# Supplementary material for: The Landscape of Integrated Domains of Angiosperm NLR Genes Reveals Continuous Architecture Evolution of Plant Intracellular Immune Receptors
Source: Plants (Basel). 2025 Dec 26;15(1):81. doi: 10.3390/plants15010081 (PMC12787737; doi:10.3390/plants15010081)
Supplement: Supplementary file 1 [file plants-15-00081-s001.zip]

Archive with 17 entries (16 files):
- Supplementary File/
- Supplementary File/Figure S1.pdf
- Supplementary File/Figure S2.pdf
- Supplementary File/Figure S3.pdf
- Supplementary File/Figure S4.pdf
- Supplementary File/Figure S5.pdf
- Supplementary File/Figure S6.pdf
- Supplementary File/Figure S7.pdf
- Supplementary File/Supplemental Data Set S1. Maximum likelihood phylogenetic tree of CNL in Solanaceae.txt
- Supplementary File/Supplemental Data Set S2. Maximum likelihood phylogenetic tree of TNL in angiosperms.txt
- Supplementary File/Table S1.xlsx
- Supplementary File/Table S2.xlsx
- Supplementary File/Table S3.xlsx
- Supplementary File/Table S4.xlsx
- Supplementary File/Table S5.xlsx
- Supplementary File/Table S6.xlsx
- Supplementary File/Table S7.xlsx
