# Supplementary material for: The Landscape of Integrated Domains of Angiosperm NLR Genes Reveals Continuous Architecture Evolution of Plant Intracellular Immune Receptors
Source: Plants (Basel). 2025 Dec 26;15(1):81. doi: 10.3390/plants15010081 (PMC12787737; doi:10.3390/plants15010081)
Supplement: Supplementary file 1 [file plants-15-00081-s001.zip › Supplementary File/Supplemental Data Set S1. Maximum likelihood phylogenetic tree of CNL in Solanaceae.txt]

((((((((((((((((((((((((((((((((((Capsicum_annuum_Capana05g000121:0.008033,'Capsicum_chinense_CC.CCv1.2.scaffold221.151':3.0E-6):0.004122,'Capsicum_baccatum_CB.CBv1.2.scaffold633.56':0.012003):0.182922,(Solanum_tuberosum_PGSC0003DMT400087588:0.053081,Solanum_tuberosum_PGSC0003DMT400091887:0.076369):0.145625):0.041463,'Solanum_melongena_Sme2.5_03872.1_g00002.1':0.190609):0.053274,((('Petunia_axillaris_Peaxi162Scf00493g00117.1':0.017486,Petunia_inflata_Peinf101Scf11239g00004:0.086834):0.011782,Petunia_inflata_Peinf101Scf05428g00001:0.08555):0.021347,'Petunia_axillaris_Peaxi162Scf00493g00012.1':0.075972):0.071455):0.284254,(((Capsicum_annuum_Capana05g000118:3.0E-6,'Capsicum_baccatum_CB.CBv1.2.scaffold633.52':0.019718):0.003899,'Capsicum_chinense_CC.CCv1.2.scaffold221.153':3.0E-6):0.131758,('Petunia_axillaris_Peaxi162Scf00493g00004.1':0.008654,Petunia_inflata_Peinf101Scf01537g01005:0.003185):0.157133):0.516319):0.264641,((((Capsicum_annuum_Capana05g000122:0.00799,'Capsicum_chinense_CC.CCv1.2.scaffold221.150':3.0E-6):0.011805,'Capsicum_baccatum_CB.CBv1.2.scaffold633.57':0.017187):0.087776,'Solanum_chacoense_g15325.t1':0.037653):0.027225,'Solanum_melongena_Sme2.5_03872.1_g00001.1':0.077913):0.515442):0.077907,(((Capsicum_annuum_Capana05g000015:0.003992,'Capsicum_chinense_CC.CCv1.2.scaffold1258.28':0.00399):0.004026,'Capsicum_baccatum_CB.CBv1.2.scaffold1174.30':0.003966):0.030501,'Solanum_lycopersicum_Solyc04g039990.2.1':0.135192):0.373153):0.147616,((((((Capsicum_annuum_Capana03g003920:3.0E-6,'Capsicum_baccatum_CB.CBv1.2.scaffold241.41':0.012011):3.0E-6,'Capsicum_chinense_CC.CCv1.2.scaffold587.42':3.0E-6):0.054218,((Capsicum_annuum_Capana03g004459:0.11862,'Capsicum_baccatum_CB.CBv1.2.scaffold1845.4':0.071463):2.0E-6,'Capsicum_baccatum_CB.CBv1.2.scaffold241.42':0.282161):0.022792):0.020701,((Capsicum_annuum_Capana03g003974:0.113244,'Capsicum_baccatum_CB.CBv1.2.scaffold1845.2':0.129508):0.013814,('Capsicum_baccatum_CB.CBv1.2.scaffold241.64':0.019964,'Capsicum_chinense_CC.CCv1.2.scaffold587.14':0.004064):0.087186):0.016998):0.053908,Solanum_tuberosum_PGSC0003DMT400044170:0.054796):0.449929,('Solanum_chacoense_g2516.t1':0.005205,Solanum_tuberosum_PGSC0003DMT400017462:0.023366):0.455575):0.224213):0.118997,((((Capsicum_annuum_Capana08g002148:3.0E-6,'Capsicum_chinense_CC.CCv1.2.scaffold702.21':3.0E-6):3.0E-6,'Capsicum_baccatum_CB.CBv1.2.scaffold1097.34':0.008369):0.036947,((Solanum_chilense_SOLCI001113700_T001:0.016765,Solanum_pennellii_Sopen01g048780:0.00418):2.0E-6,'Solanum_lycopersicum_Solyc01g106410.1.1':0.008305):0.07134):0.44679,(Capsicum_annuum_Capana08g002149:3.0E-6,'Capsicum_chinense_CC.CCv1.2.scaffold702.22':0.003928):0.739757):0.107205):0.026758,((Solanum_chilense_SOLCI005947200_T001:0.025079,Solanum_pennellii_Sopen01g034940:3.0E-6):0.008975,(Solanum_tuberosum_PGSC0003DMT400017407:3.0E-6,Solanum_tuberosum_PGSC0003DMT400017408:3.0E-6):0.015973):0.603837):0.05816,((((((((((Capsicum_annuum_Capana01g000913:0.012426,'Capsicum_chinense_CC.CCv1.2.scaffold759.24':0.004013):3.0E-6,'Capsicum_baccatum_CB.CBv1.2.scaffold1202.27':0.008045):0.20932,(Capsicum_annuum_Capana01g000862:0.012156,'Capsicum_chinense_CC.CCv1.2.scaffold759.29':0.012418):0.122708):0.018251,('Solanum_chacoense_g30463.t1':0.036591,Solanum_tuberosum_PGSC0003DMT400043963:0.021438):0.088531):0.012355,(('Solanum_chacoense_g37099.t1':0.093728,'Solanum_lycopersicum_Solyc08g075640.2.1':0.066572):0.083968,'Solanum_melongena_Sme2.5_05974.1_g00004.1':0.124167):0.024319):0.004495,((('Solanum_chacoense_g37252.t1':0.004052,'Solanum_chacoense_g39420.t1':0.00408):0.021661,'Solanum_lycopersicum_Solyc08g075630.2.1':0.023273):0.020348,(Solanum_pennellii_Sopen00g003430:0.031419,Solanum_pennellii_Sopen08g024300:0.03177):0.023745):0.052942):0.008911,((Solanum_tuberosum_PGSC0003DMT400043956:0.005591,Solanum_tuberosum_PGSC0003DMT400079343:0.03995):0.057586,Solanum_tuberosum_PGSC0003DMT400043961:0.188346):0.016913):0.005667,(((((((('Solanum_lycopersicum_Solyc08g076000.2.1':0.008302,Solanum_pennellii_Sopen08g024640:0.02049):0.003925,Solanum_chilense_SOLCI007513000_T001:0.012203):0.004314,Solanum_tuberosum_PGSC0003DMT400024123:0.011944):0.024585,'Solanum_melongena_Sme2.5_10927.1_g00001.1':0.044683):0.020276,((Capsicum_annuum_Capana01g000870:0.004045,'Capsicum_chinense_CC.CCv1.2.scaffold1295.12':3.0E-6):3.0E-6,'Capsicum_baccatum_CB.CBv1.2.scaffold1321.10':0.004043):0.051786):0.02458,Solanum_tuberosum_PGSC0003DMT400022135:0.049824):0.077287,'Capsicum_baccatum_CB.CBv1.2.scaffold1321.14':0.088573):0.022036,Solanum_tuberosum_PGSC0003DMT400079272:0.071725):0.039838):0.043527,((((Capsicum_annuum_Capana01g000864:3.0E-6,'Capsicum_baccatum_CB.CBv1.2.scaffold1321.13':3.0E-6):3.0E-6,'Capsicum_chinense_CC.CCv1.2.scaffold759.30':0.004041):0.047492,'Solanum_melongena_Sme2.5_11213.1_g00002.1':0.03109):0.012123,('Solanum_chacoense_g38080.t1':0.009462,Solanum_tuberosum_PGSC0003DMT400024058:0.020831):0.044209):0.045446):0.219528,((Capsicum_annuum_Capana04g002555:0.012526,'Capsicum_baccatum_CB.CBv1.2.scaffold369.19':0.003848):0.044628,('Solanum_melongena_Sme2.5_20421.1_g00001.1':0.067865,Solanum_tuberosum_PGSC0003DMT400012963:0.008216):0.035228):0.309871):0.279034):0.070815,(((((((((((((((Solanum_tuberosum_PGSC0003DMT400068569:3.0E-6,Solanum_tuberosum_PGSC0003DMT400068570:3.0E-6):0.025081,'Solanum_chacoense_g32244.t1':0.079767):0.008184,'Solanum_chacoense_g40430.t1':0.040215):0.04023,('Solanum_chacoense_g19015.t1':0.061574,Solanum_tuberosum_PGSC0003DMT400021631:0.027302):0.033814):0.020626,'Solanum_chacoense_g12891.t1':0.227669):0.023082,('Capsicum_baccatum_CB.CBv1.2.scaffold231.10':0.093414,Solanum_tuberosum_PGSC0003DMT400056053:0.107184):0.006319):0.010752,('Solanum_chacoense_g21499.t1':0.012871,Solanum_tuberosum_PGSC0003DMT400022155:0.011406):0.074612):0.019085,(((((('Solanum_chacoense_g12892.t1':0.038979,'Solanum_chacoense_g19048.t1':0.043846):0.009436,'Solanum_chacoense_g12894.t1':0.038002):0.030114,('Solanum_chacoense_g26174.t1':0.008376,Solanum_tuberosum_PGSC0003DMT400049985:0.01981):0.020634):0.012107,'Solanum_melongena_Sme2.5_03432.1_g00010.1':0.240288):0.041723,('Solanum_chacoense_g20103.t1':0.02449,Solanum_tuberosum_PGSC0003DMT400049255:0.007743):0.07959):0.025716,((Solanum_chilense_SOLCI003410700_T001:0.050398,Solanum_pennellii_Sopen10g034900:0.022513):0.056396,'Solanum_lycopersicum_Solyc10g085460.1.1':0.099782):0.053866):0.026932):0.008222,Solanum_tuberosum_PGSC0003DMT400028851:0.119714):3.0E-6,((((((((((Solanum_tuberosum_PGSC0003DMT400021632:0.0,Solanum_tuberosum_PGSC0003DMT400021637:0.0):3.0E-6,Solanum_tuberosum_PGSC0003DMT400021634:3.0E-6):0.030181,'Solanum_chacoense_g19014.t1':0.045279):0.030206,'Solanum_chacoense_g18998.t1':0.046152):0.012799,'Solanum_chacoense_g21498.t1':0.07772):0.006025,'Solanum_chacoense_g18995.t1':0.050609):0.028373,'Solanum_melongena_Sme2.5_13369.1_g00002.1':0.239126):0.037426,((Solanum_tuberosum_PGSC0003DMT400022156:3.0E-6,Solanum_tuberosum_PGSC0003DMT400022157:3.0E-6):0.016709,'Solanum_chacoense_g21495.t1':0.015077):0.078453):0.030416,(((('Solanum_chacoense_g12893.t1':0.072344,'Solanum_chacoense_g19037.t1':0.048775):0.015876,('Solanum_chacoense_g19047.t1':0.110321,'Solanum_chacoense_g19055.t1':0.052396):0.022939):0.024261,('Solanum_chacoense_g19056.t1':0.054159,Solanum_tuberosum_PGSC0003DMT400028691:0.04807):0.044204):0.016346,('Solanum_chacoense_g19053.t1':0.043393,'Solanum_chacoense_g40136.t1':0.049399):0.094916):0.012532):0.009051,'Solanum_melongena_Sme2.5_07612.1_g00002.1':0.143076):0.020525):0.011877,('Petunia_axillaris_Peaxi162Scf00146g00132.1':0.029016,Petunia_inflata_Peinf101Scf00756g04010:0.034333):0.154384):0.069199,('Petunia_axillaris_Peaxi162Scf00009g00081.1':0.019749,Petunia_inflata_Peinf101Scf00116g06022:0.042156):0.114972):0.562006,((('Solanum_chacoense_g3729.t1':0.00706,Solanum_tuberosum_PGSC0003DMT400033636:0.008812):0.008476,'Solanum_lycopersicum_Solyc02g030290.1.1':0.183802):0.040613,'Petunia_axillaris_Peaxi162Scf00818g10014.1':0.066585):0.35699):0.080212,((('Capsicum_baccatum_CB.CBv1.2.scaffold668.3':0.008209,'Capsicum_baccatum_CB.CBv1.2.scaffold762.2':0.016428):0.016227,('Capsicum_chinense_CC.CCv1.2.scaffold1497.1':0.024846,'Capsicum_chinense_CC.CCv1.2.scaffold1497.2':0.029901):3.0E-6):0.032857,Capsicum_annuum_Capana01g004043:3.0E-6):0.878126):0.276056,'Petunia_axillaris_Peaxi162Scf00255g01120.1':0.724972):0.214888):0.119013,(((('Solanum_lycopersicum_Solyc09g005290.1.1':0.007873,Solanum_pennellii_Sopen09g001260:3.0E-6):3.0E-6,Solanum_chilense_SOLCI006213700_T001:0.015797):0.038087,Solanum_tuberosum_PGSC0003DMT400083909:0.044324):0.035871,'Solanum_melongena_Sme2.5_06008.1_g00004.1':0.050487):0.842714):0.083857,(((Capsicum_annuum_Capana00g001627:3.0E-6,'Capsicum_chinense_CC.CCv1.2.scaffold2308.1':0.004344):0.005389,'Capsicum_baccatum_CB.CBv1.2.scaffold1553.29':0.007904):0.473882,(Solanum_chilense_SOLCI006870300_T001:0.004414,'Solanum_lycopersicum_Solyc02g084450.2.1':0.008691):0.534371):0.688598):0.065731,((Capsicum_annuum_Capana00g002321:0.008298,'Capsicum_baccatum_CB.CBv1.2.scaffold175.1':0.012425):3.0E-6,'Capsicum_chinense_CC.CCv1.2.scaffold1336.7':0.004115):0.607399):0.098476,((('Solanum_chacoense_g13249.t1':0.020385,Solanum_tuberosum_PGSC0003DMT400012949:0.011913):0.032345,'Capsicum_baccatum_CB.CBv1.2.scaffold238.13':0.035784):0.060337,('Petunia_axillaris_Peaxi162Scf00461g00009.1':0.26571,Petunia_inflata_Peinf101Scf01136g08004:3.0E-6):0.1207):0.550828):0.192917,(((((((((((((((((((('Solanum_lycopersicum_Solyc11g069620.1.1':0.022648,Solanum_pennellii_Sopen11g028330:0.028497):0.065878,Solanum_pennellii_Sopen11g028360:0.042087):0.02504,Solanum_pennellii_Sopen11g028610:0.058177):0.015706,(Solanum_pennellii_Sopen11g027070:0.081033,Solanum_tuberosum_PGSC0003DMT400050640:0.064733):0.014303):0.013911,'Solanum_chacoense_g1506.t1':0.076381):0.026164,('Solanum_chacoense_g24043.t1':0.183441,'Solanum_chacoense_g24045.t1':0.108865):0.145064):0.017522,('Solanum_melongena_Sme2.5_01693.1_g00001.1':0.242436,'Solanum_melongena_Sme2.5_01979.1_g00001.1':0.138086):0.06491):0.059948,Solanum_chilense_SOLCI005216200_T001:0.084629):0.018479,Solanum_tuberosum_PGSC0003DMT400048116:0.09822):0.035191,((((('Solanum_lycopersicum_Solyc11g071420.1.1':0.033799,Solanum_pennellii_Sopen11g029090:0.00431):0.042744,Solanum_tuberosum_PGSC0003DMT400007707:0.054303):0.042793,Solanum_tuberosum_PGSC0003DMT400024448:0.131765):0.005379,(Solanum_pennellii_Sopen11g027060:0.032931,Solanum_pennellii_Sopen11g029660:0.017984):0.133834):0.010481,((('Solanum_chacoense_g21621.t1':0.048752,Solanum_pennellii_Sopen11g024590:0.153404):0.002841,'Solanum_chacoense_g14463.t1':0.058825):0.014313,('Solanum_chacoense_g12575.t1':0.015287,Solanum_tuberosum_PGSC0003DMT400018940:0.022435):0.087922):0.022521):0.013723):0.02956,(((((('Capsicum_baccatum_CB.CBv1.2.scaffold1087.3':3.0E-6,'Capsicum_baccatum_CB.CBv1.2.scaffold2911.1':3.0E-6):0.004047,'Capsicum_chinense_CC.CCv1.2.scaffold898.59':0.012346):0.05965,('Capsicum_baccatum_CB.CBv1.2.scaffold1087.2':0.030959,'Capsicum_chinense_CC.CCv1.2.scaffold898.58':0.006133):0.042392):0.072571,'Capsicum_baccatum_CB.CBv1.2.scaffold1311.37':0.099505):0.061097,('Capsicum_baccatum_CB.CBv1.2.scaffold1550.1':0.012186,'Capsicum_chinense_CC.CCv1.2.scaffold809.44':0.008431):0.13829):0.014579,(((('Capsicum_baccatum_CB.CBv1.2.scaffold539.36':0.049753,'Capsicum_baccatum_CB.CBv1.2.scaffold539.37':0.016576):0.005126,'Capsicum_baccatum_CB.CBv1.2.scaffold1311.35':0.054442):0.009612,('Capsicum_baccatum_CB.CBv1.2.scaffold539.24':0.011894,'Capsicum_chinense_CC.CCv1.2.scaffold200.68':0.012704):0.035241):0.074288,(('Capsicum_baccatum_CB.CBv1.2.scaffold1550.22':0.028973,'Capsicum_chinense_CC.CCv1.2.scaffold1001.33':0.021455):0.134462,'Capsicum_baccatum_CB.CBv1.2.scaffold352.12':0.179926):0.037673):0.026582):0.02467):0.028648,('Capsicum_baccatum_CB.CBv1.2.scaffold299.25':0.008044,'Capsicum_chinense_CC.CCv1.2.scaffold777.1':0.008036):0.177089):0.050231,Solanum_tuberosum_PGSC0003DMT400077735:0.212293):0.057461,(((((((('Capsicum_baccatum_CB.CBv1.2.scaffold1311.32':0.040989,'Capsicum_chinense_CC.CCv1.2.scaffold898.48':0.049027):0.054888,'Capsicum_chinense_CC.CCv1.2.scaffold200.45':0.071748):0.060858,('Capsicum_baccatum_CB.CBv1.2.scaffold703.5':0.008191,'Capsicum_chinense_CC.CCv1.2.scaffold221.60':0.004084):0.034572):0.031595,(((('Capsicum_baccatum_CB.CBv1.2.scaffold352.1':0.033246,'Capsicum_chinense_CC.CCv1.2.scaffold809.41':0.011756):0.014662,'Capsicum_baccatum_CB.CBv1.2.scaffold1550.12':0.068166):0.109623,'Capsicum_baccatum_CB.CBv1.2.scaffold539.25':0.067943):0.028771,'Capsicum_baccatum_CB.CBv1.2.scaffold1550.3':0.141246):0.011109):0.030256,((('Capsicum_baccatum_CB.CBv1.2.scaffold1087.1':0.023367,'Capsicum_baccatum_CB.CBv1.2.scaffold352.23':0.014461):0.020942,'Capsicum_chinense_CC.CCv1.2.scaffold898.57':0.004002):0.046251,('Capsicum_chinense_CC.CCv1.2.scaffold1001.3':0.016371,'Capsicum_chinense_CC.CCv1.2.scaffold1001.8':0.03401):0.053189):0.049128):0.046278,('Capsicum_baccatum_CB.CBv1.2.scaffold539.44':0.016202,'Capsicum_chinense_CC.CCv1.2.scaffold200.43':0.03676):0.065771):0.071564,((((((('Solanum_lycopersicum_Solyc08g007630.1.1':0.012253,Solanum_pennellii_Sopen11g027000:0.072416):0.00364,Solanum_pennellii_Sopen08g003590:0.016642):0.033308,Solanum_tuberosum_PGSC0003DMT400047789:0.047149):0.043055,('Solanum_chacoense_g12261.t1':0.030767,Solanum_tuberosum_PGSC0003DMT400070480:0.041092):0.023616):0.019728,(((Solanum_chilense_SOLCI000710000_T001:0.027702,Solanum_pennellii_Sopen11g028680:0.034058):0.022607,'Solanum_chacoense_g13629.t1':0.041519):0.049704,'Solanum_chacoense_g13631.t1':0.044526):0.013596):0.00601,'Capsicum_baccatum_CB.CBv1.2.scaffold306.32':0.283664):0.018507,Solanum_tuberosum_PGSC0003DMT400036467:0.0756):0.022724):0.017994,'Solanum_melongena_Sme2.5_08973.1_g00001.1':0.192104):0.013925):0.036114,('Solanum_melongena_Sme2.5_00897.1_g00002.1':0.140519,Solanum_tuberosum_PGSC0003DMT400070503:0.061642):0.073757):0.004725,'Capsicum_baccatum_CB.CBv1.2.scaffold635.42':0.196016):0.026832,Petunia_inflata_Peinf101Scf02026g01001:0.137034):0.04575,(Petunia_inflata_Peinf101Scf02706g03025:0.092726,Petunia_inflata_Peinf101Scf02751g00011:0.085729):0.066406):0.071692,('Petunia_axillaris_Peaxi162Scf00637g00221.1':0.26684,Petunia_inflata_Peinf101Scf01081g03015:0.060428):0.106883):0.218009,((('Solanum_chacoense_g27554.t1':3.0E-6,Solanum_tuberosum_PGSC0003DMT400035672:3.0E-6):0.008102,'Solanum_chacoense_g6664.t1':0.016138):0.014916,('Solanum_lycopersicum_Solyc03g078300.1.1':0.012016,Solanum_pennellii_Sopen03g021050:0.003965):0.033953):0.267031):0.269001):0.436757,(((((((((((((('Solanum_lycopersicum_Solyc06g048910.1.1':0.025943,Solanum_pennellii_Sopen06g015230:0.021434):0.035149,Solanum_chilense_SOLCI002951700_T001:0.02039):0.068032,'Solanum_chacoense_g3534.t1':0.029583):0.059661,('Solanum_chacoense_g7570.t1':0.004188,Solanum_tuberosum_PGSC0003DMT400032456:0.010594):0.087788):0.04147,((('Petunia_axillaris_Peaxi162Scf00102g00936.1':0.009,Petunia_inflata_Peinf101Scf01204g00039:0.013512):0.229011,'Solanum_melongena_Sme2.5_05296.1_g00001.1':0.248852):0.05099,'Solanum_chacoense_g7580.t1':0.085049):0.007075):0.007427,(Solanum_tuberosum_PGSC0003DMT400032452:0.047506,Solanum_tuberosum_PGSC0003DMT400032453:3.0E-6):0.120877):0.01519,((((((('Solanum_chacoense_g7576.t1':0.062805,Solanum_tuberosum_PGSC0003DMT400005849:0.09243):0.029162,Solanum_tuberosum_PGSC0003DMT400005841:0.05197):0.074788,((Solanum_chilense_SOLCI002831600_T001:0.017362,'Solanum_lycopersicum_Solyc08g007250.1.1':0.021569):0.018817,Solanum_pennellii_Sopen08g003220:0.1077):0.104876):0.036377,'Solanum_melongena_Sme2.5_05296.1_g00004.1':0.250408):0.031283,'Solanum_chacoense_g7588.t1':0.143981):0.041725,'Solanum_chacoense_g7574.t1':0.245307):0.04142,('Solanum_chacoense_g7571.t1.1.57a38f08':3.0E-6,Solanum_tuberosum_PGSC0003DMT400032455:0.004476):0.110713):0.033524):0.015201,((('Solanum_chacoense_g7575.t1':0.0193,Solanum_tuberosum_PGSC0003DMT400032442:0.016932):0.018757,(Solanum_chilense_SOLCI001689900_T001:0.055324,'Solanum_lycopersicum_Solyc08g013970.1.1':0.031096):0.102541):0.013548,((Capsicum_annuum_Capana01g004035:0.033448,'Capsicum_chinense_CC.CCv1.2.scaffold766.3':0.004399):0.008947,'Capsicum_baccatum_CB.CBv1.2.scaffold668.13':0.00422):0.134357):0.045714):0.031688,(((((('Capsicum_baccatum_CB.CBv1.2.scaffold391.35':0.013397,'Capsicum_chinense_CC.CCv1.2.scaffold436.38':3.0E-6):0.059601,'Capsicum_chinense_CC.CCv1.2.scaffold436.40':0.082911):0.100401,'Capsicum_chinense_CC.CCv1.2.scaffold436.37':0.043534):0.029738,(('Capsicum_baccatum_CB.CBv1.2.scaffold391.43':0.071702,'Capsicum_chinense_CC.CCv1.2.scaffold436.45':0.037637):0.049823,'Capsicum_baccatum_CB.CBv1.2.scaffold2033.4':0.198342):0.048779):0.005788,((('Capsicum_chinense_CC.CCv1.2.scaffold436.34':0.02171,'Capsicum_chinense_CC.CCv1.2.scaffold436.44':0.019049):0.005456,'Capsicum_baccatum_CB.CBv1.2.scaffold391.30':0.114606):0.010206,('Capsicum_baccatum_CB.CBv1.2.scaffold391.44':0.031906,'Capsicum_chinense_CC.CCv1.2.scaffold436.46':0.061714):0.103851):0.022203):0.02564,('Capsicum_baccatum_CB.CBv1.2.scaffold2033.6':0.009195,'Capsicum_chinense_CC.CCv1.2.scaffold436.55':0.017606):0.053497):0.056717):0.012922,(((('Capsicum_baccatum_CB.CBv1.2.scaffold2033.2':0.013379,'Capsicum_chinense_CC.CCv1.2.scaffold436.51':0.004467):0.090622,('Capsicum_baccatum_CB.CBv1.2.scaffold2336.4':0.005566,'Capsicum_chinense_CC.CCv1.2.scaffold1326.3':0.031644):0.114073):0.034702,(('Capsicum_baccatum_CB.CBv1.2.scaffold391.31':0.035988,'Capsicum_chinense_CC.CCv1.2.scaffold436.35':0.019499):0.035871,'Capsicum_baccatum_CB.CBv1.2.scaffold2673.1':0.159034):0.06834):0.015299,(('Capsicum_baccatum_CB.CBv1.2.scaffold1410.2':0.011321,'Capsicum_chinense_CC.CCv1.2.scaffold698.12':0.033236):0.075957,('Capsicum_baccatum_CB.CBv1.2.scaffold2033.8':0.014502,'Capsicum_chinense_CC.CCv1.2.scaffold436.57':0.01938):0.034401):0.054319):0.0113):0.019925,((((('Capsicum_baccatum_CB.CBv1.2.scaffold391.42':0.011721,'Capsicum_chinense_CC.CCv1.2.scaffold436.43':0.003878):2.0E-6,Capsicum_annuum_Capana01g004395:0.033302):0.023594,'Capsicum_chinense_CC.CCv1.2.scaffold500.36':0.201958):0.076785,'Capsicum_baccatum_CB.CBv1.2.scaffold859.8':0.856711):0.056487,(('Capsicum_baccatum_CB.CBv1.2.scaffold1410.1':0.012004,'Capsicum_chinense_CC.CCv1.2.scaffold698.13':0.007792):0.066651,('Capsicum_baccatum_CB.CBv1.2.scaffold340.7':0.019619,'Capsicum_chinense_CC.CCv1.2.scaffold369.3':0.029945):0.078582):0.021581):0.03069):0.346468,((((((((((('Petunia_axillaris_Peaxi162Scf00141g00114.1':0.011895,Petunia_inflata_Peinf101Scf01401g00008:0.003956):3.0E-6,Petunia_inflata_Peinf101Scf00710g03019:3.0E-6):0.008134,Petunia_inflata_Peinf101Scf00710g03016:0.003838):0.022453,'Petunia_axillaris_Peaxi162Scf00141g01228.1':0.028793):0.02671,(Petunia_inflata_Peinf101Scf00564g13001:0.012473,Petunia_inflata_Peinf101Scf01401g00002:3.0E-6):0.040666):0.03592,Petunia_inflata_Peinf101Scf00710g03026:0.073105):0.085206,'Petunia_axillaris_Peaxi162Scf00711g00532.1':0.388147):0.132981,'Petunia_axillaris_Peaxi162Scf01038g00113.1':0.173803):0.092638,(('Petunia_axillaris_Peaxi162Scf01600g00011.1':0.03749,Petunia_inflata_Peinf101Scf00222g02005:0.012259):0.01405,'Petunia_axillaris_Peaxi162Scf01038g00114.1':0.031607):0.267157):0.051355,Petunia_inflata_Peinf101Scf01941g01025:0.434501):0.095646,((Petunia_inflata_Peinf101Scf00222g01010:3.0E-6,Petunia_inflata_Peinf101Scf03051g01020:3.0E-6):0.068977,'Petunia_axillaris_Peaxi162Scf01038g00112.1':0.020629):0.163422):0.474696):0.633623,(((((((((('Petunia_axillaris_Peaxi162Scf00264g00067.1':0.024081,Petunia_inflata_Peinf101Scf01119g09017:0.039751):0.008256,('Petunia_axillaris_Peaxi162Scf00264g00068.1':3.0E-6,'Petunia_axillaris_Peaxi162Scf01226g00019.1':3.0E-6):0.021355):0.016601,'Petunia_axillaris_Peaxi162Scf01226g00004.1':0.031078):0.096405,Petunia_inflata_Peinf101Scf00211g06003:0.148186):0.049753,('Petunia_axillaris_Peaxi162Scf00595g00003.1':0.262771,Petunia_inflata_Peinf101Scf01119g07019:0.119064):0.051567):0.07419,((('Solanum_lycopersicum_Solyc10g076440.1.1':0.012148,Solanum_pennellii_Sopen10g028090:0.004026):0.03334,'Solanum_chacoense_g18909.t1':0.016668):0.138112,('Petunia_axillaris_Peaxi162Scf00264g00823.1':0.004045,Petunia_inflata_Peinf101Scf01119g07014:0.008236):0.143368):0.020652):0.226895,((((Solanum_chilense_SOLCI004666000_T001:0.007809,Solanum_pennellii_Sopen02g011950:0.00388):3.0E-6,'Solanum_lycopersicum_Solyc02g037540.1.1':0.011728):0.013697,'Solanum_chacoense_g8410.t2':0.013832):0.038088,'Solanum_melongena_Sme2.5_05297.1_g00001.1':0.107038):0.301406):0.246175,(((('Solanum_chacoense_g10443.t1':3.0E-6,Solanum_tuberosum_PGSC0003DMT400070285:3.0E-6):0.019889,(Solanum_chilense_SOLCI002649300_T001:0.012246,'Solanum_lycopersicum_Solyc11g007790.1.1':0.012658):0.058634):0.145938,((Capsicum_annuum_Capana12g002386:0.011039,'Capsicum_chinense_CC.CCv1.2.scaffold505.22':0.020805):0.09618,'Capsicum_baccatum_CB.CBv1.2.scaffold786.27':0.0014):0.128986):0.121961,('Petunia_axillaris_Peaxi162Scf00321g00011.1':0.009488,Petunia_inflata_Peinf101Scf00445g24012:0.015573):0.207728):0.637004):0.055548,(((((((((('Capsicum_chinense_CC.CCv1.2.scaffold561.26':0.047989,'Capsicum_chinense_CC.CCv1.2.scaffold561.39':0.043637):0.00423,'Capsicum_chinense_CC.CCv1.2.scaffold561.49':0.008554):0.020009,'Capsicum_baccatum_CB.CBv1.2.scaffold1524.8':0.058745):0.012452,'Capsicum_baccatum_CB.CBv1.2.scaffold3666.1':0.019045):0.009184,'Capsicum_baccatum_CB.CBv1.2.scaffold3136.2':0.039719):0.029107,('Capsicum_baccatum_CB.CBv1.2.scaffold1524.14':0.004493,'Capsicum_baccatum_CB.CBv1.2.scaffold1524.34':0.021443):0.021107):0.025182,'Capsicum_baccatum_CB.CBv1.2.scaffold1524.6':0.04992):0.066743,((('Capsicum_baccatum_CB.CBv1.2.scaffold1524.23':0.017359,'Capsicum_chinense_CC.CCv1.2.scaffold561.31':0.008478):0.09619,'Capsicum_chinense_CC.CCv1.2.scaffold561.42':0.04736):0.032447,('Capsicum_baccatum_CB.CBv1.2.scaffold1524.22':3.0E-6,'Capsicum_chinense_CC.CCv1.2.scaffold561.32':3.0E-6):0.201546):0.037567):0.026332,'Capsicum_baccatum_CB.CBv1.2.scaffold1524.30':0.092536):0.031118,((((('Capsicum_baccatum_CB.CBv1.2.scaffold1524.11':0.094918,'Capsicum_baccatum_CB.CBv1.2.scaffold1524.32':0.141197):0.019818,'Capsicum_baccatum_CB.CBv1.2.scaffold493.8':0.098168):0.020944,'Capsicum_baccatum_CB.CBv1.2.scaffold1524.33':0.073407):0.016026,(('Capsicum_baccatum_CB.CBv1.2.scaffold1524.12':0.010002,'Capsicum_chinense_CC.CCv1.2.scaffold561.40':0.051902):0.067147,'Capsicum_baccatum_CB.CBv1.2.scaffold1524.15':0.12359):0.04927):0.011213,('Capsicum_baccatum_CB.CBv1.2.scaffold1524.35':0.105744,'Capsicum_chinense_CC.CCv1.2.scaffold561.44':0.111598):0.03256):0.066519):0.393662):0.452578,((('Solanum_chacoense_g34302.t1':0.012176,Solanum_tuberosum_PGSC0003DMT400035714:3.0E-6):0.035991,'Solanum_melongena_Sme2.5_03682.1_g00009.1':0.097602):0.0682,('Petunia_axillaris_Peaxi162Scf00485g00043.1':0.01869,Petunia_inflata_Peinf101Scf00159g06003:0.001683):0.084724):0.541997):0.262826):0.236859,(((((((((((((((((((((('Solanum_lycopersicum_Solyc04g005540.2.1':0.012857,Solanum_pennellii_Sopen04g001560:0.017235):0.004248,Solanum_chilense_SOLCI005437000_T001:0.017307):0.012832,Solanum_tuberosum_PGSC0003DMT400007331:0.026792):0.041695,(('Solanum_chacoense_g8029.t1':0.025383,Solanum_tuberosum_PGSC0003DMT400043329:0.026809):0.080401,'Solanum_melongena_Sme2.5_02258.1_g00005.1':0.416711):0.045405):0.028845,Solanum_tuberosum_PGSC0003DMT400002432:0.085589):0.039845,('Solanum_chacoense_g7932.t1':0.066714,'Solanum_lycopersicum_Solyc10g055140.1.1':0.195501):0.077068):0.01517,(('Solanum_chacoense_g36709.t1':0.012447,'Solanum_chacoense_g36724.t1':0.031752):0.032176,'Solanum_chacoense_g23301.t1':0.040414):0.117756):0.027233,(((Solanum_chilense_SOLCI006620100_T001:3.0E-6,'Solanum_lycopersicum_Solyc12g016220.1.1':3.0E-6):3.0E-6,Solanum_pennellii_Sopen12g008030:0.017022):0.030435,Solanum_tuberosum_PGSC0003DMT400048664:0.074885):0.042258):0.084732,(Solanum_pennellii_Sopen10g029640:0.086548,Solanum_pennellii_Sopen10g029660:0.010466):0.164096):0.038299,(('Solanum_chacoense_g31715.t1':0.00426,'Solanum_chacoense_g40021.t1':0.008529):0.004188,'Solanum_chacoense_g33289.t1':0.012888):0.013635):0.126453,((((('Solanum_chacoense_g1906.t1':0.054946,'Solanum_chacoense_g1911.t1':0.088921):0.053977,('Solanum_chacoense_g1908.t1':0.035337,'Solanum_chacoense_g31723.t1':0.018708):0.095402):0.01916,'Solanum_chacoense_g31720.t1':0.099428):0.034759,'Solanum_lycopersicum_Solyc03g094100.1.1':0.197798):0.047306,('Solanum_chacoense_g33285.t1':3.0E-6,'Solanum_chacoense_g39616.t1':0.008558):0.073382):0.065305):0.012925,(('Solanum_chacoense_g31718.t1':0.021508,'Solanum_chacoense_g39609.t1':0.008559):0.018255,'Solanum_chacoense_g40539.t1':0.038721):0.046316):0.027356,Solanum_tuberosum_PGSC0003DMT400029718:0.202862):0.014304,(('Solanum_chacoense_g33290.t1':0.171251,Solanum_tuberosum_PGSC0003DMT400021522:0.114675):0.034284,('Solanum_chacoense_g36731.t1':0.03154,Solanum_tuberosum_PGSC0003DMT400029713:0.118462):0.048003):0.036274):0.065788,(((('Solanum_lycopersicum_Solyc12g044180.1.1':0.055492,Solanum_pennellii_Sopen12g022450:0.016975):0.012667,'Solanum_lycopersicum_Solyc12g044190.1.1':0.055238):0.001295,'Solanum_lycopersicum_Solyc12g044200.1.1':0.094222):0.065284,(('Solanum_chacoense_g16264.t1':3.0E-6,Solanum_tuberosum_PGSC0003DMT400019600:3.0E-6):0.086763,'Solanum_chacoense_g16259.t1':0.050847):0.041084):0.096948):0.010689,Solanum_pennellii_Sopen01g028960:0.133951):0.034404,((((Solanum_tuberosum_PGSC0003DMT400043606:0.0,Solanum_tuberosum_PGSC0003DMT400043611:0.0):3.0E-6,Solanum_tuberosum_PGSC0003DMT400043609:3.0E-6):0.008882,'Solanum_chacoense_g21938.t1':0.020201):0.064736,((Solanum_chilense_SOLCI005436900_T001:0.01573,Solanum_pennellii_Sopen04g001570:0.032695):0.005518,'Solanum_lycopersicum_Solyc04g005550.1.1':0.008373):0.130056):0.018832):0.066539,(((((((((Petunia_inflata_Peinf101Scf01294g02010:0.004627,Petunia_inflata_Peinf101Scf01294g02068:0.038244):0.008945,Petunia_inflata_Peinf101Scf01294g02004:0.00826):0.016499,'Petunia_axillaris_Peaxi162Scf00007g00431.1':0.008628):0.019183,'Petunia_axillaris_Peaxi162Scf00739g00123.1':0.100645):0.036904,((('Petunia_axillaris_Peaxi162Scf00003g00479.1':0.081472,Petunia_inflata_Peinf101Scf01294g02005:0.050391):0.141132,'Petunia_axillaris_Peaxi162Scf00003g04738.1':3.0E-6):0.004139,'Petunia_axillaris_Peaxi162Scf00003g04724.1':0.021403):0.074538):0.046622,'Petunia_axillaris_Peaxi162Scf00253g00315.1':0.155398):0.038127,'Petunia_axillaris_Peaxi162Scf00000g00843.1':0.15416):0.010334,((('Solanum_lycopersicum_Solyc02g036270.2.1':0.020872,Solanum_pennellii_Sopen02g011670:3.0E-6):0.013955,'Solanum_chacoense_g8377.t1':0.019807):0.109851,(Solanum_tuberosum_PGSC0003DMT400044893:3.0E-6,Solanum_tuberosum_PGSC0003DMT400044895:3.0E-6):0.181814):0.029463):0.041239,('Solanum_chacoense_g23290.t1':0.102759,'Solanum_chacoense_g36717.t1':0.215343):0.105961):0.022287):0.031213,('Solanum_chacoense_g27223.t1':0.023017,Solanum_tuberosum_PGSC0003DMT400034242:0.011048):0.203543):0.022398,(((((((((('Capsicum_baccatum_CB.CBv1.2.scaffold2234.8':0.029387,'Capsicum_baccatum_CB.CBv1.2.scaffold943.4':0.053295):0.008447,'Capsicum_chinense_CC.CCv1.2.scaffold1465.3':0.036197):0.001931,('Capsicum_chinense_CC.CCv1.2.scaffold2123.5':3.0E-6,'Capsicum_chinense_CC.CCv1.2.scaffold3557.1':0.00412):3.0E-6):0.013467,('Capsicum_chinense_CC.CCv1.2.scaffold2574.3':0.035457,'Capsicum_chinense_CC.CCv1.2.scaffold41699.1':0.033524):0.064744):0.022099,'Capsicum_baccatum_CB.CBv1.2.scaffold1901.17':0.134263):0.014558,('Capsicum_chinense_CC.CCv1.2.scaffold1210.6':0.062843,'Capsicum_chinense_CC.CCv1.2.scaffold902.13':0.057368):0.045393):0.032714,'Capsicum_baccatum_CB.CBv1.2.scaffold1534.7':0.169668):0.023035,'Capsicum_baccatum_CB.CBv1.2.scaffold1509.40':0.216232):0.027099,((((('Capsicum_baccatum_CB.CBv1.2.scaffold943.34':0.03805,'Capsicum_chinense_CC.CCv1.2.scaffold1210.11':0.012694):0.010809,'Capsicum_baccatum_CB.CBv1.2.scaffold1509.37':0.123023):0.008245,'Capsicum_chinense_CC.CCv1.2.scaffold1210.19':0.086211):0.014047,((('Capsicum_chinense_CC.CCv1.2.scaffold1222.18':3.0E-6,'Capsicum_chinense_CC.CCv1.2.scaffold1394.4':3.0E-6):0.016769,'Capsicum_chinense_CC.CCv1.2.scaffold1471.2':0.012809):0.052713,'Capsicum_baccatum_CB.CBv1.2.scaffold2518.3':0.227717):0.015289):0.03664,((Capsicum_annuum_Capana10g002398:0.004078,'Capsicum_baccatum_CB.CBv1.2.scaffold943.30':0.028801):3.0E-6,'Capsicum_chinense_CC.CCv1.2.scaffold902.9':0.012254):0.12585):0.064069):0.057925,(('Capsicum_baccatum_CB.CBv1.2.scaffold1489.12':0.013048,'Capsicum_chinense_CC.CCv1.2.scaffold902.37':0.003719):0.092328,('Capsicum_baccatum_CB.CBv1.2.scaffold1489.14':0.145389,'Capsicum_chinense_CC.CCv1.2.scaffold902.41':0.093183):0.027081):0.035183):0.074244):0.276107,(((((Petunia_inflata_Peinf101Scf01294g05004:0.025824,Petunia_inflata_Peinf101Scf01294g05029:0.012772):0.012883,Petunia_inflata_Peinf101Scf00791g00037:3.0E-6):0.008526,'Petunia_axillaris_Peaxi162Scf00003g05030.1':0.017151):1.67E-4,'Petunia_axillaris_Peaxi162Scf00299g00548.1':0.008405):0.899928,'Petunia_axillaris_Peaxi162Scf00014g00177.1':0.447024):0.131964):0.229885,((('Solanum_chacoense_g5480.t1':0.012937,Solanum_tuberosum_PGSC0003DMT400093829:0.003572):0.030517,(Solanum_chilense_SOLCI005737600_T001:0.008774,Solanum_pennellii_Sopen03g009680:0.008743):0.062731):0.786339,('Solanum_chacoense_g31296.t1_g31297.t1':0.040122,Solanum_tuberosum_PGSC0003DMT400019055:0.017795):0.958993):0.160638):0.322284):1.471094):0.250555,((((((((((Capsicum_annuum_Capana07g001559:0.003948,'Capsicum_chinense_CC.CCv1.2.scaffold971.5':0.003939):0.011906,('Capsicum_baccatum_CB.CBv1.2.scaffold3183.1':3.0E-6,'Capsicum_baccatum_CB.CBv1.2.scaffold3285.1':3.0E-6):0.059918):3.0E-6,'Capsicum_baccatum_CB.CBv1.2.scaffold517.1':0.003922):0.023642,((Capsicum_annuum_Capana07g001557:0.022557,'Capsicum_baccatum_CB.CBv1.2.scaffold393.1':0.017086):0.011687,'Capsicum_chinense_CC.CCv1.2.scaffold971.3':0.030646):0.07613):0.007907,((Capsicum_annuum_Capana07g001553:3.0E-6,'Capsicum_chinense_CC.CCv1.2.scaffold365.30':0.011688):0.019763,'Capsicum_baccatum_CB.CBv1.2.scaffold393.3':0.031591):0.039971):0.012525,((('Solanum_lycopersicum_Solyc07g053010.1.1':0.003957,Solanum_pennellii_Sopen07g026560:0.003966):0.011902,'Solanum_chacoense_g12351.t1':0.019831):3.0E-6,Solanum_tuberosum_PGSC0003DMT400067281:0.003945):0.039948):0.059655,('Petunia_axillaris_Peaxi162Scf00007g01510.1':0.007966,Petunia_inflata_Peinf101Scf00264g02008:0.015935):0.057445):0.253139,((((('Solanum_chacoense_g27152.t1':0.014559,Solanum_tuberosum_PGSC0003DMT400067354:0.019818):0.028229,'Solanum_chacoense_g27151.t1':0.064709):0.020429,((Solanum_chilense_SOLCI002848100_T001:0.019961,'Solanum_lycopersicum_Solyc07g053020.1.1':0.007484):0.00856,Solanum_pennellii_Sopen07g026570:0.016954):0.142444):0.050712,((Capsicum_annuum_Capana07g001568:0.010143,'Capsicum_baccatum_CB.CBv1.2.scaffold517.2':0.012238):3.0E-6,'Capsicum_chinense_CC.CCv1.2.scaffold971.6':3.0E-6):0.13041):0.037325,(('Solanum_melongena_Sme2.5_11941.1_g00001.1':0.016119,'Solanum_melongena_Sme2.5_19803.1_g00001.1':0.021056):0.005222,'Solanum_melongena_Sme2.5_26206.1_g00001.1':0.029733):0.146939):0.325301):0.258205,(((((Solanum_chilense_SOLCI000037500_T001:0.008344,Solanum_pennellii_Sopen02g029560:0.008337):3.0E-6,'Solanum_lycopersicum_Solyc02g084890.1.1':0.012549):0.016724,'Solanum_chacoense_g5080.t1':0.008436):0.008066,((Capsicum_annuum_Capana02g002735:0.004139,'Capsicum_chinense_CC.CCv1.2.scaffold271.121':3.0E-6):0.012445,'Capsicum_baccatum_CB.CBv1.2.scaffold1372.28':3.0E-6):0.029541):0.039725,Petunia_inflata_Peinf101Scf00073g09004:0.030779):0.453377):0.098668,((Capsicum_annuum_Capana10g002270:0.015358,'Capsicum_baccatum_CB.CBv1.2.scaffold803.48':0.025517):0.121032,'Solanum_chacoense_g13086.t1':0.10424):1.858935):0.438296):0.113027,(((Arabidopsis_thaliana__AT5G45250:0.260142,Arabidopsis_thaliana__AT5G45060:0.272014):0.279802,(Arabidopsis_thaliana__AT5G17880:0.463879,Arabidopsis_thaliana__AT5G44870:0.724198):0.298588):1.818321,('Solanum_chacoense_g31113.t1':3.0E-6,Solanum_tuberosum_PGSC0003DMT400034632:3.0E-6):1.453338):0.46452):0.187032,(((((((('Solanum_lycopersicum_Solyc11g010160.1.1':0.016756,Solanum_pennellii_Sopen11g004940:0.011778):0.004059,Solanum_chilense_SOLCI006160300_T001:0.002326):0.015364,('Solanum_chacoense_g8551.t1':3.0E-6,Solanum_tuberosum_PGSC0003DMT400094852:0.003872):0.070026):0.106961,((Capsicum_annuum_Capana12g002656:3.0E-6,'Capsicum_baccatum_CB.CBv1.2.scaffold716.15':0.003789):3.0E-6,'Capsicum_chinense_CC.CCv1.2.scaffold360.58':0.007597):0.140828):0.122135,(('Petunia_axillaris_Peaxi162Scf00383g00610.1':0.198108,Petunia_inflata_Peinf101Scf00091g24002:0.004966):0.165079,Petunia_inflata_Peinf101Scf00019g25010:0.18573):0.121554):0.697507,((((((('Solanum_chacoense_g2595.t1':0.007538,Solanum_tuberosum_PGSC0003DMT400065023:0.007578):0.006118,('Solanum_lycopersicum_Solyc01g086810.2.1':0.0038,Solanum_pennellii_Sopen01g033800:0.007587):0.02054):0.00385,'Solanum_chacoense_g2617.t1':0.050619):0.009989,'Solanum_melongena_Sme2.5_05922.1_g00005.1':0.053099):0.004503,'Capsicum_chinense_CC.CCv1.2.scaffold1112.13':0.138894):0.012059,(Capsicum_annuum_Capana00g001550:0.098932,'Capsicum_baccatum_CB.CBv1.2.scaffold226.11':0.013037):0.034443):0.041641,Petunia_inflata_Peinf101Scf00152g12004:0.070759):0.38735):0.128308,(('Petunia_axillaris_Peaxi162Scf00045g00459.1':0.025273,Petunia_inflata_Peinf101Scf00146g16002:0.017785):0.05505,Petunia_inflata_Peinf101Scf00146g15068:0.03917):0.625476):0.212313,((((('Capsicum_baccatum_CB.CBv1.2.scaffold678.13':0.014998,'Capsicum_chinense_CC.CCv1.2.scaffold607.6':0.027738):0.101394,'Solanum_melongena_Sme2.5_00130.1_g00024.1':0.091523):0.027162,((Solanum_tuberosum_PGSC0003DMT400047578:3.0E-6,Solanum_tuberosum_PGSC0003DMT400047579:3.0E-6):3.0E-6,'Solanum_chacoense_g26294.t1':0.011635):0.009088):0.020649,((Solanum_chilense_SOLCI003665500_T001:0.015487,'Solanum_lycopersicum_Solyc08g005440.2.1':0.007639):0.007742,Solanum_pennellii_Sopen08g001480:0.007461):0.037377):0.804944,(('Solanum_chacoense_g1001.t1':0.02007,Solanum_tuberosum_PGSC0003DMT400054356:0.0041):0.028903,'Solanum_melongena_Sme2.5_00108.1_g00009.1':0.063432):0.733606):0.109514):0.389977):0.10193,((((((((((((((('Capsicum_baccatum_CB.CBv1.2.scaffold1082.25':0.047558,'Capsicum_baccatum_CB.CBv1.2.scaffold1082.26':0.010652):0.012074,'Capsicum_baccatum_CB.CBv1.2.scaffold1082.27':0.022972):0.010574,'Capsicum_baccatum_CB.CBv1.2.scaffold1082.22':0.023905):0.017385,'Capsicum_chinense_CC.CCv1.2.scaffold754.5':0.070967):0.065936,(('Capsicum_baccatum_CB.CBv1.2.scaffold1328.4':0.008352,'Capsicum_chinense_CC.CCv1.2.scaffold1244.5':0.00385):0.071093,'Capsicum_baccatum_CB.CBv1.2.scaffold1082.23':0.077931):0.027804):0.024591,((('Solanum_chacoense_g30379.t1':0.045088,Solanum_tuberosum_PGSC0003DMT400053053:0.029018):0.010402,(Solanum_tuberosum_PGSC0003DMT400053056:0.003958,Solanum_tuberosum_PGSC0003DMT400062611:0.003987):0.028717):0.012485,('Solanum_chacoense_g30365.t1':0.105884,Solanum_tuberosum_PGSC0003DMT400053057:0.015064):0.05308):0.008646):1.86E-4,('Solanum_lycopersicum_Solyc09g092310.1.1':0.024048,Solanum_pennellii_Sopen09g035210:0.029095):0.070104):0.00489,(((('Solanum_chacoense_g35933.t1':0.015139,Solanum_tuberosum_PGSC0003DMT400011272:0.004174):0.005002,'Solanum_chacoense_g38842.t1':0.045092):2.0E-6,((Solanum_chilense_SOLCI005719500_T001:0.011897,Solanum_pennellii_Sopen09g010980:0.023958):3.0E-6,'Solanum_lycopersicum_Solyc09g018220.1.1':0.011911):0.044718):0.043109,Solanum_tuberosum_PGSC0003DMT400062609:0.05532):0.008595):0.01278,(('Solanum_chacoense_g30367.t1':0.024001,Solanum_tuberosum_PGSC0003DMT400053069:0.042283):0.096416,('Solanum_lycopersicum_Solyc09g092280.1.1':0.033755,'Solanum_lycopersicum_Solyc09g092290.1.1':0.012119):0.068571):0.025444):0.00922,'Solanum_melongena_Sme2.5_07837.1_g00001.1':0.109016):0.099462,((('Petunia_axillaris_Peaxi162Scf00695g00517.1':0.0,'Petunia_axillaris_Peaxi162Scf01562g00004.1':0.0):3.0E-6,'Petunia_axillaris_Peaxi162Scf01542g00011.1':3.0E-6):0.054336,Petunia_inflata_Peinf101Scf00714g06019:0.048948):0.147346):0.045493,((Capsicum_annuum_Capana07g001142:0.019363,'Capsicum_chinense_CC.CCv1.2.scaffold162.23':0.004814):0.005038,'Capsicum_baccatum_CB.CBv1.2.scaffold3.9':0.006943):0.173636):0.34433,('Capsicum_baccatum_CB.CBv1.2.scaffold649.7':0.022892,'Capsicum_chinense_CC.CCv1.2.scaffold493.2':0.005748):0.449191):0.142155,'Petunia_axillaris_Peaxi162Scf00560g00126.1':0.564695):0.240717,Petunia_inflata_Peinf101Scf01786g04004:1.076272):0.228195):0.111252,((((((((((((((((((((('Solanum_chacoense_g23425.t1':0.015011,'Solanum_chacoense_g39010.t1':0.008644):0.030226,Solanum_tuberosum_PGSC0003DMT400082495:0.122951):0.021321,('Solanum_chacoense_g38004.t1':0.027808,Solanum_tuberosum_PGSC0003DMT400062272:0.028194):0.032587):0.060385,('Solanum_lycopersicum_Solyc04g009290.1.1':3.0E-6,Solanum_pennellii_Sopen04g004410:0.003944):0.048914):0.02053,(((Solanum_chilense_SOLCI002283500_T001:0.003915,Solanum_pennellii_Sopen04g004270:0.003971):0.005169,'Solanum_lycopersicum_Solyc04g009150.1.1':0.01966):0.072906,'Solanum_lycopersicum_Solyc04g009240.1.1':0.073495):0.028536):0.011964,((('Solanum_chacoense_g17659.t1':0.078963,Solanum_tuberosum_PGSC0003DMT400030042:0.027767):0.016417,'Solanum_chacoense_g39013.t1':0.043794):0.016771,(('Solanum_chacoense_g23424.t1':0.072631,'Solanum_chacoense_g39007.t1':0.066418):0.006152,'Solanum_chacoense_g37983.t1':0.046269):0.009119):0.020549):0.012625,((((('Solanum_chacoense_g23412.t1':0.047261,Solanum_tuberosum_PGSC0003DMT400030019:0.056972):0.017093,Solanum_tuberosum_PGSC0003DMT400030011:0.081831):0.07969,(('Solanum_chacoense_g39776.t1':0.165177,Solanum_tuberosum_PGSC0003DMT400030022:0.228374):0.168663,Solanum_tuberosum_PGSC0003DMT400082507:0.051952):0.021012):0.018994,(('Solanum_chacoense_g40116.t1':0.016305,Solanum_tuberosum_PGSC0003DMT400016712:0.019508):0.002999,'Solanum_chacoense_g27463.t1':0.083572):0.079539):0.024695,(((('Solanum_melongena_Sme2.5_00166.1_g00021.1':0.042887,'Solanum_melongena_Sme2.5_13457.1_g00003.1':0.135036):0.059218,'Solanum_chacoense_g27424.t1':0.072219):0.048142,'Solanum_chacoense_g27462.t1':0.194542):0.165509,(('Solanum_chacoense_g27431.t1':0.103638,'Solanum_chacoense_g37988.t1':0.080096):0.096281,('Solanum_chacoense_g27434.t1':0.107336,'Solanum_chacoense_g39778.t1':0.040417):0.058847):0.153146):0.211839):0.014659):0.011929,(((((('Solanum_chacoense_g23482.t1':0.03648,'Solanum_chacoense_g40315.t1':0.051304):0.013064,('Solanum_chacoense_g39834.t1':0.030867,'Solanum_lycopersicum_Solyc04g009690.1.1':0.070131):0.006166):0.012543,(('Solanum_lycopersicum_Solyc04g009250.1.1':0.053325,'Solanum_lycopersicum_Solyc04g009260.1.1':0.035395):0.046228,'Solanum_lycopersicum_Solyc04g009660.2.1':0.041628):0.009919):0.014757,'Solanum_chacoense_g39835.t1':0.040219):0.015083,((('Solanum_chacoense_g23478.t1':0.015966,'Solanum_chacoense_g35719.t1':0.044518):0.012227,'Solanum_chacoense_g37986.t1':0.019714):0.015645,'Solanum_chacoense_g23409.t1':0.044546):0.007945):0.00399,('Solanum_chacoense_g23480.t1':0.077435,'Solanum_chacoense_g38307.t1':0.02391):0.008288):0.010521):0.035834,(('Solanum_chacoense_g29553.t1':0.036819,Solanum_tuberosum_PGSC0003DMT400016707:0.026258):0.138006,('Solanum_melongena_Sme2.5_02902.1_g00001.1':0.105767,'Solanum_melongena_Sme2.5_09660.1_g00002.1':0.100695):0.013026):0.017788):0.026072,(((Solanum_chilense_SOLCI002283800_T001:0.020562,'Solanum_lycopersicum_Solyc04g009120.1.1':0.033887):0.032711,Solanum_tuberosum_PGSC0003DMT400030030:0.025145):0.040223,Solanum_tuberosum_PGSC0003DMT400030044:0.21698):0.020591):0.020769,('Solanum_chacoense_g23403.t1':0.003839,'Solanum_chacoense_g27425.t1':0.024002):0.049965):0.006229,((((Capsicum_annuum_Capana03g001869:0.012904,'Capsicum_chinense_CC.CCv1.2.scaffold290.44':0.015043):0.012842,'Capsicum_baccatum_CB.CBv1.2.scaffold377.27':0.04818):0.198015,('Capsicum_baccatum_CB.CBv1.2.scaffold377.19':0.041946,'Capsicum_chinense_CC.CCv1.2.scaffold290.38':0.020902):0.102674):0.026462,(((Solanum_chilense_SOLCI002283900_T001:0.007863,Solanum_pennellii_Sopen04g004250:3.0E-6):3.0E-6,'Solanum_lycopersicum_Solyc04g009110.1.1':0.007848):0.031034,Solanum_tuberosum_PGSC0003DMT400030034:0.034886):0.102237):0.01102):0.02523,((('Solanum_chacoense_g23416.t1':0.040486,Solanum_tuberosum_PGSC0003DMT400082452:0.032743):0.025195,'Solanum_chacoense_g27418.t1':0.04833):0.02117,'Solanum_melongena_Sme2.5_13256.1_g00001.1':0.073632):0.032449):0.014134,((Capsicum_annuum_Capana03g001868:3.0E-6,'Capsicum_chinense_CC.CCv1.2.scaffold290.45':3.0E-6):0.019512,'Capsicum_baccatum_CB.CBv1.2.scaffold377.28':0.042452):0.225213):0.025561,(((((Capsicum_annuum_Capana05g000713:3.0E-6,'Capsicum_chinense_CC.CCv1.2.scaffold19.71':0.003966):0.02876,'Capsicum_baccatum_CB.CBv1.2.scaffold433.14':0.01958):0.019297,(Capsicum_annuum_Capana05g000686:0.004314,'Capsicum_chinense_CC.CCv1.2.scaffold19.49':0.007539):0.029988):0.062449,((Capsicum_annuum_Capana05g000769:0.007165,'Capsicum_baccatum_CB.CBv1.2.scaffold664.9':0.015899):0.003923,'Capsicum_chinense_CC.CCv1.2.scaffold19.117':0.013145):0.065483):0.030369,((Capsicum_annuum_Capana03g001876:0.205719,'Capsicum_baccatum_CB.CBv1.2.scaffold377.23':3.0E-6):0.012034,'Capsicum_chinense_CC.CCv1.2.scaffold290.39':2.0E-6):0.124271):0.01862):0.061715,'Capsicum_baccatum_CB.CBv1.2.scaffold2187.3':0.106994):0.043824,((((((Petunia_inflata_Peinf101Scf00506g03008:0.04414,Petunia_inflata_Peinf101Scf00682g01055:0.055092):0.013642,Petunia_inflata_Peinf101Scf00969g07026:0.092149):0.042375,(Petunia_inflata_Peinf101Scf00001g04004:0.231555,Petunia_inflata_Peinf101Scf02811g00002:0.075746):0.010387):0.034437,Petunia_inflata_Peinf101Scf00832g03002:0.079718):0.016479,Petunia_inflata_Peinf101Scf01163g00020:0.107241):0.029477,(Petunia_inflata_Peinf101Scf01536g00005:3.0E-6,Petunia_inflata_Peinf101Scf03592g00005:3.0E-6):0.179292):0.035874):0.066083,('Capsicum_baccatum_CB.CBv1.2.scaffold155.4':0.016356,'Capsicum_chinense_CC.CCv1.2.scaffold290.19':0.021753):0.214445):0.045333,((((((('Solanum_melongena_Sme2.5_00077.1_g00005.1':0.095406,Solanum_tuberosum_PGSC0003DMT400027529:0.071405):0.019242,'Solanum_chacoense_g37805.t1':0.034387):0.010403,'Solanum_chacoense_g37808.t1':0.072384):0.020568,('Capsicum_baccatum_CB.CBv1.2.scaffold1873.8':0.015089,'Capsicum_chinense_CC.CCv1.2.scaffold473.13':0.015957):0.049574):0.009764,(Capsicum_annuum_Capana04g000689:3.0E-6,'Capsicum_baccatum_CB.CBv1.2.scaffold1873.7':0.00385):0.070627):0.029631,(Capsicum_annuum_Capana04g000687:0.009503,'Capsicum_baccatum_CB.CBv1.2.scaffold1152.35':0.010473):0.201612):0.050565,Petunia_inflata_Peinf101Scf00926g05002:0.145299):0.138):0.575922,(((((Solanum_chilense_SOLCI004489600_T001:0.046679,'Solanum_lycopersicum_Solyc03g005670.2.1':0.049178):0.010838,Solanum_pennellii_Sopen03g001680:0.062408):0.164455,'Solanum_chacoense_g18644.t1':0.094602):0.990127,(((Solanum_chilense_SOLCI004489800_T001:0.038876,'Solanum_lycopersicum_Solyc03g005650.1.1':0.03133):0.011032,Solanum_pennellii_Sopen03g001660:0.020414):0.104913,'Solanum_chacoense_g18646.t1':0.070588):1.025015):0.360762,('Capsicum_baccatum_CB.CBv1.2.scaffold241.50':0.024938,'Capsicum_chinense_CC.CCv1.2.scaffold587.31':0.036603):1.038863):0.497812):0.122753,(((((('Solanum_lycopersicum_Solyc12g096920.1.1':3.0E-6,Solanum_pennellii_Sopen12g032730:0.003856):3.0E-6,Solanum_chilense_SOLCI001766200_T001:0.011634):0.010316,('Solanum_chacoense_g26418.t1':0.023107,Solanum_tuberosum_PGSC0003DMT400075439:0.011574):0.009101):0.023222,'Solanum_melongena_Sme2.5_00345.1_g00018.1':0.056903):0.034602,('Capsicum_baccatum_CB.CBv1.2.scaffold1096.4':0.038531,'Capsicum_chinense_CC.CCv1.2.scaffold225.49':0.009161):0.061356):0.736207,((('Petunia_axillaris_Peaxi162Scf00596g00036.1':0.0,'Petunia_axillaris_Peaxi162Scf02538g00005.1':0.0):3.0E-6,'Petunia_axillaris_Peaxi162Scf00989g00015.1':3.0E-6):3.0E-6,Petunia_inflata_Peinf101Scf00478g17007:0.024798):0.954122):0.236002):0.136356):0.111532,(((((((((Solanum_chilense_SOLCI002635300_T001:0.004478,'Solanum_lycopersicum_Solyc02g070750.1.1':0.035475):0.042851,'Solanum_chacoense_g40395.t1':0.006858):0.00901,'Solanum_chacoense_g1038.t1':0.023813):0.013729,(('Solanum_chacoense_g40392.t1':0.09696,Solanum_pennellii_Sopen02g019810:0.012951):0.006563,Solanum_tuberosum_PGSC0003DMT400021403:0.040918):0.026246):0.016211,'Solanum_melongena_Sme2.5_02723.1_g00007.1':0.067478):0.01193,((('Capsicum_baccatum_CB.CBv1.2.scaffold820.37':0.011637,'Capsicum_chinense_CC.CCv1.2.scaffold493.49':0.007779):0.007846,Capsicum_annuum_Capana02g001536:0.007734):0.0402,'Capsicum_baccatum_CB.CBv1.2.scaffold820.35':0.035299):0.048473):0.020355,((Capsicum_annuum_Capana02g001539:0.007632,'Capsicum_chinense_CC.CCv1.2.scaffold493.47':3.0E-6):3.0E-6,'Capsicum_baccatum_CB.CBv1.2.scaffold820.40':0.003818):0.069742):0.112237,Petunia_inflata_Peinf101Scf02596g00014:0.098125):0.682502,((((((('Solanum_lycopersicum_Solyc12g094660.1.1':0.020498,Solanum_pennellii_Sopen12g031560:0.022366):0.010775,Solanum_chilense_SOLCI005852900_T001:0.010567):0.110617,Solanum_tuberosum_PGSC0003DMT400075374:0.070081):0.022851,Solanum_tuberosum_PGSC0003DMT400075375:0.039327):0.042727,(('Solanum_chacoense_g3391.t1':0.014826,Solanum_tuberosum_PGSC0003DMT400075607:0.075546):0.087835,'Solanum_chacoense_g3393.t1':0.060995):0.056168):0.086415,('Capsicum_baccatum_CB.CBv1.2.scaffold854.1':0.030699,'Capsicum_chinense_CC.CCv1.2.scaffold377.58':0.018689):0.210089):0.169881,Petunia_inflata_Peinf101Scf00471g04006:0.325874):1.152746):0.086255):0.251542,(((((((((((((((((((('Capsicum_baccatum_CB.CBv1.2.scaffold1454.10':0.026319,'Capsicum_chinense_CC.CCv1.2.scaffold1074.2':0.025005):0.108655,('Capsicum_baccatum_CB.CBv1.2.scaffold1454.4':0.016625,'Capsicum_chinense_CC.CCv1.2.scaffold888.24':0.021147):0.059514):0.02714,('Capsicum_baccatum_CB.CBv1.2.scaffold669.6':3.0E-6,'Capsicum_chinense_CC.CCv1.2.scaffold888.14':3.0E-6):0.069952):0.029892,(('Capsicum_baccatum_CB.CBv1.2.scaffold1076.8':0.008372,'Capsicum_chinense_CC.CCv1.2.scaffold463.20':0.008303):0.093416,'Capsicum_baccatum_CB.CBv1.2.scaffold609.13':0.056401):0.021488):0.017557,(((('Capsicum_baccatum_CB.CBv1.2.scaffold1076.17':0.011656,'Capsicum_chinense_CC.CCv1.2.scaffold1818.2':0.022166):0.068684,'Capsicum_baccatum_CB.CBv1.2.scaffold141.47':0.076212):0.01255,'Capsicum_chinense_CC.CCv1.2.scaffold463.37':0.075875):0.008483,'Capsicum_chinense_CC.CCv1.2.scaffold463.39':0.120363):3.0E-6):0.009057,'Capsicum_baccatum_CB.CBv1.2.scaffold141.105':0.097788):0.004891,(('Capsicum_baccatum_CB.CBv1.2.scaffold141.18':0.029709,'Capsicum_chinense_CC.CCv1.2.scaffold463.41':0.008074):0.082793,('Capsicum_baccatum_CB.CBv1.2.scaffold609.27':3.0E-6,'Capsicum_chinense_CC.CCv1.2.scaffold1030.16':3.0E-6):0.196377):0.020094):0.016022,(((('Capsicum_baccatum_CB.CBv1.2.scaffold1076.7':0.008235,'Capsicum_chinense_CC.CCv1.2.scaffold463.22':0.016462):3.0E-6,'Capsicum_baccatum_CB.CBv1.2.scaffold1743.3':0.029131):0.123724,('Capsicum_baccatum_CB.CBv1.2.scaffold327.20':0.120466,'Capsicum_baccatum_CB.CBv1.2.scaffold44.22':0.168999):0.026532):0.022656,((('Capsicum_baccatum_CB.CBv1.2.scaffold609.14':3.0E-6,'Capsicum_chinense_CC.CCv1.2.scaffold1586.4':3.0E-6):0.094539,'Capsicum_baccatum_CB.CBv1.2.scaffold1454.6':0.055475):0.023891,'Capsicum_chinense_CC.CCv1.2.scaffold523.49':0.128655):0.01682):0.018407):3.0E-6,(((((('Capsicum_baccatum_CB.CBv1.2.scaffold1454.2':0.010976,'Capsicum_chinense_CC.CCv1.2.scaffold888.16':3.0E-6):0.003415,'Capsicum_chinense_CC.CCv1.2.scaffold888.1':0.00668):0.068764,(('Capsicum_chinense_CC.CCv1.2.scaffold463.72':0.056344,'Capsicum_chinense_CC.CCv1.2.scaffold463.80':0.055826):0.037139,'Capsicum_chinense_CC.CCv1.2.scaffold523.15':0.119568):0.020929):0.011688,(((('Capsicum_baccatum_CB.CBv1.2.scaffold141.7':0.008258,'Capsicum_baccatum_CB.CBv1.2.scaffold1743.12':3.0E-6):0.004114,'Capsicum_baccatum_CB.CBv1.2.scaffold141.112':3.0E-6):0.008151,'Capsicum_chinense_CC.CCv1.2.scaffold463.7':0.016852):0.070582,'Capsicum_chinense_CC.CCv1.2.scaffold463.12':0.122578):0.013587):0.009325,((('Capsicum_baccatum_CB.CBv1.2.scaffold609.24':0.012455,'Capsicum_chinense_CC.CCv1.2.scaffold1030.21':3.0E-6):0.040972,('Capsicum_baccatum_CB.CBv1.2.scaffold609.25':0.004147,'Capsicum_chinense_CC.CCv1.2.scaffold1030.19':3.0E-6):0.016638):0.022146,('Capsicum_chinense_CC.CCv1.2.scaffold1030.2':0.026364,'Capsicum_chinense_CC.CCv1.2.scaffold1030.20':0.017029):0.014323):0.077873):0.016838,('Capsicum_baccatum_CB.CBv1.2.scaffold1009.4':0.088337,'Capsicum_chinense_CC.CCv1.2.scaffold315.39':0.103088):0.024023):0.004392):0.008851,('Capsicum_baccatum_CB.CBv1.2.scaffold609.15':3.0E-6,'Capsicum_chinense_CC.CCv1.2.scaffold1365.1':3.0E-6):0.097681):0.010378,((('Capsicum_baccatum_CB.CBv1.2.scaffold141.56':0.009982,'Capsicum_chinense_CC.CCv1.2.scaffold463.77':0.024619):0.040843,'Capsicum_chinense_CC.CCv1.2.scaffold463.3':0.042859):0.005057,'Capsicum_baccatum_CB.CBv1.2.scaffold1076.18':0.093122):0.035731):0.013043,('Capsicum_baccatum_CB.CBv1.2.scaffold1002.12':3.0E-6,'Capsicum_baccatum_CB.CBv1.2.scaffold1002.19':3.0E-6):0.365784):0.040372,((((((('Capsicum_baccatum_CB.CBv1.2.scaffold1113.7':0.034169,'Capsicum_baccatum_CB.CBv1.2.scaffold609.28':0.045399):0.023792,('Capsicum_baccatum_CB.CBv1.2.scaffold141.54':3.0E-6,'Capsicum_chinense_CC.CCv1.2.scaffold463.75':0.012446):0.044193):0.042294,'Capsicum_baccatum_CB.CBv1.2.scaffold1351.21':0.200364):0.020096,(('Capsicum_baccatum_CB.CBv1.2.scaffold669.23':0.050783,'Capsicum_chinense_CC.CCv1.2.scaffold463.6':2.0E-6):0.013071,'Capsicum_chinense_CC.CCv1.2.scaffold523.51':0.016349):0.12736):0.023945,(((('Capsicum_baccatum_CB.CBv1.2.scaffold141.118':0.003941,'Capsicum_chinense_CC.CCv1.2.scaffold523.52':0.023615):0.005591,'Capsicum_chinense_CC.CCv1.2.scaffold463.23':0.085425):0.006222,('Capsicum_baccatum_CB.CBv1.2.scaffold141.103':0.038973,'Capsicum_chinense_CC.CCv1.2.scaffold523.50':0.013651):0.040026):0.074054,(('Capsicum_baccatum_CB.CBv1.2.scaffold609.35':0.026785,'Capsicum_chinense_CC.CCv1.2.scaffold1030.7':0.015773):0.047098,'Capsicum_baccatum_CB.CBv1.2.scaffold669.8':0.095112):0.031234):0.040902):0.020131,(((Capsicum_annuum_Capana06g002827:0.004125,'Capsicum_chinense_CC.CCv1.2.scaffold315.31':0.008265):0.00402,'Capsicum_baccatum_CB.CBv1.2.scaffold327.17':0.012555):0.053579,(Capsicum_annuum_Capana06g002648:0.049866,'Capsicum_baccatum_CB.CBv1.2.scaffold1815.2':0.024392):0.04112):0.079004):0.08222,('Capsicum_baccatum_CB.CBv1.2.scaffold1505.20':0.015331,'Capsicum_chinense_CC.CCv1.2.scaffold734.52':0.00137):0.205427):0.021167):0.033657,(((((((((((((((((('Solanum_lycopersicum_Solyc00g102400.2.1':3.0E-6,'Solanum_lycopersicum_Solyc06g008800.1.1':3.0E-6):0.029946,'Solanum_lycopersicum_Solyc06g008770.1.1':0.042505):3.0E-6,'Solanum_lycopersicum_Solyc06g008480.1.1':0.185936):0.018756,'Solanum_lycopersicum_Solyc06g008400.1.1':0.022736):0.021851,('Solanum_lycopersicum_Solyc06g008450.2.1':0.020404,Solanum_pennellii_Sopen06g003570:0.013437):0.005637):0.05921,Solanum_pennellii_Sopen06g003240:0.025103):0.017836,'Solanum_lycopersicum_Solyc06g008790.2.1':0.051436):0.040735,(((('Solanum_chacoense_g31961.t1':0.020872,'Solanum_chacoense_g36860.t1':0.038148):0.023778,('Solanum_chacoense_g31965.t1':3.0E-6,'Solanum_chacoense_g31969.t1':0.021051):0.070754):0.039446,('Solanum_chacoense_g31974.t1':0.028794,'Solanum_chacoense_g36867.t1':0.008991):0.02928):0.00553,Solanum_tuberosum_PGSC0003DMT400065581:0.056492):0.011999):0.022598,(('Solanum_chacoense_g34724.t1':0.114721,'Solanum_chacoense_g38663.t1':0.109832):0.005688,('Solanum_chacoense_g35952.t1':0.024084,'Solanum_chacoense_g39253.t1':0.089751):0.043981):0.011666):0.004257,((((((('Solanum_chacoense_g39971.t1':0.033959,'Solanum_chacoense_g40195.t1':0.037964):0.018384,Solanum_tuberosum_PGSC0003DMT400053473:0.104094):0.014283,('Solanum_chacoense_g39255.t1':0.071106,Solanum_tuberosum_PGSC0003DMT400028264:0.10084):0.040867):0.015738,'Solanum_chacoense_g15976.t1':0.146818):0.013231,'Solanum_chacoense_g34717.t1':0.08516):0.002076,(('Solanum_chacoense_g31979.t1':0.063209,'Solanum_lycopersicum_Solyc06g008380.1.1':0.075957):0.015691,'Solanum_chacoense_g38423.t1':0.055648):0.024032):0.020805,('Solanum_chacoense_g38420.t1':0.020628,Solanum_tuberosum_PGSC0003DMT400056552:0.050003):0.022658):0.00841):0.045219,Solanum_tuberosum_PGSC0003DMT400053436:0.10427):0.029326,'Solanum_chacoense_g36870.t1':0.103916):0.013888,(((((('Solanum_chacoense_g34694.t1':0.036643,Solanum_tuberosum_PGSC0003DMT400053452:0.009329):0.04027,'Solanum_chacoense_g35940.t1':0.05218):0.01331,'Solanum_chacoense_g31972.t1':0.062975):0.024488,('Solanum_chacoense_g35938.t1':0.026515,'Solanum_chacoense_g35946.t1':0.007035):0.106028):0.016171,'Solanum_chacoense_g34698.t1':0.133992):0.016802,('Solanum_chacoense_g38665.t1':0.087289,'Solanum_chacoense_g38674.t1':0.277537):0.06749):0.001022):0.00617,(('Solanum_chacoense_g34710.t1':0.028916,Solanum_tuberosum_PGSC0003DMT400081492:0.033414):0.016219,('Solanum_chacoense_g38669.t1':0.026877,'Solanum_chacoense_g39977.t1':0.023544):0.024257):0.016401):0.014335,'Solanum_chacoense_g15978.t1':0.107621):0.023789,('Solanum_chacoense_g31959.t1':0.013701,Solanum_tuberosum_PGSC0003DMT400065580:0.015383):0.095257):0.008976,(('Solanum_chacoense_g28280.t1':0.018729,Solanum_tuberosum_PGSC0003DMT400005663:0.019758):0.083668,('Solanum_melongena_Sme2.5_02209.1_g00008.1':0.130832,'Solanum_melongena_Sme2.5_04219.1_g00004.1':0.109007):0.030006):0.037116):0.035637,'Solanum_chacoense_g21651.t1':0.224273):2.0E-6):0.152437,(((((('Petunia_axillaris_Peaxi162Scf00034g00176.1':0.021478,Petunia_inflata_Peinf101Scf01794g01009:0.017031):0.084322,Petunia_inflata_Peinf101Scf00930g17010:0.072608):0.028099,Petunia_inflata_Peinf101Scf01794g04003:0.146452):0.013984,(Petunia_inflata_Peinf101Scf00930g13003:0.125264,Petunia_inflata_Peinf101Scf00930g15008:0.109329):0.023172):0.015827,(Petunia_inflata_Peinf101Scf00930g15006:0.120863,Petunia_inflata_Peinf101Scf01794g03001:0.178949):0.007126):0.08305,Petunia_inflata_Peinf101Scf00650g28030:0.177588):0.049743):0.043742,((((((((((((('Capsicum_baccatum_CB.CBv1.2.scaffold373.22':0.011759,'Capsicum_baccatum_CB.CBv1.2.scaffold373.38':0.004479):0.029644,'Capsicum_baccatum_CB.CBv1.2.scaffold373.40':0.022822):0.032555,'Capsicum_chinense_CC.CCv1.2.scaffold1358.12':0.04216):0.033768,('Capsicum_baccatum_CB.CBv1.2.scaffold373.34':0.012184,'Capsicum_chinense_CC.CCv1.2.scaffold1358.10':0.008159):0.048825):0.006301,('Capsicum_baccatum_CB.CBv1.2.scaffold2359.3':0.015737,'Capsicum_baccatum_CB.CBv1.2.scaffold2864.1':0.036254):0.072991):0.006369,(('Capsicum_baccatum_CB.CBv1.2.scaffold373.19':0.004105,'Capsicum_baccatum_CB.CBv1.2.scaffold373.31':0.016441):0.01986,'Capsicum_chinense_CC.CCv1.2.scaffold1358.7':0.053912):0.013191):0.008989,'Capsicum_baccatum_CB.CBv1.2.scaffold1330.22':0.097072):0.007094,('Capsicum_baccatum_CB.CBv1.2.scaffold897.18':0.004148,'Capsicum_chinense_CC.CCv1.2.scaffold255.14':0.038012):0.058974):0.029306,((((((('Capsicum_baccatum_CB.CBv1.2.scaffold373.26':0.012434,'Capsicum_baccatum_CB.CBv1.2.scaffold373.41':0.012465):0.012338,'Capsicum_baccatum_CB.CBv1.2.scaffold2059.2':3.0E-6):0.034599,'Capsicum_baccatum_CB.CBv1.2.scaffold1907.7':0.022835):0.045234,('Capsicum_baccatum_CB.CBv1.2.scaffold1224.7':0.092349,'Capsicum_baccatum_CB.CBv1.2.scaffold893.38':0.072181):0.013951):0.010053,('Capsicum_baccatum_CB.CBv1.2.scaffold2532.1':0.026143,'Capsicum_chinense_CC.CCv1.2.scaffold800.9':0.019668):0.024273):0.016431,'Capsicum_baccatum_CB.CBv1.2.scaffold2359.1':0.083936):0.007533,(('Capsicum_baccatum_CB.CBv1.2.scaffold893.32':0.034576,'Capsicum_chinense_CC.CCv1.2.scaffold937.11':0.041052):0.037212,'Capsicum_chinense_CC.CCv1.2.scaffold800.12':0.048876):0.020381):0.010531):0.011792,('Capsicum_baccatum_CB.CBv1.2.scaffold893.36':0.043199,'Capsicum_chinense_CC.CCv1.2.scaffold800.14':0.011907):0.074206):0.024448,(('Capsicum_baccatum_CB.CBv1.2.scaffold373.18':0.023918,'Capsicum_chinense_CC.CCv1.2.scaffold1358.6':0.034881):0.110236,('Solanum_melongena_Sme2.5_00739.1_g00015.1':0.044911,'Solanum_melongena_Sme2.5_03418.1_g00001.1':0.04382):0.118992):0.018527):0.020268,(((((((((((('Solanum_lycopersicum_Solyc05g054020.1.1':0.084849,Solanum_pennellii_Sopen05g032500:0.025497):0.029537,'Solanum_lycopersicum_Solyc05g050430.1.1':0.067483):0.013604,Solanum_pennellii_Sopen05g032510:0.029895):0.018925,(Solanum_pennellii_Sopen05g032470:0.027646,Solanum_pennellii_Sopen05g032480:0.04005):0.01174):0.008801,('Solanum_lycopersicum_Solyc05g053990.2.1':0.023556,'Solanum_lycopersicum_Solyc05g054010.2.1':0.077771):0.035366):0.033121,Solanum_chilense_SOLCI000051800_T001:0.075302):0.019268,('Solanum_chacoense_g8078.t1':0.004766,'Solanum_chacoense_g8079.t1':0.024345):0.067945):0.027017,(('Solanum_chacoense_g360.t1':0.022568,'Solanum_chacoense_g361.t1':0.075285):0.019832,('Solanum_lycopersicum_Solyc05g054340.2.1':0.018247,Solanum_pennellii_Sopen05g032810:0.019427):0.109226):0.010531):0.007036,((((('Solanum_lycopersicum_Solyc05g043420.1.1':0.016664,Solanum_pennellii_Sopen05g026660:0.020868):3.0E-6,'Solanum_chacoense_g26678.t1':0.029428):0.018874,Solanum_chilense_SOLCI001076300_T001:0.027949):0.021308,'Solanum_chacoense_g353.t1':0.063375):0.012752,('Solanum_chacoense_g36231.t1':3.0E-6,'Solanum_chacoense_g39897.t1':0.008503):0.136825):0.004146):0.008731,((('Solanum_lycopersicum_Solyc05g047700.1.1':0.024977,Solanum_pennellii_Sopen05g027950:0.00831):0.024931,'Solanum_chacoense_g6864.t1':0.016645):0.014441,('Solanum_chacoense_g341.t1':0.0492,'Solanum_chacoense_g344.t1':0.053822):0.021891):0.008321):0.010094,(('Solanum_chacoense_g25755.t1':0.074794,'Solanum_chacoense_g348.t1':0.086107):0.007837,'Solanum_chacoense_g345.t1':0.068532):0.014977):0.008313,Solanum_tuberosum_PGSC0003DMT400021372:0.076731):0.046486):0.054691,(Solanum_chilense_SOLCI005425900_T001:0.009694,'Solanum_lycopersicum_Solyc05g044490.2.1':0.010724):0.171465):0.11896):0.276015,((((((((((('Solanum_chacoense_g25122.t1':0.012545,'Solanum_chacoense_g33937.t1':0.068817):0.003618,'Solanum_chacoense_g35009.t1':0.016433):0.034745,('Solanum_chacoense_g25118.t1':0.041418,'Solanum_chacoense_g39431.t1':0.008068):0.005979):0.004061,'Solanum_chacoense_g36887.t1':0.036529):0.025014,((('Solanum_lycopersicum_Solyc04g008120.1.1':0.094043,'Solanum_lycopersicum_Solyc04g008140.1.1':0.020382):0.015163,(Solanum_pennellii_Sopen04g003290:0.004177,Solanum_pennellii_Sopen04g003320:0.004146):0.035083):0.047588,'Solanum_chacoense_g36891.t1':0.069889):0.007603):2.0E-6,(((('Solanum_chacoense_g37788.t1':0.014239,Solanum_tuberosum_PGSC0003DMT400075881:0.0102):0.017094,'Solanum_chacoense_g36888.t1':0.058876):0.020164,((Solanum_pennellii_Sopen04g003300:3.0E-6,Solanum_pennellii_Sopen04g003310:3.0E-6):0.130226,'Solanum_lycopersicum_Solyc04g008130.1.1':0.020371):0.0535):0.005343,'Solanum_chacoense_g33951.t1':0.030122):0.026795):0.021843,'Solanum_chacoense_g33934.t1':0.115128):0.036986,((((('Solanum_chacoense_g35015.t1':0.016599,'Solanum_chacoense_g36881.t1':0.00412):0.015031,('Solanum_chacoense_g36880.t1':0.016753,Solanum_tuberosum_PGSC0003DMT400075747:0.105394):0.018466):0.011476,('Solanum_chacoense_g33929.t1':0.060456,'Solanum_chacoense_g33944.t1':0.021863):0.035514):0.013157,(('Solanum_chacoense_g19971.t1':0.046759,'Solanum_chacoense_g39330.t1':0.030243):0.021727,('Solanum_chacoense_g33925.t1':0.294419,'Solanum_chacoense_g36876.t1':0.011391):0.020393):0.025717):0.034656,'Solanum_chacoense_g40208.t1':0.079668):0.007038):0.011703,(('Solanum_chacoense_g37786.t1':0.082192,Solanum_tuberosum_PGSC0003DMT400075731:0.016018):0.081507,'Solanum_chacoense_g35007.t1':0.09364):0.009658):0.012075,(((((((('Solanum_chacoense_g33946.t1':0.083267,'Solanum_chacoense_g39166.t1':0.013462):0.008115,('Solanum_chacoense_g39168.t1':0.039527,Solanum_tuberosum_PGSC0003DMT400075774:0.016937):0.021096):0.00917,'Solanum_chacoense_g39329.t1':0.074566):0.015776,'Solanum_chacoense_g23341.t1':0.06454):0.018936,'Solanum_chacoense_g18797.t1':0.122354):0.026903,'Solanum_chacoense_g39432.t1':0.202082):0.015995,('Solanum_chacoense_g25116.t1':0.077686,'Solanum_chacoense_g35016.t1':0.119378):0.043509):0.026381,('Solanum_melongena_Sme2.5_02087.1_g00001.1':0.081157,'Solanum_melongena_Sme2.5_03073.1_g00012.1':0.200206):0.046013):0.016002):0.058083,((Capsicum_annuum_Capana05g000892:0.008593,'Capsicum_baccatum_CB.CBv1.2.scaffold2592.1':0.013208):3.0E-6,'Capsicum_chinense_CC.CCv1.2.scaffold253.29':0.026134):0.181286):0.440964):0.259221,((((((((((((((((('Solanum_chacoense_g38875.t1':0.035327,Solanum_tuberosum_PGSC0003DMT400083225:0.057738):0.03868,'Solanum_chacoense_g32790.t1':0.031506):0.032762,Solanum_chilense_SOLCI003285300_T001:0.077421):0.005475,('Solanum_chacoense_g26757.t1':0.009302,'Solanum_chacoense_g32777.t1':0.007772):0.024465):0.004949,((Solanum_chilense_SOLCI005829800_T001:0.042331,'Solanum_lycopersicum_Solyc06g064760.1.1':0.045461):0.007746,Solanum_pennellii_Sopen06g023160:0.018888):0.03137):0.008395,(((('Solanum_lycopersicum_Solyc06g064720.1.1':0.037609,Solanum_pennellii_Sopen06g023200:0.052296):0.004646,'Solanum_lycopersicum_Solyc06g064680.1.1':0.012743):0.027301,'Solanum_chacoense_g37894.t1':0.10988):0.008991,('Solanum_chacoense_g37896.t1':0.053929,Solanum_tuberosum_PGSC0003DMT400013234:0.061843):0.01251):0.013816):0.012012,(((((('Solanum_chacoense_g26763.t1':0.019106,'Solanum_chacoense_g32789.t1':0.014785):0.021302,'Solanum_chacoense_g26771.t1':0.023324):0.013771,Solanum_tuberosum_PGSC0003DMT400083267:0.041976):0.006132,'Solanum_chacoense_g32788.t1':0.048935):0.012922,(('Solanum_lycopersicum_Solyc06g064750.1.1':0.041831,Solanum_pennellii_Sopen06g023290:0.025906):0.011533,(Solanum_pennellii_Sopen06g023230:0.026824,Solanum_pennellii_Sopen06g023270:0.066679):0.024195):0.023883):0.012407,('Solanum_chacoense_g26761.t1':0.011889,'Solanum_chacoense_g32782.t1':0.031948):0.078831):2.0E-6):0.013721,'Solanum_chacoense_g32785.t1':0.166631):0.004721,'Solanum_chacoense_g26762.t1':0.095624):0.028448,'Solanum_chacoense_g31214.t1':0.074541):0.045294,((((('Solanum_chacoense_g37905.t1':0.012348,'Solanum_chacoense_g38882.t1':0.012307):0.008317,'Solanum_chacoense_g37906.t1':0.061615):0.008181,('Solanum_chacoense_g37899.t1':0.004037,'Solanum_chacoense_g37912.t1':0.012208):0.012122):0.004641,Solanum_tuberosum_PGSC0003DMT400013241:0.032906):0.042794,'Solanum_melongena_Sme2.5_05702.1_g00006.1':0.077833):0.078751):0.03238,Solanum_tuberosum_PGSC0003DMT400013242:0.201887):0.035596,(('Solanum_chacoense_g37891.t1':0.003058,'Solanum_chacoense_g38878.t1':0.013596):0.093333,'Solanum_chacoense_g37892.t1':0.163214):0.090647):0.165675,(((((('Solanum_chacoense_g29340.t1':0.042706,Solanum_tuberosum_PGSC0003DMT400002131:0.105132):0.037662,('Solanum_lycopersicum_Solyc05g009740.1.1':0.009367,Solanum_pennellii_Sopen05g005550:0.016228):0.088307):0.069826,'Solanum_melongena_Sme2.5_30447.1_g00001.1':0.223882):0.051155,(('Capsicum_chinense_CC.CCv1.2.scaffold1012.27':3.0E-6,'Capsicum_chinense_CC.CCv1.2.scaffold1012.30':0.004234):0.005418,'Capsicum_baccatum_CB.CBv1.2.scaffold994.17':0.024606):0.058448):0.072798,Petunia_inflata_Peinf101Scf00441g06022:0.14593):0.229639,((('Capsicum_baccatum_CB.CBv1.2.scaffold1549.9':3.0E-6,'Capsicum_chinense_CC.CCv1.2.scaffold912.26':3.0E-6):2.0E-6,'Capsicum_baccatum_CB.CBv1.2.scaffold1549.11':0.020986):0.142585,'Solanum_chacoense_g25442.t1':0.2035):0.224401):0.023107):0.057022,(((((((((((((Capsicum_annuum_Capana11g002239:0.237565,'Capsicum_chinense_CC.CCv1.2.scaffold1012.28':0.017921):0.015956,'Capsicum_chinense_CC.CCv1.2.scaffold2510.1':0.027154):0.039937,'Capsicum_baccatum_CB.CBv1.2.scaffold994.26':0.081917):0.06618,('Capsicum_chinense_CC.CCv1.2.scaffold2722.1':2.0E-6,'Capsicum_chinense_CC.CCv1.2.scaffold860.38':0.004413):0.267955):0.016787,('Capsicum_baccatum_CB.CBv1.2.scaffold994.16':0.029927,'Capsicum_chinense_CC.CCv1.2.scaffold860.40':0.009461):0.132682):0.063306,'Capsicum_chinense_CC.CCv1.2.scaffold1012.29':0.112271):0.030327,'Capsicum_baccatum_CB.CBv1.2.scaffold994.21':0.062838):0.011859,'Capsicum_baccatum_CB.CBv1.2.scaffold994.24':0.054898):0.063564,Capsicum_annuum_Capana11g002244:0.075112):0.036642,('Capsicum_baccatum_CB.CBv1.2.scaffold994.11':0.042961,'Capsicum_chinense_CC.CCv1.2.scaffold1012.22':0.090143):0.056411):0.060979,'Capsicum_chinense_CC.CCv1.2.scaffold991.9':0.367033):0.125805,(((((((('Solanum_lycopersicum_Solyc05g009760.1.1':0.064785,Solanum_pennellii_Sopen05g005580:0.138812):0.115964,'Solanum_chacoense_g32089.t1':0.083735):0.058102,'Solanum_chacoense_g29339.t1':0.137277):0.008656,'Solanum_chacoense_g39980.t1':0.104857):0.028446,(('Solanum_chacoense_g39982.t1':0.034066,Solanum_tuberosum_PGSC0003DMT400002134:0.011511):0.100203,Solanum_tuberosum_PGSC0003DMT400002128:0.130882):0.016936):0.019018,('Solanum_chacoense_g39979.t1':0.105521,Solanum_pennellii_Sopen08g004640:0.228342):0.030368):0.125269,(('Solanum_melongena_Sme2.5_06742.1_g00001.1':0.102924,'Solanum_melongena_Sme2.5_06821.1_g00006.1':0.166439):0.034506,'Solanum_melongena_Sme2.5_19364.1_g00001.1':0.120466):0.154758):0.022306,Solanum_pennellii_Sopen05g005560:0.330357):0.075119):0.094223,(('Petunia_axillaris_Peaxi162Scf00380g00620.1':0.093347,Petunia_inflata_Peinf101Scf00441g06021:0.080871):0.139427,Petunia_inflata_Peinf101Scf00441g06012:0.260481):0.180166):0.176914):0.137792,(((((((((((((Solanum_chilense_SOLCI001799400_T001:0.033619,'Solanum_lycopersicum_Solyc09g098100.2.1':0.075036):0.036132,Solanum_tuberosum_PGSC0003DMT400042781:0.038249):0.017017,('Solanum_chacoense_g32804.t1':0.056892,Solanum_tuberosum_PGSC0003DMT400042758:0.05772):0.008565):0.036415,((('Solanum_chacoense_g25422.t1':0.020641,'Solanum_chacoense_g32811.t1':3.0E-6):0.008215,'Solanum_chacoense_g39861.t1':0.012227):0.014506,'Solanum_chacoense_g32805.t1':0.045524):0.048238):0.011361,(((('Solanum_chacoense_g32815.t1':0.004163,'Solanum_chacoense_g39863.t1':0.012334):0.047406,(Solanum_tuberosum_PGSC0003DMT400016802:3.0E-6,Solanum_tuberosum_PGSC0003DMT400016803:3.0E-6):0.068289):0.038572,'Solanum_chacoense_g32799.t1':0.08304):0.042777,('Solanum_chacoense_g32794.t1':0.021634,'Solanum_chacoense_g32808.t1':0.080002):0.037598):0.01126):0.028846,(((((Solanum_chilense_SOLCI001553600_T001:0.037416,'Solanum_lycopersicum_Solyc09g098130.1.1':0.008005):3.0E-6,Solanum_pennellii_Sopen09g036080:0.012054):0.033466,('Solanum_chacoense_g25429.t1':0.10142,'Solanum_chacoense_g25432.t1':0.006612):0.01356):0.030477,('Solanum_chacoense_g25431.t1':0.013199,Solanum_tuberosum_PGSC0003DMT400031066:0.019859):0.020023):0.022828,'Solanum_melongena_Sme2.5_02357.1_g00005.1':0.357814):0.047989):0.004011,(((Capsicum_annuum_Capana03g004259:0.044018,'Capsicum_baccatum_CB.CBv1.2.scaffold2101.9':0.012702):0.108928,'Capsicum_baccatum_CB.CBv1.2.scaffold1468.24':0.072916):0.148975,(('Solanum_chacoense_g12667.t1':0.100981,'Solanum_chacoense_g28745.t1':0.141183):0.025072,'Solanum_chacoense_g1186.t1':0.122403):0.021487):0.022166):0.067245,((((((('Capsicum_baccatum_CB.CBv1.2.scaffold1468.3':0.013025,'Capsicum_chinense_CC.CCv1.2.scaffold1481.2':0.01965):0.067271,('Capsicum_baccatum_CB.CBv1.2.scaffold1468.9':0.169602,'Capsicum_chinense_CC.CCv1.2.scaffold912.36':0.094942):0.022396):0.004086,(('Capsicum_baccatum_CB.CBv1.2.scaffold1549.23':3.0E-6,'Capsicum_baccatum_CB.CBv1.2.scaffold628.16':0.004898):0.029449,'Capsicum_chinense_CC.CCv1.2.scaffold912.37':0.035007):0.031116):0.004191,('Capsicum_baccatum_CB.CBv1.2.scaffold1468.4':0.020768,'Capsicum_chinense_CC.CCv1.2.scaffold912.38':0.016486):0.016531):0.007473,'Capsicum_baccatum_CB.CBv1.2.scaffold1468.8':0.041991):0.003787,('Capsicum_baccatum_CB.CBv1.2.scaffold1060.3':0.033752,'Capsicum_chinense_CC.CCv1.2.scaffold539.51':0.022416):0.010169):0.105482,(((Capsicum_annuum_Capana03g004263:0.00406,'Capsicum_chinense_CC.CCv1.2.scaffold1247.26':0.004062):0.006104,'Capsicum_baccatum_CB.CBv1.2.scaffold2101.7':0.015616):0.120023,((Capsicum_annuum_Capana03g004264:0.008085,'Capsicum_chinense_CC.CCv1.2.scaffold1247.25':0.008065):0.004018,'Capsicum_baccatum_CB.CBv1.2.scaffold2101.6':3.0E-6):0.091904):0.043432):0.076754):0.006427,(((((((('Capsicum_baccatum_CB.CBv1.2.scaffold1468.25':0.004135,'Capsicum_baccatum_CB.CBv1.2.scaffold2101.8':0.01067):0.004585,'Capsicum_chinense_CC.CCv1.2.scaffold912.50':0.017974):0.046488,Solanum_tuberosum_PGSC0003DMT400080930:0.16213):0.028504,('Capsicum_baccatum_CB.CBv1.2.scaffold1468.16':0.081927,'Solanum_chacoense_g25428.t1':0.148137):0.031678):0.045052,('Capsicum_baccatum_CB.CBv1.2.scaffold995.5':0.007049,'Capsicum_chinense_CC.CCv1.2.scaffold691.5':0.02111):0.110882):0.031257,((Capsicum_annuum_Capana07g002014:0.008179,'Capsicum_baccatum_CB.CBv1.2.scaffold1695.5':0.008181):0.003907,'Capsicum_chinense_CC.CCv1.2.scaffold157.156':0.004242):0.131094):0.023373,((('Capsicum_baccatum_CB.CBv1.2.scaffold1468.22':0.065361,'Capsicum_baccatum_CB.CBv1.2.scaffold1691.8':0.096071):0.067982,'Solanum_chacoense_g5765.t1':0.143678):0.013949,Petunia_inflata_Peinf101Scf01044g04062:0.168059):0.017194):0.011082,((('Capsicum_chinense_CC.CCv1.2.scaffold551.1':3.0E-6,'Capsicum_chinense_CC.CCv1.2.scaffold587.45':3.0E-6):0.005062,'Capsicum_baccatum_CB.CBv1.2.scaffold241.39':0.033415):0.140704,('Solanum_chacoense_g20756.t1':0.02993,Solanum_tuberosum_PGSC0003DMT400047907:0.013636):0.193914):0.046255):0.014257):0.028532,(((Petunia_inflata_Peinf101Scf00297g04010:0.166834,Petunia_inflata_Peinf101Scf02811g00018:0.112119):0.071381,('Solanum_chacoense_g5796.t1':0.018854,Solanum_tuberosum_PGSC0003DMT400016087:0.014215):0.18281):0.02543,'Capsicum_baccatum_CB.CBv1.2.scaffold61.12':0.209853):0.034569):0.018559,((((Solanum_chilense_SOLCI005665400_T001:3.0E-6,Solanum_pennellii_Sopen09g026370:0.012471):0.026489,'Solanum_chacoense_g39800.t1':0.048127):0.022784,'Solanum_melongena_Sme2.5_02130.1_g00004.1':0.100502):0.185264,Petunia_inflata_Peinf101Scf00297g04007:0.148113):0.027301):0.04677,(((Petunia_inflata_Peinf101Scf01191g01011:0.141735,Petunia_inflata_Peinf101Scf01191g01021:0.155631):0.082636,Petunia_inflata_Peinf101Scf01191g00007:0.243656):0.038731,Petunia_inflata_Peinf101Scf00635g09004:0.21589):0.0214):0.108141,Petunia_inflata_Peinf101Scf00415g09002:0.286812):0.201434):0.054086,(((('Petunia_axillaris_Peaxi162Scf00085g01213.1':2.0E-6,'Petunia_axillaris_Peaxi162Scf00085g01318.1':0.533781):0.051459,Petunia_inflata_Peinf101Scf00837g04005:0.013873):0.299409,Petunia_inflata_Peinf101Scf02016g02005:0.263715):0.08818,Petunia_inflata_Peinf101Scf00606g02018:0.177744):0.328409):0.172794):0.190325,(((((((((((((((((((((((('Capsicum_chinense_CC.CCv1.2.scaffold560.31NB-LRR':0.004061,'Capsicum_chinense_CC.CCv1.2.scaffold560.33':0.02103):0.027777,'Capsicum_baccatum_CB.CBv1.2.scaffold1408.3':0.049622):0.028603,Capsicum_annuum_Capana12g000282:0.02524):0.046398,((Capsicum_annuum_Capana12g000279:0.01528,'Capsicum_chinense_CC.CCv1.2.scaffold560.35':0.006809):0.080466,'Capsicum_baccatum_CB.CBv1.2.scaffold1408.1NB-LRR':0.009908):0.041425):0.065048,((Capsicum_annuum_Capana12g000274NB-LRR:0.004093,'Capsicum_chinense_CC.CCv1.2.scaffold560.38NB-LRR':0.004102):0.008896,'Capsicum_baccatum_CB.CBv1.2.scaffold2806.2':0.011814):0.105696):0.029211,Petunia_inflata_Peinf101Scf00526g06023NB-LRR:0.217497):0.01082,((((Solanum_tuberosum_PGSC0003DMT400011642:3.0E-6,Solanum_tuberosum_PGSC0003DMT400011644:3.0E-6):0.012312,Solanum_tuberosum_PGSC0003DMT400011649:0.039174):0.024093,'Solanum_chacoense_g11343.t1NB-LRR':0.009314):0.058571,'Solanum_melongena_Sme2.5_09641.1_g00004.1NB-LRR':0.062495):0.040502):0.023773,((Capsicum_annuum_Capana12g000807:0.004023,'Capsicum_chinense_CC.CCv1.2.scaffold347.20NB-LRR':3.0E-6):3.0E-6,'Capsicum_baccatum_CB.CBv1.2.scaffold607.15':0.004018):0.107364):0.025643,('Capsicum_baccatum_CB.CBv1.2.scaffold1408.5NB-LRR':0.163403,Petunia_inflata_Peinf101Scf00526g05004NB-LRR:0.118016):0.034144):0.016466,Petunia_inflata_Peinf101Scf01836g05026NB-LRR:0.140689):0.017139,((((Capsicum_annuum_Capana12g000283:2.0E-6,'Capsicum_baccatum_CB.CBv1.2.scaffold1408.4NB-LRR':0.020736):0.019864,'Capsicum_chinense_CC.CCv1.2.scaffold560.32NB-LRR':0.066407):0.190743,(Capsicum_annuum_Capana05g001608:0.011197,'Capsicum_baccatum_CB.CBv1.2.scaffold1314.1':0.045163):0.205492):0.007108,Petunia_inflata_Peinf101Scf00459g00011NB-LRR:0.134964):0.018556):0.013858,(((Petunia_inflata_Peinf101Scf01836g05007NB-LRR:3.0E-6,Petunia_inflata_Peinf101Scf01836g06017NB-LRR:3.0E-6):0.009303,Petunia_inflata_Peinf101Ctg13597026g00001NB-LRR:3.0E-6):0.032809,Petunia_inflata_Peinf101Scf01836g07017NB-LRR:3.0E-6):0.123792):2.0E-6,Petunia_inflata_Peinf101Scf01836g10020NB-LRR:0.621537):0.033603,(Petunia_inflata_Peinf101Scf01836g05023NB-LRR:0.019442,Petunia_inflata_Peinf101Scf01836g06020:0.031745):0.251739):0.031586,((((((((((Solanum_tuberosum_PGSC0003DMT400065667:0.0,Solanum_tuberosum_PGSC0003DMT400065670NB-LRR:0.0):3.0E-6,Solanum_tuberosum_PGSC0003DMT400065668NB-LRR:3.0E-6):0.024223,Solanum_tuberosum_PGSC0003DMT400008722NB-LRR:0.008454):0.024529,'Solanum_chacoense_g40943.t1NB-LRR':0.0594):0.016544,'Solanum_chacoense_g21927.t1NB-LRR':0.057171):0.005804,'Solanum_chacoense_g21924.t1':0.146557):0.005206,'Solanum_chacoense_g21917.t1NB-LRR':0.033195):0.012976,(('Solanum_chacoense_g21929.t1NB-LRR':0.020679,'Solanum_chacoense_g21934.t1NB-LRR':0.038316):0.005468,'Solanum_chacoense_g21937.t1NB-LRR':0.047708):0.023745):0.139674,((((((Petunia_inflata_Peinf101Scf00484g00005NB-LRR:0.004936,Petunia_inflata_Peinf101Scf01836g10023NB-LRR:3.0E-6):0.052098,(Petunia_inflata_Peinf101Scf00484g01028NB-LRR:0.02558,Petunia_inflata_Peinf101Scf01836g10029NB-LRR:0.068439):0.008692):0.008941,Petunia_inflata_Peinf101Scf00484g01004NB-LRR:0.096962):0.013179,Petunia_inflata_Peinf101Scf00262g05006NB-LRR:0.114701):0.012491,Petunia_inflata_Peinf101Scf01836g10001NB-LRR:0.128984):0.040596,Petunia_inflata_Peinf101Scf00484g01030NB-LRR:0.155152):0.072087):0.08464,(('Capsicum_baccatum_CB.CBv1.2.scaffold816.43NB-LRR':3.0E-6,'Capsicum_chinense_CC.CCv1.2.scaffold386.66NB-LRR':0.003801):0.079223,'Solanum_melongena_Sme2.5_04312.1_g00002.1NB-LRR':0.109766):0.171058):0.012352):0.138936,((((('Capsicum_baccatum_CB.CBv1.2.scaffold51.41':0.025398,'Capsicum_chinense_CC.CCv1.2.scaffold658.13NB-LRR':0.027933):0.234589,Petunia_inflata_Peinf101Scf01836g10019NB-LRR:0.153651):0.021683,Petunia_inflata_Peinf101Scf01836g10028NB-LRR:0.187017):0.088318,Petunia_inflata_Peinf101Scf00062g08021NB-LRR:0.407282):0.054423,(('Capsicum_baccatum_CB.CBv1.2.scaffold165.12':0.011692,'Capsicum_chinense_CC.CCv1.2.scaffold476.55':0.075108):0.071078,'Solanum_melongena_Sme2.5_00942.1_g00008.1NB-LRR':0.046213):0.200667):0.046931):0.027314,((((Solanum_tuberosum_PGSC0003DMT400059360:3.0E-6,Solanum_tuberosum_PGSC0003DMT400059361NB-LRR:3.0E-6):0.003997,'Solanum_chacoense_g21899.t1':0.008024):3.0E-6,(('Solanum_lycopersicum_Solyc05g007350.1.1':0.005766,Solanum_pennellii_Sopen05g003260NB-LRR:0.152994):0.010566,Solanum_chilense_SOLCI002856000_T001:0.008051):0.008052):0.033074,((Capsicum_annuum_Capana11g001656:0.004046,'Capsicum_chinense_CC.CCv1.2.scaffold740.22NB-LRR':0.016433):0.003974,'Capsicum_baccatum_CB.CBv1.2.scaffold51.8NB-LRR':0.004097):0.07988):0.231077):0.050373,((((((('Solanum_lycopersicum_Solyc05g007610.2.1NB-LRR':0.026791,Solanum_pennellii_Sopen05g003490NB-LRR:0.010252):0.018545,Solanum_chilense_SOLCI002163600_T001NB-LRR:0.01651):0.10057,Solanum_tuberosum_PGSC0003DMT400047452NB-LRR:0.077877):0.044155,(Solanum_chilense_SOLCI002163800_T001NB-LRR:0.082284,'Solanum_lycopersicum_Solyc05g007630.2.1NB-LRR':0.068803):0.155286):0.022877,'Solanum_chacoense_g18459.t1NB-LRR':0.19674):0.038269,(((Capsicum_annuum_Capana05g001611NB-LRR:0.008057,'Capsicum_baccatum_CB.CBv1.2.scaffold773.3NB-LRR':0.018334):0.004207,'Capsicum_chinense_CC.CCv1.2.scaffold1073.12':0.010812):0.102811,('Capsicum_baccatum_CB.CBv1.2.scaffold773.9NB-LRR':3.0E-6,'Capsicum_chinense_CC.CCv1.2.scaffold1073.8NB-LRR':0.020838):0.144168):0.064088):0.132917,((((((Solanum_chilense_SOLCI002163900_T001NB-LRR:0.012262,Solanum_pennellii_Sopen05g003530NB-LRR:0.004046):0.008215,'Solanum_lycopersicum_Solyc05g007640.2.1NB-LRR':0.008075):0.086582,Solanum_tuberosum_PGSC0003DMT400047451NB-LRR:0.057537):0.072877,('Capsicum_baccatum_CB.CBv1.2.scaffold773.10NB-LRR':0.003802,'Capsicum_chinense_CC.CCv1.2.scaffold1073.6NB-LRR':0.012662):0.094233):0.057464,'Solanum_chacoense_g18460.t1NB-LRR':0.172044):0.097204,(Petunia_inflata_Peinf101Scf01836g03016NB-LRR:0.086405,Petunia_inflata_Peinf101Scf01836g04016NB-LRR:0.084767):0.123152):0.164146):0.213491):0.090609,((((((((((((Petunia_inflata_Peinf101Scf00898g02013NB-LRR:0.017814,Petunia_inflata_Peinf101Scf00898g02027NB-LRR:0.019738):0.039961,Petunia_inflata_Peinf101Scf00898g02028NB-LRR:0.112771):0.08638,(Petunia_inflata_Peinf101Scf00898g02009NB-LRR:0.020459,Petunia_inflata_Peinf101Scf00898g03002NB-LRR:0.039305):0.126488):0.031753,Petunia_inflata_Peinf101Scf00898g04033NB-LRR:0.222177):0.01213,('Capsicum_baccatum_CB.CBv1.2.scaffold177.30NB-LRR':0.012351,'Capsicum_chinense_CC.CCv1.2.scaffold497.23NB-LRR':0.004364):0.09448):0.023978,(('Solanum_chacoense_g36090.t1NB-LRR':0.021149,Solanum_tuberosum_PGSC0003DMT400035134NB-LRR:0.016807):0.010989,('Solanum_lycopersicum_Solyc05g005330.2.1NB-LRR':0.016588,Solanum_pennellii_Sopen05g001340NB-LRR:0.008263):0.026783):0.086362):0.034234,(((('Capsicum_chinense_CC.CCv1.2.scaffold585.10':0.0,'Capsicum_chinense_CC.CCv1.2.scaffold585.9NB-LRR':0.0):3.0E-6,'Capsicum_chinense_CC.CCv1.2.scaffold585.5NB-LRR':3.0E-6):3.0E-6,'Capsicum_chinense_CC.CCv1.2.scaffold18839.1':3.0E-6):0.005167,('Capsicum_baccatum_CB.CBv1.2.scaffold270.34NB-LRR':0.048389,'Capsicum_baccatum_CB.CBv1.2.scaffold270.35NB-LRR':0.007074):0.016929):0.079111):0.01615,Solanum_pennellii_Sopen10g022900:0.335547):0.010575,(('Solanum_lycopersicum_Solyc05g012740.1.1NB-LRR':0.004799,Solanum_pennellii_Sopen05g007570NB-LRR:0.264654):0.026775,Solanum_chilense_SOLCI005208500_T001NB-LRR:0.017245):0.099765):0.01296,'Solanum_melongena_Sme2.5_21771.1_g00001.1NB-LRR':0.148296):0.043447,'Solanum_melongena_Sme2.5_03352.1_g00001.1':0.271298):0.148109,((((((Solanum_chilense_SOLCI002311900_T001NB-LRR:0.00653,'Solanum_lycopersicum_Solyc05g012890.1.1NB-LRR':0.034067):0.020555,Solanum_pennellii_Sopen05g007710NB-LRR:0.007471):0.0337,'Solanum_lycopersicum_Solyc05g012910.2.1NB-LRR':0.043363):0.004596,(Solanum_tuberosum_PGSC0003DMT400072845NB-LRR:3.0E-6,Solanum_tuberosum_PGSC0003DMT400072846NB-LRR:3.0E-6):0.050811):0.076829,'Capsicum_chinense_CC.CCv1.2.scaffold375.26NB-LRR':0.136567):0.157171,((((Petunia_inflata_Peinf101Scf00898g04046NB-LRR:0.022431,Petunia_inflata_Peinf101Scf00898g05001NB-LRR:0.031938):0.2251,Petunia_inflata_Peinf101Scf00898g04007NB-LRR:0.361339):0.065932,('Capsicum_baccatum_CB.CBv1.2.scaffold58.32NB-LRR':0.023403,'Capsicum_chinense_CC.CCv1.2.scaffold355.1NB-LRR':0.047733):0.151603):0.033946,Petunia_inflata_Peinf101Scf00898g05055NB-LRR:0.130027):0.061955):0.071134):0.196389):0.053847,(((((Solanum_tuberosum_PGSC0003DMT400015307:3.0E-6,Solanum_tuberosum_PGSC0003DMT400015308:3.0E-6):0.05446,'Solanum_lycopersicum_Solyc04g007490.2.1':0.01315):0.070877,'Solanum_melongena_Sme2.5_00070.1_g00007.1NB-LRR':0.041762):0.14205,Petunia_inflata_Peinf101Scf00364g12005NB-LRR:0.198473):0.071435,Petunia_inflata_Peinf101Scf01279g04001NB-LRR:0.277962):0.359449):0.078534,(((((((((((((('Solanum_chacoense_g30575.t1':0.008235,'Solanum_chacoense_g30582.t1':0.004049):0.021785,(Solanum_tuberosum_PGSC0003DMT400035089:3.0E-6,Solanum_tuberosum_PGSC0003DMT400035090:3.0E-6):0.014523):0.010757,('Solanum_lycopersicum_Solyc05g013260.1.1':0.007431,Solanum_pennellii_Sopen05g007990:0.005063):0.027434):0.008678,Solanum_tuberosum_PGSC0003DMT400035185NB-LRR:0.024522):0.006226,'Solanum_chacoense_g40396.t1NB-LRR':0.087792):0.006349,'Solanum_chacoense_g39126.t1NB-LRR':0.029635):0.0049,('Solanum_chacoense_g40359.t1':0.016466,'Solanum_chacoense_g40397.t1':3.0E-6):0.028404):0.082115,Petunia_inflata_Peinf101Scf00889g21032NB-LRR:0.169146):0.04236,((((Solanum_chilense_SOLCI004967700_T001NB-LRR:0.003996,Solanum_pennellii_Sopen05g008040NB-LRR:0.004224):0.008241,'Solanum_chacoense_g23536.t1NB-LRR':0.033804):0.002648,'Solanum_lycopersicum_Solyc05g013280.2.1NB-LRR':0.00556):0.129016,Petunia_inflata_Peinf101Scf00439g05017NB-LRR:0.075703):0.109462):0.027883,(((((('Solanum_chacoense_g10046.t1':0.016711,'Solanum_chacoense_g10049.t1':0.020894):0.008757,(Solanum_tuberosum_PGSC0003DMT400064587:3.0E-6,Solanum_tuberosum_PGSC0003DMT400064589:3.0E-6):0.020872):0.037419,'Solanum_melongena_Sme2.5_06043.1_g00003.1NB-LRR':0.09043):0.062459,(Capsicum_annuum_Capana04g002369:0.011024,'Capsicum_chinense_CC.CCv1.2.scaffold593.30':0.022356):0.103966):0.013942,((Solanum_chilense_SOLCI001454800_T001NB-LRR:0.004137,'Solanum_lycopersicum_Solyc05g005130.1.1NB-LRR':0.004133):3.0E-6,Solanum_pennellii_Sopen05g001140NB-LRR:0.004119):0.084573):0.02371,(Capsicum_annuum_Capana11g001255:0.015665,'Capsicum_chinense_CC.CCv1.2.scaffold69.18':0.004673):0.111648):0.051507):0.012069,((((Petunia_inflata_Peinf101Scf00889g21029NB-LRR:0.051729,Petunia_inflata_Peinf101Scf00889g21034NB-LRR:0.042637):0.023231,Petunia_inflata_Peinf101Scf00753g08003NB-LRR:0.057507):0.161315,('Capsicum_baccatum_CB.CBv1.2.scaffold1627.3':0.028643,'Capsicum_chinense_CC.CCv1.2.scaffold1072.21':0.017423):0.131263):0.022852,Petunia_inflata_Peinf101Scf00439g05014NB-LRR:0.147655):0.062008):0.006439,(Petunia_inflata_Peinf101Scf00439g08010NB-LRR:0.157147,Petunia_inflata_Peinf101Scf00439g09020:0.235047):0.137278):0.060341,(('Solanum_chacoense_g21885.t1NB-LRR':0.009351,Solanum_tuberosum_PGSC0003DMT400065792NB-LRR:0.007439):0.024394,'Solanum_lycopersicum_Solyc05g007170.2.1NB-LRR':0.043484):0.16866):0.067674,((('Solanum_chacoense_g30589.t1':0.008277,'Solanum_chacoense_g30590.t1':0.012623):0.012168,Solanum_tuberosum_PGSC0003DMT400035068:0.00501):0.08074,(Petunia_inflata_Peinf101Scf00077g04021NB-LRR:0.037415,Petunia_inflata_Peinf101Scf00077g05016NB-LRR:0.049239):0.130121):0.056612):0.444635):0.162085,(((((((((((Petunia_inflata_Peinf101Scf00049g04022:0.019229,Petunia_inflata_Peinf101Scf00049g05026:0.018177):0.024886,Petunia_inflata_Peinf101Scf00049g04017:0.014121):0.011025,(Petunia_inflata_Peinf101Scf00049g04009:0.020926,Petunia_inflata_Peinf101Scf00049g04030:0.016979):0.008863):0.067105,'Petunia_axillaris_Peaxi162Scf01192g00315.1':0.114746):0.018342,((Petunia_inflata_Peinf101Scf00775g00002:3.0E-6,Petunia_inflata_Peinf101Scf20116g00003:3.0E-6):0.143199,(Petunia_inflata_Peinf101Scf01903g00018:0.038977,Petunia_inflata_Peinf101Scf03807g00010:0.034167):0.06569):0.024611):0.044107,(Petunia_inflata_Peinf101Scf03469g00013:0.004795,Petunia_inflata_Peinf101Scf04025g00037:0.012178):0.020802):0.023789,Petunia_inflata_Peinf101Scf04025g00009:0.093282):0.083447,Petunia_inflata_Peinf101Scf00835g10021:0.128064):0.068637,Petunia_inflata_Peinf101Scf00925g04005:0.127688):0.419619,((('Solanum_chacoense_g1005.t1':0.016153,Solanum_tuberosum_PGSC0003DMT400054534:0.027533):0.009081,(Solanum_chilense_SOLCI006927000_T001:0.007711,'Solanum_lycopersicum_Solyc02g070410.1.1':0.008033):0.095369):0.161938,Petunia_inflata_Peinf101Scf00019g07025:0.313145):0.453309):0.072108,(((((Petunia_inflata_Peinf101Scf06610g00030:0.00541,Petunia_inflata_Peinf101Scf09200g00012:0.019391):0.086404,Petunia_inflata_Peinf101Scf09200g00013:0.091202):0.068958,Petunia_inflata_Peinf101Scf00461g07020:0.187306):0.077947,(Petunia_inflata_Peinf101Scf03311g00021:3.0E-6,Petunia_inflata_Peinf101Scf09200g00011:0.012027):0.30674):0.332399,((((Capsicum_annuum_Capana11g001988:0.011025,'Capsicum_baccatum_CB.CBv1.2.scaffold1119.22':0.01436):0.083324,'Solanum_chacoense_g9928.t1':0.112965):0.136288,'Capsicum_baccatum_CB.CBv1.2.scaffold1119.21':0.312845):0.172345,Petunia_inflata_Peinf101Scf01278g08027:0.344581):0.132703):0.057057):0.162884):0.059794,Petunia_inflata_Peinf101Scf00175g01013NB-LRR:0.519874):0.086886,((((((('Capsicum_chinense_CC.CCv1.2.scaffold1646.2NB-LRR':0.012505,'Capsicum_chinense_CC.CCv1.2.scaffold1866.2NB-LRR':0.023362):2.0E-6,'Capsicum_chinense_CC.CCv1.2.scaffold663.54':3.0E-6):0.004153,('Capsicum_baccatum_CB.CBv1.2.scaffold1564.18NB-LRR':3.0E-6,'Capsicum_baccatum_CB.CBv1.2.scaffold1564.24NB-LRR':3.0E-6):0.004132):0.035781,((('Solanum_chacoense_g26633.t1NB-LRR':3.0E-6,'Solanum_chacoense_g26638.t1NB-LRR':3.0E-6):3.0E-6,'Solanum_chacoense_g26636.t1NB-LRR':0.016882):0.193609,(Petunia_inflata_Peinf101Scf00440g00002NB-LRR:3.0E-6,Petunia_inflata_Peinf101Scf09216g00001NB-LRR:3.0E-6):0.239513):0.029471):0.011782,'Solanum_melongena_Sme2.5_00136.1_g00001.1NB-LRR':0.060217):0.004619,'Solanum_chacoense_g26642.t1NB-LRR':0.078058):0.589707,((Capsicum_annuum_Capana09g001940:3.0E-6,'Capsicum_chinense_CC.CCv1.2.scaffold423.7':3.0E-6):0.092545,'Solanum_melongena_Sme2.5_02208.1_g00003.1NB-LRR':0.125546):0.452591):0.046381):0.069998):0.101806,((((((Petunia_inflata_Peinf101Scf00203g04005NB-LRR:3.0E-6,Petunia_inflata_Peinf101Scf02133g00001NB-LRR:0.062856):0.025449,Petunia_inflata_Peinf101Scf00203g00003NB-LRR:2.0E-6):0.333592,'Solanum_chacoense_g13091.t1NB-LRR':0.574979):0.179651,Petunia_inflata_Peinf101Scf00805g07001NB-LRR:0.391103):0.136928,(((Capsicum_annuum_Capana10g002284NB-LRR:0.186902,'Capsicum_chinense_CC.CCv1.2.scaffold267.74':0.338277):0.156792,'Capsicum_baccatum_CB.CBv1.2.scaffold803.46NB-LRR':0.041437):0.023567,'Capsicum_chinense_CC.CCv1.2.scaffold693.65NB-LRR':0.054039):0.415447):0.103139,(((('Petunia_axillaris_Peaxi162Scf00528g00025.1NB-LRR':0.282468,Petunia_inflata_Peinf101Scf00437g01002:0.343389):0.141172,'Petunia_axillaris_Peaxi162Scf00304g01122.1':0.147517):0.076489,'Petunia_axillaris_Peaxi162Scf00304g01121.1':3.0E-6):0.027588,Petunia_inflata_Peinf101Scf00339g06002NB-LRR:2.0E-6):1.089518):0.072405):0.168553):0.261192,(((((((((((((((('Solanum_lycopersicum_Solyc04g007070.2.1':0.012609,Solanum_pennellii_Sopen04g002140:3.0E-6):0.074501,(Solanum_tuberosum_PGSC0003DMT400041023:3.0E-6,Solanum_tuberosum_PGSC0003DMT400041024:3.0E-6):0.026364):0.032276,('Solanum_chacoense_g25139.t1':0.007924,'Solanum_chacoense_g37861.t1':0.00494):0.006709):0.125583,'Solanum_melongena_Sme2.5_11771.1_g00001.1':0.102385):0.104294,'Solanum_chacoense_g25140.t1':0.082186):0.033581,('Solanum_chacoense_g25143.t1':0.093755,'Solanum_lycopersicum_Solyc04g007030.2.1':0.350603):0.165825):0.031228,((((Solanum_chilense_SOLCI001726300_T001:0.015643,Solanum_pennellii_Sopen04g002130:0.0134):0.004153,'Solanum_lycopersicum_Solyc04g007060.2.1':0.012315):0.123776,'Solanum_chacoense_g25141.t1':0.095518):0.132117,('Solanum_melongena_Sme2.5_01433.1_g00002.1':0.162179,'Solanum_melongena_Sme2.5_07041.1_g00002.1':0.115991):0.046004):0.067664):0.046393,((('Capsicum_baccatum_CB.CBv1.2.scaffold699.3':3.0E-6,'Capsicum_chinense_CC.CCv1.2.scaffold750.3':0.016505):0.00409,Capsicum_annuum_Capana11g002151:0.012338):0.039101,(('Capsicum_baccatum_CB.CBv1.2.scaffold711.2':0.064726,'Capsicum_baccatum_CB.CBv1.2.scaffold828.3':0.004313):0.003239,'Capsicum_chinense_CC.CCv1.2.scaffold750.8':0.00902):0.025173):0.044428):0.057706,((Petunia_inflata_Peinf101Scf01034g03004:0.004256,Petunia_inflata_Peinf101Scf14874g00003:2.0E-6):0.183962,'Petunia_axillaris_Peaxi162Scf00125g00511.1':0.249667):0.08575):0.093923,(((Petunia_inflata_Peinf101Scf00805g07014:0.025991,Petunia_inflata_Peinf101Scf02043g00014:0.063812):0.013351,'Petunia_axillaris_Peaxi162Scf00042g01313.1':0.254091):0.011839,Petunia_inflata_Peinf101Scf00203g06015:0.109283):0.255933):0.177781,(((((('Solanum_chacoense_g19211.t1':0.015927,Solanum_tuberosum_PGSC0003DMT400050826:3.0E-6):0.0067,'Solanum_chacoense_g15367.t1':0.013454):0.037604,'Solanum_chacoense_g15375.t1':0.254413):0.03219,('Solanum_lycopersicum_Solyc04g015210.2.1':0.004542,Solanum_pennellii_Sopen04g007260:0.044569):0.090347):0.495866,(((('Solanum_chacoense_g25125.t1':0.006074,'Solanum_chacoense_g39430.t1':0.303993):0.006618,Solanum_tuberosum_PGSC0003DMT400075885:0.02812):0.004453,Solanum_pennellii_Sopen04g003280:0.029665):0.113536,'Capsicum_chinense_CC.CCv1.2.scaffold253.31':0.21173):0.276635):0.092796,((((((Capsicum_annuum_Capana03g004239:3.0E-6,'Capsicum_chinense_CC.CCv1.2.scaffold912.39':3.0E-6):0.004072,'Capsicum_baccatum_CB.CBv1.2.scaffold1468.5':0.008099):0.012944,'Capsicum_baccatum_CB.CBv1.2.scaffold1468.14':0.073442):0.107496,'Capsicum_baccatum_CB.CBv1.2.scaffold1468.26':0.15502):0.086389,Petunia_inflata_Peinf101Scf01214g04043:0.259377):0.065953,((Petunia_inflata_Peinf101Scf02000g00004:0.003997,Petunia_inflata_Peinf101Scf04720g00008:3.0E-6):0.007554,'Petunia_axillaris_Peaxi162Scf00086g00079.1':0.012615):0.199828):0.164681):0.050462):0.068461,((('Solanum_lycopersicum_Solyc04g007050.2.1':0.025174,Solanum_pennellii_Sopen04g002120:0.028747):0.031203,Solanum_chilense_SOLCI002096700_T001:0.020525):0.162733,'Solanum_chacoense_g25142.t1':0.048912):0.63543):0.228818,(((((((Capsicum_annuum_Capana11g002143:0.012404,'Capsicum_chinense_CC.CCv1.2.scaffold991.7':0.004138):0.003933,'Capsicum_baccatum_CB.CBv1.2.scaffold2283.1':0.01256):0.237489,((Capsicum_annuum_Capana11g002262:3.0E-6,'Capsicum_chinense_CC.CCv1.2.scaffold1012.4':0.008336):0.014917,'Capsicum_baccatum_CB.CBv1.2.scaffold1243.2':0.036255):0.152535):0.214047,((Capsicum_annuum_Capana11g002260:3.0E-6,'Capsicum_chinense_CC.CCv1.2.scaffold1012.6':0.004081):0.016381,'Capsicum_baccatum_CB.CBv1.2.scaffold1243.1':0.008518):0.614414):0.046056,((('Capsicum_baccatum_CB.CBv1.2.scaffold994.1':0.03385,'Capsicum_chinense_CC.CCv1.2.scaffold1012.9':3.0E-6):0.008491,Capsicum_annuum_Capana11g002257:2.0E-6):0.215803,('Petunia_axillaris_Peaxi162Scf00014g02735.1':0.102693,Petunia_inflata_Peinf101Scf00439g08006:4.96E-4):0.41502):0.065912):0.017764,(((('Petunia_axillaris_Peaxi162Scf00380g00099.1':0.010511,Petunia_inflata_Peinf101Scf00441g08050:0.010538):0.11596,('Petunia_axillaris_Peaxi162Scf00382g00117.1':0.00417,Petunia_inflata_Peinf101Scf00441g08041:0.033255):0.05743):0.041566,('Petunia_axillaris_Peaxi162Scf00380g00518.1':0.014562,Petunia_inflata_Peinf101Scf00441g05003:0.010527):0.151159):0.037731,'Petunia_axillaris_Peaxi162Scf00380g00056.1':0.194455):0.084826):0.034147,((((((Petunia_inflata_Peinf101Scf01836g06004:3.0E-6,Petunia_inflata_Peinf101Scf01836g07018:0.00781):3.0E-6,Petunia_inflata_Peinf101Scf01836g08018:3.0E-6):3.0E-6,Petunia_inflata_Peinf101Scf01836g05025:0.007789):3.0E-6,'Petunia_axillaris_Peaxi162Scf00270g00012.1':0.01198):0.021027,Petunia_inflata_Peinf101Scf01836g06018:0.022443):0.292616,Petunia_inflata_Peinf101Scf00898g04030:0.20248):0.101926):0.370822):0.164407,(((((((((Solanum_chilense_SOLCI002632400_T001:0.012608,'Solanum_lycopersicum_Solyc01g090430.2.1':0.008858):0.008832,Solanum_pennellii_Sopen01g036220:3.0E-6):0.020181,Solanum_tuberosum_PGSC0003DMT400066996:0.029938):0.007301,((Solanum_tuberosum_PGSC0003DMT400066993:3.0E-6,Solanum_tuberosum_PGSC0003DMT400066999:3.0E-6):0.050606,'Solanum_chacoense_g6341.t1':0.036758):0.006272):0.138995,('Capsicum_baccatum_CB.CBv1.2.scaffold481.18':0.008423,'Capsicum_chinense_CC.CCv1.2.scaffold543.31':0.004163):0.063066):0.069795,Petunia_inflata_Peinf101Scf00094g06014:0.099312):0.099517,((((((Solanum_chilense_SOLCI001963900_T001:3.0E-6,Solanum_pennellii_Sopen10g017600:3.0E-6):0.004196,'Solanum_lycopersicum_Solyc10g047320.1.1':0.004218):0.00415,'Solanum_chacoense_g14812.t1':0.017209):0.044858,'Solanum_melongena_Sme2.5_01159.1_g00008.1':0.043446):0.016499,('Capsicum_baccatum_CB.CBv1.2.scaffold591.4':0.006617,'Capsicum_chinense_CC.CCv1.2.scaffold137.9':0.010724):0.040767):0.046015,Petunia_inflata_Peinf101Scf00478g10015:0.088695):0.054573):0.075624,(((((Solanum_chilense_SOLCI006682000_T001:3.0E-6,Solanum_pennellii_Sopen05g005440:3.0E-6):0.004246,'Solanum_chacoense_g29350.t1':0.012668):0.020713,'Solanum_melongena_Sme2.5_01435.1_g00011.1':0.075703):0.012807,((Capsicum_annuum_Capana11g002255:3.0E-6,'Capsicum_chinense_CC.CCv1.2.scaffold1012.11':3.0E-6):0.00411,'Capsicum_baccatum_CB.CBv1.2.scaffold994.2':0.008458):0.028308):0.090977,(Petunia_inflata_Peinf101Scf00441g08008:0.012661,Petunia_inflata_Peinf101Scf00441g08049:3.0E-6):0.063044):0.05807):0.091086,(((Solanum_chilense_SOLCI004489700_T001:0.004119,'Solanum_lycopersicum_Solyc03g005660.2.1':0.012524):0.002488,Solanum_pennellii_Sopen03g001670:0.039803):0.036127,'Solanum_chacoense_g18645.t1':0.047121):0.425139):0.158466):0.320778,Petunia_inflata_Peinf101Scf00968g07019:0.509336):0.133772,(((((('Capsicum_baccatum_CB.CBv1.2.scaffold199.5':0.0,'Capsicum_chinense_CC.CCv1.2.scaffold705.51':0.0):0.0,'Capsicum_chinense_CC.CCv1.2.scaffold663.44':0.0):3.0E-6,'Capsicum_baccatum_CB.CBv1.2.scaffold2759.5':3.0E-6):3.0E-6,('Capsicum_baccatum_CB.CBv1.2.scaffold2245.7':0.011363,'Capsicum_baccatum_CB.CBv1.2.scaffold403.28':0.01243):3.0E-6):3.0E-6,'Capsicum_baccatum_CB.CBv1.2.scaffold2795.3':0.020817):0.029039,((('Solanum_chacoense_g36474.t1':0.01673,Solanum_tuberosum_PGSC0003DMT400056265:0.004192):0.014572,(Solanum_chilense_SOLCI002217900_T001:3.0E-6,Solanum_pennellii_Sopen10g004080:3.0E-6):0.014794):0.040503,'Solanum_melongena_Sme2.5_01482.1_g00007.1':0.035215):0.027711):0.339508):0.259941):0.112158,Petunia_inflata_Peinf101Scf01164g06028:0.673839):0.036049,(((((((((((((((((((((((((('Capsicum_baccatum_CB.CBv1.2.scaffold80.106':0.04109,'Capsicum_chinense_CC.CCv1.2.scaffold392.26':0.003936):0.027798,'Capsicum_baccatum_CB.CBv1.2.scaffold80.77':0.095265):0.02596,('Capsicum_baccatum_CB.CBv1.2.scaffold80.134':0.019265,'Capsicum_chinense_CC.CCv1.2.scaffold392.1':0.004743):0.042447):0.012486,'Capsicum_baccatum_CB.CBv1.2.scaffold80.95':0.089441):0.023464,'Capsicum_baccatum_CB.CBv1.2.scaffold961.17':0.041661):0.003922,('Capsicum_baccatum_CB.CBv1.2.scaffold2733.1':0.057583,'Capsicum_chinense_CC.CCv1.2.scaffold772.59':0.123072):0.013031):0.004137,((((('Capsicum_baccatum_CB.CBv1.2.scaffold1022.3':0.020204,'Capsicum_baccatum_CB.CBv1.2.scaffold1233.7':0.053452):2.0E-6,'Capsicum_baccatum_CB.CBv1.2.scaffold961.31':0.01589):0.007994,'Capsicum_baccatum_CB.CBv1.2.scaffold961.7':0.011938):0.054807,'Capsicum_chinense_CC.CCv1.2.scaffold772.34':0.096802):0.007439,(('Capsicum_baccatum_CB.CBv1.2.scaffold80.60':0.007946,'Capsicum_chinense_CC.CCv1.2.scaffold392.78':0.016319):0.018878,'Capsicum_chinense_CC.CCv1.2.scaffold392.53':0.057048):0.028667):0.004086):0.002272,(('Capsicum_baccatum_CB.CBv1.2.scaffold1897.6':0.036271,'Capsicum_chinense_CC.CCv1.2.scaffold772.55':0.019809):0.030238,'Capsicum_chinense_CC.CCv1.2.scaffold772.61':0.057425):0.021358):0.005695,((((('Capsicum_baccatum_CB.CBv1.2.scaffold1022.27':0.011832,'Capsicum_chinense_CC.CCv1.2.scaffold561.89':0.003942):0.011863,('Capsicum_baccatum_CB.CBv1.2.scaffold1540.1':0.003963,'Capsicum_baccatum_CB.CBv1.2.scaffold778.2':0.015876):0.004009):0.041275,'Capsicum_baccatum_CB.CBv1.2.scaffold1748.19':0.059639):0.02843,(((('Capsicum_chinense_CC.CCv1.2.scaffold772.52':0.079832,'Capsicum_chinense_CC.CCv1.2.scaffold772.54':0.022059):0.055895,'Capsicum_baccatum_CB.CBv1.2.scaffold2845.1':0.068071):0.010822,'Capsicum_baccatum_CB.CBv1.2.scaffold1748.20':0.056086):0.005133,'Capsicum_chinense_CC.CCv1.2.scaffold723.1':0.154766):2.0E-6):0.00418,'Capsicum_baccatum_CB.CBv1.2.scaffold323.6':0.177296):0.004291):0.010403,'Capsicum_baccatum_CB.CBv1.2.scaffold80.115':0.093013):0.013893,(((((('Capsicum_baccatum_CB.CBv1.2.scaffold2934.1':0.010152,'Capsicum_baccatum_CB.CBv1.2.scaffold961.30':0.018325):0.107654,('Capsicum_baccatum_CB.CBv1.2.scaffold80.94':0.004246,'Capsicum_chinense_CC.CCv1.2.scaffold392.41':0.015992):0.06697):0.038097,('Capsicum_baccatum_CB.CBv1.2.scaffold1748.18':0.109795,'Capsicum_baccatum_CB.CBv1.2.scaffold778.12':0.048208):0.010925):0.011257,((('Capsicum_baccatum_CB.CBv1.2.scaffold80.70':0.015993,'Capsicum_baccatum_CB.CBv1.2.scaffold80.73':0.016132):0.007494,'Capsicum_chinense_CC.CCv1.2.scaffold392.66':0.055364):0.07352,'Capsicum_chinense_CC.CCv1.2.scaffold772.66':0.097054):0.017677):0.016097,(('Capsicum_baccatum_CB.CBv1.2.scaffold80.68':0.003926,'Capsicum_chinense_CC.CCv1.2.scaffold392.68':0.019946):0.057572,'Capsicum_baccatum_CB.CBv1.2.scaffold1022.1':0.082346):0.00683):0.007019,'Capsicum_chinense_CC.CCv1.2.scaffold772.70':0.091086):0.004258):0.002853,(('Capsicum_baccatum_CB.CBv1.2.scaffold1748.9':0.020525,'Capsicum_baccatum_CB.CBv1.2.scaffold2031.12':0.019563):0.047522,'Capsicum_baccatum_CB.CBv1.2.scaffold961.4':0.165115):0.074155):0.009899,(('Capsicum_baccatum_CB.CBv1.2.scaffold1415.14':0.032751,'Capsicum_baccatum_CB.CBv1.2.scaffold669.19':0.027264):0.005259,'Capsicum_baccatum_CB.CBv1.2.scaffold141.12':0.078576):0.077342):0.008906,('Capsicum_baccatum_CB.CBv1.2.scaffold2031.1':0.015762,'Capsicum_chinense_CC.CCv1.2.scaffold1199.14':0.009615):0.065868):0.004319,'Capsicum_baccatum_CB.CBv1.2.scaffold961.25':0.112725):0.004325,((((((((('Capsicum_baccatum_CB.CBv1.2.scaffold80.113':0.010314,'Capsicum_chinense_CC.CCv1.2.scaffold392.19':0.009841):0.066648,'Capsicum_baccatum_CB.CBv1.2.scaffold2777.1':0.09548):0.012357,('Capsicum_chinense_CC.CCv1.2.scaffold679.7':0.003763,'Capsicum_chinense_CC.CCv1.2.scaffold772.62':0.074085):0.071049):0.005737,('Capsicum_baccatum_CB.CBv1.2.scaffold1233.1':0.021734,'Capsicum_baccatum_CB.CBv1.2.scaffold778.20':0.035663):0.037407):0.011796,'Capsicum_baccatum_CB.CBv1.2.scaffold80.90':0.066538):0.010132,((('Capsicum_baccatum_CB.CBv1.2.scaffold1982.5':0.019479,'Capsicum_chinense_CC.CCv1.2.scaffold853.39':0.03617):0.003794,'Capsicum_chinense_CC.CCv1.2.scaffold555.7':0.015928):0.035602,'Capsicum_chinense_CC.CCv1.2.scaffold772.37':0.03542):0.005345):0.005213,'Capsicum_chinense_CC.CCv1.2.scaffold392.72':0.150371):0.007873,'Capsicum_baccatum_CB.CBv1.2.scaffold1982.7':0.061615):0.004313,(((((('Capsicum_baccatum_CB.CBv1.2.scaffold1022.21':0.011486,'Capsicum_baccatum_CB.CBv1.2.scaffold961.37':0.020381):0.022299,'Capsicum_baccatum_CB.CBv1.2.scaffold778.14':0.023618):0.031242,('Capsicum_baccatum_CB.CBv1.2.scaffold961.35':0.026625,'Capsicum_chinense_CC.CCv1.2.scaffold772.56':0.048043):0.048021):0.007824,'Capsicum_chinense_CC.CCv1.2.scaffold392.35':0.160466):0.007784,'Capsicum_baccatum_CB.CBv1.2.scaffold778.8':0.108813):0.009585,('Capsicum_baccatum_CB.CBv1.2.scaffold80.110':0.025021,'Capsicum_chinense_CC.CCv1.2.scaffold392.24':0.182082):0.065719):0.023669):0.015504):0.121932,(('Capsicum_baccatum_CB.CBv1.2.scaffold80.122':0.008204,'Capsicum_chinense_CC.CCv1.2.scaffold392.10':0.028033):0.02533,'Capsicum_chinense_CC.CCv1.2.scaffold1199.3':0.086454):0.079002):0.016672,(((((Solanum_chilense_SOLCI004583700_T001:0.00423,Solanum_pennellii_Sopen02g009360:0.011979):0.010594,'Solanum_lycopersicum_Solyc02g027080.1.1':0.009389):0.012443,Solanum_pennellii_Sopen02g006820:0.075855):0.026357,'Solanum_chacoense_g3752.t1':0.048581):0.093284,('Capsicum_baccatum_CB.CBv1.2.scaffold1123.2':0.016381,'Capsicum_chinense_CC.CCv1.2.scaffold564.20':0.024488):0.09651):0.021523):0.012669,(('Capsicum_baccatum_CB.CBv1.2.scaffold1022.30':0.020579,'Capsicum_chinense_CC.CCv1.2.scaffold561.85':0.020408):0.099156,'Capsicum_chinense_CC.CCv1.2.scaffold177.55':0.119963):0.040564):0.0205,(((((((((((('Capsicum_chinense_CC.CCv1.2.scaffold561.90':0.007942,'Capsicum_chinense_CC.CCv1.2.scaffold772.74':0.012287):0.02076,'Capsicum_baccatum_CB.CBv1.2.scaffold961.29':0.041129):0.028407,('Capsicum_baccatum_CB.CBv1.2.scaffold1022.13':0.015648,'Capsicum_baccatum_CB.CBv1.2.scaffold2031.8':0.044719):0.017004):0.00818,'Capsicum_chinense_CC.CCv1.2.scaffold1199.10':0.060475):3.0E-6,'Capsicum_baccatum_CB.CBv1.2.scaffold80.86':0.087107):8.66E-4,((((('Capsicum_baccatum_CB.CBv1.2.scaffold4123.1':0.037756,'Capsicum_chinense_CC.CCv1.2.scaffold1199.8':0.054519):2.0E-6,'Capsicum_baccatum_CB.CBv1.2.scaffold1927.1':0.030777):0.014224,'Capsicum_baccatum_CB.CBv1.2.scaffold1748.13':0.049503):0.005642,'Capsicum_chinense_CC.CCv1.2.scaffold679.9':0.075053):0.025181,'Capsicum_baccatum_CB.CBv1.2.scaffold2141.1':0.04958):0.016546):0.00801,(((Capsicum_annuum_Capana09g000261:0.024435,'Capsicum_chinense_CC.CCv1.2.scaffold392.17':0.007901):0.048511,'Capsicum_baccatum_CB.CBv1.2.scaffold80.76':0.024651):0.032636,(('Capsicum_baccatum_CB.CBv1.2.scaffold2845.2':0.004066,'Capsicum_baccatum_CB.CBv1.2.scaffold778.7':0.012179):0.017142,'Capsicum_chinense_CC.CCv1.2.scaffold772.46':0.032277):0.089511):0.009578):0.00429,((((('Capsicum_baccatum_CB.CBv1.2.scaffold778.18':0.018049,'Capsicum_baccatum_CB.CBv1.2.scaffold961.38':0.018454):0.008065,'Capsicum_chinense_CC.CCv1.2.scaffold772.51':0.014232):0.024942,'Capsicum_chinense_CC.CCv1.2.scaffold1287.14':0.056355):0.011091,(('Capsicum_baccatum_CB.CBv1.2.scaffold2031.6':0.020502,'Capsicum_baccatum_CB.CBv1.2.scaffold2141.4':0.038045):8.0E-6,'Capsicum_baccatum_CB.CBv1.2.scaffold778.11':0.025013):0.027109):0.010089,('Capsicum_baccatum_CB.CBv1.2.scaffold669.9':0.009816,'Capsicum_chinense_CC.CCv1.2.scaffold888.13':0.034557):0.061066):0.016367):0.007964,'Capsicum_chinense_CC.CCv1.2.scaffold555.9':0.082826):0.010741,(((((('Capsicum_baccatum_CB.CBv1.2.scaffold1540.2':0.008305,'Capsicum_baccatum_CB.CBv1.2.scaffold961.41':0.089867):0.00393,'Capsicum_baccatum_CB.CBv1.2.scaffold1022.31':3.0E-6):0.004031,'Capsicum_chinense_CC.CCv1.2.scaffold561.84':0.0123):0.02122,'Capsicum_chinense_CC.CCv1.2.scaffold392.38':0.06215):0.067077,'Capsicum_chinense_CC.CCv1.2.scaffold772.47':0.123405):0.021872,(('Capsicum_baccatum_CB.CBv1.2.scaffold80.103':0.067295,'Capsicum_chinense_CC.CCv1.2.scaffold1199.20':0.042112):0.017062,'Capsicum_baccatum_CB.CBv1.2.scaffold961.42':0.084955):0.018504):0.038483):0.014679,'Capsicum_baccatum_CB.CBv1.2.scaffold961.28':0.118021):0.017473,'Capsicum_baccatum_CB.CBv1.2.scaffold2141.10':0.053815):0.045601):0.114743,((((('Capsicum_baccatum_CB.CBv1.2.scaffold80.58':0.008064,'Capsicum_chinense_CC.CCv1.2.scaffold392.81':3.0E-6):0.040068,'Capsicum_baccatum_CB.CBv1.2.scaffold1222.4':0.128735):0.018259,'Capsicum_baccatum_CB.CBv1.2.scaffold323.7':0.094247):0.042165,('Capsicum_baccatum_CB.CBv1.2.scaffold2141.14':0.042758,'Capsicum_chinense_CC.CCv1.2.scaffold1199.2':0.074954):0.078571):0.060985,('Solanum_melongena_Sme2.5_03438.1_g00006.1':0.045673,'Solanum_melongena_Sme2.5_04767.1_g00004.1':0.028076):0.065636):0.03985):0.033148,((((('Petunia_axillaris_Peaxi162Scf00157g00168.1':0.007782,Petunia_inflata_Peinf101Scf02811g00017:3.0E-6):0.070741,Petunia_inflata_Peinf101Scf02115g00005:0.187641):0.023655,Petunia_inflata_Peinf101Scf02115g00006:0.052343):0.027522,Petunia_inflata_Peinf101Scf02115g00029:0.140853):0.034777,'Solanum_melongena_Sme2.5_07767.1_g00002.1':0.216936):0.047555):0.056034,'Solanum_chacoense_g19077.t1':0.296479):0.13481,((((('Capsicum_baccatum_CB.CBv1.2.scaffold2031.5':0.060309,'Capsicum_baccatum_CB.CBv1.2.scaffold778.5':0.004059):0.007826,'Capsicum_chinense_CC.CCv1.2.scaffold1199.18':0.016736):0.182245,((Solanum_chilense_SOLCI003751900_T001:0.028206,'Solanum_lycopersicum_Solyc12g009450.1.1':0.020053):0.003966,Solanum_pennellii_Sopen12g004450:0.004083):0.045933):0.026538,((Solanum_chilense_SOLCI003751800_T001:3.0E-6,'Solanum_lycopersicum_Solyc12g009460.1.1':0.027649):0.004722,Solanum_pennellii_Sopen12g004460:0.004205):0.073969):0.1285,'Petunia_axillaris_Peaxi162Scf00531g00014.1':0.390145):0.023885):0.252793,((((((((((((Solanum_tuberosum_PGSC0003DMT400047502:0.0,Solanum_tuberosum_PGSC0003DMT400047507:0.0):0.0,Solanum_tuberosum_PGSC0003DMT400047506:0.0):0.0,Solanum_tuberosum_PGSC0003DMT400047504:0.0):0.0,Solanum_tuberosum_PGSC0003DMT400047505:0.0):3.0E-6,Solanum_tuberosum_PGSC0003DMT400047503:3.0E-6):0.036667,'Solanum_chacoense_g26281.t1':0.016791):0.004427,((((Solanum_tuberosum_PGSC0003DMT400047509:0.0,Solanum_tuberosum_PGSC0003DMT400047511:0.0):0.0,Solanum_tuberosum_PGSC0003DMT400047512:0.0):3.0E-6,Solanum_tuberosum_PGSC0003DMT400047510:3.0E-6):0.094406,'Solanum_chacoense_g26278.t1':0.088513):0.011402):0.057256,'Solanum_chacoense_g26288.t1':0.057946):0.039781,'Solanum_lycopersicum_Solyc08g005500.2.1':0.094017):0.068361,((Capsicum_annuum_Capana01g004273:3.0E-6,'Capsicum_chinense_CC.CCv1.2.scaffold299.4':0.011556):0.004766,'Capsicum_baccatum_CB.CBv1.2.scaffold678.22':0.006769):0.185629):0.072585,((((('Petunia_axillaris_Peaxi162Scf00045g00066.1':0.036419,'Petunia_axillaris_Peaxi162Scf00045g00643.1':0.097797):0.210455,Petunia_inflata_Peinf101Scf00146g13039:2.0E-6):0.104068,Petunia_inflata_Peinf101Scf00146g13043:0.417581):0.041851,(('Solanum_chacoense_g26282.t1':0.362103,'Solanum_melongena_Sme2.5_02401.1_g00003.1':0.066507):0.081057,'Solanum_chacoense_g7450.t1':0.106034):0.06431):0.024517,('Petunia_axillaris_Peaxi162Scf00045g00544.1':0.174178,Petunia_inflata_Peinf101Scf00146g14032:0.005006):0.161557):0.050289):0.180348,(((((((Solanum_tuberosum_PGSC0003DMT400050805:3.0E-6,Solanum_tuberosum_PGSC0003DMT400050806:3.0E-6):0.035679,'Solanum_chacoense_g15368.t1':0.046744):0.012517,((Solanum_chilense_SOLCI004153300_T001:0.070018,'Solanum_lycopersicum_Solyc04g015220.2.1':0.043564):0.17219,Solanum_chilense_SOLCI004097600_T001:0.071728):0.111734):0.007227,'Solanum_chacoense_g15369.t1':0.018652):0.02967,'Solanum_chacoense_g19212.t1':0.027528):0.015907,('Solanum_chacoense_g15366.t1':0.030996,'Solanum_chacoense_g19210.t1':0.031573):3.0E-6):0.044468,Solanum_tuberosum_PGSC0003DMT400050821:0.041716):0.506099):0.294175):0.109948,(((((((((((((((('Solanum_chacoense_g19082.t1':0.036096,'Solanum_chacoense_g19088.t1':0.037614):0.025425,'Solanum_chacoense_g19087.t1':0.032368):0.004544,(Solanum_tuberosum_PGSC0003DMT400007569:3.0E-6,Solanum_tuberosum_PGSC0003DMT400007570:3.0E-6):0.023801):0.026356,'Solanum_chacoense_g19085.t1':0.047815):0.072841,(((Capsicum_annuum_Capana09g000015:0.008427,'Capsicum_chinense_CC.CCv1.2.scaffold561.82':3.0E-6):0.008557,'Capsicum_baccatum_CB.CBv1.2.scaffold1022.34':0.012695):0.048007,'Capsicum_baccatum_CB.CBv1.2.scaffold1222.5':0.148222):0.100251):0.022203,(((Solanum_tuberosum_PGSC0003DMT400020353:3.0E-6,Solanum_tuberosum_PGSC0003DMT400020354:3.0E-6):0.027553,Solanum_tuberosum_PGSC0003DMT400020342:0.114453):0.008925,('Solanum_chacoense_g20626.t1':0.037571,'Solanum_chacoense_g34247.t1':0.049527):0.013071):0.141235):0.020085,(((Solanum_tuberosum_PGSC0003DMT400020359:3.0E-6,Solanum_tuberosum_PGSC0003DMT400020360:3.0E-6):0.008317,Solanum_tuberosum_PGSC0003DMT400020349:0.012436):0.124414,Capsicum_annuum_Capana07g001468:0.113234):0.030392):0.018555,(('Capsicum_baccatum_CB.CBv1.2.scaffold1022.33':0.01202,'Capsicum_chinense_CC.CCv1.2.scaffold561.83':0.030116):0.014924,'Capsicum_baccatum_CB.CBv1.2.scaffold1022.32':0.026993):0.161129):0.048762,Solanum_tuberosum_PGSC0003DMT400036104:0.185356):0.011177,(('Solanum_chacoense_g21401.t1':0.018041,Solanum_tuberosum_PGSC0003DMT400010966:0.013862):0.262543,('Solanum_chacoense_g24873.t1':0.012136,Solanum_tuberosum_PGSC0003DMT400062366:0.01227):0.149253):0.020019):0.026119,('Capsicum_baccatum_CB.CBv1.2.scaffold831.30':3.0E-6,'Capsicum_chinense_CC.CCv1.2.scaffold774.45':0.008089):0.189827):0.022441,((((('Capsicum_baccatum_CB.CBv1.2.scaffold544.12':0.008577,'Capsicum_chinense_CC.CCv1.2.scaffold153.78':0.019999):0.054783,'Capsicum_chinense_CC.CCv1.2.scaffold153.77':0.068198):0.004689,(Capsicum_annuum_Capana09g000421:0.018208,'Capsicum_chinense_CC.CCv1.2.scaffold153.80':0.041277):0.02473):0.220184,(((Petunia_inflata_Peinf101Scf00413g13040:0.113462,Petunia_inflata_Peinf101Scf00413g13041:0.154472):0.045302,Petunia_inflata_Peinf101Scf00413g13014:0.123626):0.039232,Petunia_inflata_Peinf101Scf00413g13044:0.171042):0.019603):0.035428,((((('Solanum_chacoense_g21402.t1':0.012371,'Solanum_chacoense_g21403.t1':0.033229):0.003959,'Solanum_chacoense_g21404.t2':3.0E-6):0.006523,Solanum_tuberosum_PGSC0003DMT400010970:0.026763):0.053495,(Solanum_chilense_SOLCI000135100_T001:0.022455,Solanum_pennellii_Sopen12g002010:0.027244):0.080718):0.067675,(Capsicum_annuum_Capana09g000515:0.020448,'Capsicum_baccatum_CB.CBv1.2.scaffold602.8':0.015972):0.170736):0.03512):0.03521):0.039085,(('Solanum_chacoense_g21400.t1':0.014329,Solanum_tuberosum_PGSC0003DMT400036058:0.047592):0.034711,'Solanum_chacoense_g26974.t1':0.075304):0.088004):0.074107,('Capsicum_chinense_CC.CCv1.2.scaffold64.1':0.320298,Petunia_inflata_Peinf101Scf00586g04001:0.132419):0.059185):0.135758,(('Petunia_axillaris_Peaxi162Scf00422g00923.1':0.140816,Petunia_inflata_Peinf101Scf00258g13002:0.017636):0.234085,Petunia_inflata_Peinf101Scf00258g12006:0.070319):0.337335):0.069328,Petunia_inflata_Peinf101Scf02016g03005:0.416797):0.093899):0.227813):0.053835,((('Solanum_chacoense_g21389.t1':0.043891,Solanum_pennellii_Sopen12g001930:0.075873):0.01184,Solanum_tuberosum_PGSC0003DMT400036070:0.057122):0.041436,('Capsicum_baccatum_CB.CBv1.2.scaffold602.17':0.003384,'Capsicum_chinense_CC.CCv1.2.scaffold89.46':0.018307):0.105255):0.398362):0.066404,(((((((((((('Solanum_chacoense_g38491.t1':0.012148,'Solanum_chacoense_g38492.t2':0.076062):0.008,'Solanum_chacoense_g8264.t1':0.016125):3.0E-6,('Solanum_chacoense_g37408.t1':0.044863,'Solanum_chacoense_g8266.t1':0.020225):0.003985):0.004022,'Solanum_chacoense_g38493.t1':0.0366):3.0E-6,(((('Solanum_chacoense_g38504.t1':3.0E-6,Solanum_tuberosum_PGSC0003DMT400058647:0.015293):0.022999,'Solanum_chacoense_g8275.t1':2.0E-6):0.041308,'Solanum_chacoense_g8273.t1':2.0E-6):0.012181,'Solanum_chacoense_g38496.t1':0.01601):0.007957):0.007421,'Solanum_chacoense_g38505.t1':0.049329):0.004922,((('Solanum_chacoense_g37413.t1':3.0E-6,'Solanum_chacoense_g8263.t1':3.0E-6):3.0E-6,'Solanum_chacoense_g8271.t1':0.012003):0.037509,('Solanum_chacoense_g37406.t1':0.004984,'Solanum_chacoense_g38490.t1':3.0E-6):0.020438):0.028356):0.028945,(((Capsicum_annuum_Capana07g002212:0.011991,'Capsicum_chinense_CC.CCv1.2.scaffold2056.1':3.0E-6):3.0E-6,'Capsicum_baccatum_CB.CBv1.2.scaffold307.25':0.011943):0.028778,('Capsicum_baccatum_CB.CBv1.2.scaffold134.42':0.035172,'Capsicum_chinense_CC.CCv1.2.scaffold405.118':0.033932):0.041594):0.011732):0.026223,('Capsicum_baccatum_CB.CBv1.2.scaffold134.43':0.090774,'Capsicum_baccatum_CB.CBv1.2.scaffold134.45':0.086336):0.00578):0.384588,(((((('Solanum_chacoense_g36472.t1':0.004916,'Solanum_chacoense_g36475.t1':0.00742):0.02215,Solanum_tuberosum_PGSC0003DMT400056268:0.024797):0.011951,(Solanum_chilense_SOLCI002217700_T001:0.008301,'Solanum_lycopersicum_Solyc10g008240.2.1':3.0E-6):0.025588):0.033276,((('Solanum_lycopersicum_Solyc10g008230.1.1':0.008182,Solanum_pennellii_Sopen10g004090:0.012262):0.008151,Solanum_chilense_SOLCI002217800_T001:0.004103):0.038722,'Solanum_melongena_Sme2.5_17758.1_g00001.1':0.095197):0.007422):0.014071,((Capsicum_annuum_Capana10g000341:3.0E-6,'Capsicum_chinense_CC.CCv1.2.scaffold907.17':0.008267):0.029164,('Capsicum_baccatum_CB.CBv1.2.scaffold199.8':0.017373,'Capsicum_chinense_CC.CCv1.2.scaffold663.45':0.021268):0.068579):0.028642):0.022189,'Solanum_chacoense_g36476.t1':0.05276):0.383677):0.070791,(((((('Solanum_lycopersicum_Solyc11g069020.1.1':0.0158,Solanum_pennellii_Sopen11g027730:0.012107):0.008599,Solanum_chilense_SOLCI004219800_T001:0.013132):0.054119,('Solanum_chacoense_g1412.t1':0.012136,Solanum_tuberosum_PGSC0003DMT400050510:0.01213):0.018998):0.09955,((Capsicum_annuum_Capana11g000135:0.004042,'Capsicum_chinense_CC.CCv1.2.scaffold502.29':3.0E-6):0.004051,'Capsicum_baccatum_CB.CBv1.2.scaffold127.5':3.0E-6):0.10356):0.111631,(Petunia_inflata_Peinf101Scf00776g00005:3.0E-6,Petunia_inflata_Peinf101Scf01160g00006:3.0E-6):0.097267):0.205285,Petunia_inflata_Peinf101Scf00734g06005:0.203787):0.298486):0.043381,(((((Capsicum_annuum_Capana07g000166:0.004855,'Capsicum_chinense_CC.CCv1.2.scaffold682.10':0.015988):0.004205,'Capsicum_baccatum_CB.CBv1.2.scaffold88.9':0.017616):0.049524,Capsicum_annuum_Capana07g000165:0.045088):0.024498,('Capsicum_baccatum_CB.CBv1.2.scaffold1952.4':0.013765,'Capsicum_chinense_CC.CCv1.2.scaffold1189.9':0.048644):0.087718):0.073784,((('Solanum_chacoense_g10258.t1':3.0E-6,'Solanum_chacoense_g40382.t1':0.012288):0.012319,Solanum_pennellii_Sopen07g001870:0.042043):0.004086,Solanum_tuberosum_PGSC0003DMT400088449:3.0E-6):0.108756):0.504956):0.088579):0.092974,((((((((((((((((('Solanum_lycopersicum_Solyc04g011960.1.1':0.040448,Solanum_pennellii_Sopen04g006110:0.015701):0.004213,'Solanum_lycopersicum_Solyc04g011980.1.1':0.043437):0.014066,'Solanum_lycopersicum_Solyc04g012010.2.1':0.167173):0.015744,Solanum_tuberosum_PGSC0003DMT400060798:0.074768):0.027749,('Solanum_melongena_Sme2.5_02745.1_g00004.1':0.181004,'Solanum_melongena_Sme2.5_23940.1_g00001.1':0.133954):0.039762):0.023939,(('Solanum_chacoense_g33351.t1':0.047511,'Solanum_chacoense_g33361.t1':0.058065):0.043068,'Solanum_lycopersicum_Solyc04g011990.1.1':0.130613):0.004315):0.025476,(((Capsicum_annuum_Capana05g000297:0.011891,'Capsicum_chinense_CC.CCv1.2.scaffold403.25':3.0E-6):0.004438,'Capsicum_baccatum_CB.CBv1.2.scaffold894.6':0.015369):0.139017,(Capsicum_annuum_Capana05g000301:0.012711,'Capsicum_chinense_CC.CCv1.2.scaffold403.21':0.01062):0.19577):0.040709):0.006857,(('Solanum_chacoense_g33333.t1':0.016633,'Solanum_chacoense_g38286.t1':0.026972):0.086246,'Solanum_chacoense_g33349.t1':0.157022):0.033158):0.011138,(Capsicum_annuum_Capana00g000808:0.010975,'Capsicum_baccatum_CB.CBv1.2.scaffold894.9':0.005908):0.11237):0.026316,((((('Solanum_chacoense_g21227.t1':0.020416,'Solanum_chacoense_g37864.t1':0.027902):0.015055,'Solanum_chacoense_g37877.t1':0.02888):0.004212,('Solanum_chacoense_g40224.t1':0.004183,'Solanum_chacoense_g40225.t1':0.051308):0.03047):0.009024,Solanum_tuberosum_PGSC0003DMT400041043:0.066514):0.014667,(Solanum_pennellii_Sopen04g002150:0.028492,Solanum_pennellii_Sopen04g002170:0.024363):0.042894):0.133208):0.020784,((Solanum_tuberosum_PGSC0003DMT400034063:3.0E-6,Solanum_tuberosum_PGSC0003DMT400034064:3.0E-6):0.005476,'Solanum_chacoense_g3668.t1':0.010256):0.186675):0.057838,((((((((((Capsicum_annuum_Capana10g002401:0.007904,'Capsicum_chinense_CC.CCv1.2.scaffold902.6':0.003952):0.0119,('Capsicum_baccatum_CB.CBv1.2.scaffold1884.20':0.020275,'Capsicum_baccatum_CB.CBv1.2.scaffold943.28':0.028036):3.0E-6):0.073321,((Capsicum_annuum_Capana09g000195:0.013493,'Capsicum_chinense_CC.CCv1.2.scaffold774.52':0.022903):0.016434,'Capsicum_baccatum_CB.CBv1.2.scaffold831.24':0.063238):0.034748):0.023595,(((Capsicum_annuum_Capana10g002416:0.011875,'Capsicum_chinense_CC.CCv1.2.scaffold1210.18':0.007881):3.0E-6,'Capsicum_baccatum_CB.CBv1.2.scaffold1901.19':0.003954):3.0E-6,('Capsicum_baccatum_CB.CBv1.2.scaffold3427.2':0.019625,'Capsicum_baccatum_CB.CBv1.2.scaffold943.36':0.011042):0.013175):0.024928):0.017197,((Capsicum_annuum_Capana08g000053:0.003906,'Capsicum_chinense_CC.CCv1.2.scaffold405.57':3.0E-6):0.00392,'Capsicum_baccatum_CB.CBv1.2.scaffold134.117':0.011793):0.074331):0.052186,((('Solanum_lycopersicum_Solyc08g074250.1.1':0.003971,Solanum_pennellii_Sopen08g022900:0.003982):0.003897,Solanum_chilense_SOLCI000632400_T001:0.008089):0.032295,Solanum_tuberosum_PGSC0003DMT400076082:0.140754):0.066097):0.007284,Solanum_tuberosum_PGSC0003DMT400042194:0.089869):0.071466,((Capsicum_annuum_Capana05g001602:3.0E-6,'Capsicum_chinense_CC.CCv1.2.scaffold572.10':0.075395):0.053238,(Capsicum_annuum_Capana05g001606:0.003971,'Capsicum_chinense_CC.CCv1.2.scaffold572.12':0.011764):0.117001):0.116398):0.023757,'Capsicum_baccatum_CB.CBv1.2.scaffold1419.17':0.161067):0.020183,((((Petunia_inflata_Peinf101Scf01069g00014:0.067831,Petunia_inflata_Peinf101Scf05132g00013:0.007992):0.031139,Petunia_inflata_Peinf101Scf02750g00004:0.126273):0.043883,Petunia_inflata_Peinf101Scf01069g00026:0.076614):0.039798,Petunia_inflata_Peinf101Scf01537g00013:0.174218):0.027305):0.012096):0.009865,(((Capsicum_annuum_Capana05g000305:0.024243,'Capsicum_chinense_CC.CCv1.2.scaffold403.18':0.02416):0.006776,'Capsicum_baccatum_CB.CBv1.2.scaffold894.1':0.013327):0.081237,('Capsicum_baccatum_CB.CBv1.2.scaffold1617.2':0.007994,'Capsicum_chinense_CC.CCv1.2.scaffold403.13':3.0E-6):0.041951):0.103272):0.222623,('Petunia_axillaris_Peaxi162Scf00324g00326.1':0.014035,Petunia_inflata_Peinf101Scf01349g01006:0.004888):0.197787):0.164047,((((((('Solanum_chacoense_g37611.t1':0.010597,Solanum_tuberosum_PGSC0003DMT400012486:0.013913):0.012796,(Solanum_chilense_SOLCI005611400_T001:0.004926,Solanum_pennellii_Sopen06g021930:0.003341):0.04799):0.172626,'Capsicum_baccatum_CB.CBv1.2.scaffold921.17':0.181472):0.037895,Petunia_inflata_Peinf101Scf00039g23024:0.227582):0.020684,(('Capsicum_baccatum_CB.CBv1.2.scaffold409.42':0.026619,'Capsicum_chinense_CC.CCv1.2.scaffold793.9':0.040146):0.084394,('Solanum_chacoense_g16747.t1':0.021977,Solanum_tuberosum_PGSC0003DMT400062180:0.015231):0.064716):0.068965):0.038882,Petunia_inflata_Peinf101Scf01349g03024:0.229933):0.078212,(((((Solanum_tuberosum_PGSC0003DMT400062184:3.0E-6,Solanum_tuberosum_PGSC0003DMT400062185:3.0E-6):0.011168,'Solanum_chacoense_g16748.t1':0.018626):0.009664,('Solanum_lycopersicum_Solyc07g009180.1.1':0.029975,Solanum_pennellii_Sopen07g017170:0.022332):0.024231):0.091385,('Petunia_axillaris_Peaxi162Scf00324g00517.1':0.073826,Petunia_inflata_Peinf101Scf01349g03016:0.014263):0.086808):0.098212,Petunia_inflata_Peinf101Scf01349g04005:0.206237):0.017257):0.141297):0.114749,(((((Solanum_chilense_SOLCI000129900_T001:0.007986,'Solanum_lycopersicum_Solyc01g087200.2.1':0.004008):0.004005,Solanum_pennellii_Sopen01g034260:0.016038):0.016112,('Solanum_chacoense_g2552.t1':3.0E-6,Solanum_tuberosum_PGSC0003DMT400017538:3.0E-6):3.0E-6):0.024783,'Solanum_melongena_Sme2.5_02334.1_g00009.1':0.103435):0.048805,Petunia_inflata_Peinf101Scf01648g02011:0.094565):0.21496):0.105531,(((((('Petunia_axillaris_Peaxi162Scf00392g00126.1':0.114421,'Petunia_axillaris_Peaxi162Scf00392g00127.1':0.093167):0.020237,Petunia_inflata_Peinf101Scf00094g05017:0.133498):0.063185,Petunia_inflata_Peinf101Scf00041g06004:0.134163):0.103023,('Petunia_axillaris_Peaxi162Scf00392g00017.1':0.003516,Petunia_inflata_Peinf101Scf00094g06001:0.02495):0.138027):0.045386,('Petunia_axillaris_Peaxi162Scf00392g00230.1':0.134248,Petunia_inflata_Peinf101Scf00094g06015:0.030448):0.130903):0.030414,Petunia_inflata_Peinf101Scf01142g10052:0.165073):0.319134):0.145015):0.509878,(((((((((((('Solanum_chacoense_g10291.t1':0.061824,'Solanum_chacoense_g10294.t1':0.056082):0.033397,'Solanum_chacoense_g37516.t1':0.037643):0.008782,((Solanum_chilense_SOLCI005314900_T001:0.031137,'Solanum_lycopersicum_Solyc11g006630.1.1':0.018422):0.042166,Solanum_pennellii_Sopen11g002560:0.043453):0.016769):0.021928,'Solanum_chacoense_g37518.t1':0.108214):0.006775,(('Solanum_chacoense_g7338.t1':0.022521,Solanum_tuberosum_PGSC0003DMT400005006:0.007068):0.023837,('Solanum_lycopersicum_Solyc11g006530.1.1':0.013823,Solanum_pennellii_Sopen11g002430:0.090579):0.044391):0.063533):0.008047,('Solanum_chacoense_g6658.t1':0.07359,'Solanum_lycopersicum_Solyc12g017800.1.1':0.074321):0.067439):0.014096,((Solanum_tuberosum_PGSC0003DMT400005011:0.067297,Solanum_tuberosum_PGSC0003DMT400005013:0.108176):0.012493,'Solanum_melongena_Sme2.5_09736.1_g00002.1':0.10517):0.006049):0.011695,((('Solanum_chacoense_g37204.t1':0.062608,Solanum_tuberosum_PGSC0003DMT400005017:0.05996):0.022166,Solanum_tuberosum_PGSC0003DMT400048669:0.244517):2.0E-6,(('Solanum_chacoense_g37522.t1':0.016874,Solanum_chilense_SOLCI003211900_T001:0.04453):0.031307,'Solanum_lycopersicum_Solyc11g020100.1.1':0.115304):0.020671):0.00847):0.008235,(((((('Solanum_chacoense_g37208.t2':0.043655,'Solanum_chacoense_g7335.t1':0.032192):0.072541,'Solanum_chacoense_g7337.t1':0.040832):0.015284,'Solanum_chacoense_g37520.t1':0.122679):0.003661,(('Solanum_chacoense_g37519.t1':0.016878,Solanum_pennellii_Sopen11g002570:0.0613):0.008276,(Solanum_chilense_SOLCI001431600_T001:0.011872,Solanum_pennellii_Sopen11g002420:0.017622):0.035515):0.020157):0.00927,'Solanum_chacoense_g10287.t1':0.09805):0.008724,'Capsicum_baccatum_CB.CBv1.2.scaffold2077.1':0.130673):0.003093):0.08722,((((((Solanum_chilense_SOLCI001214000_T001:0.015965,Solanum_pennellii_Sopen05g003910:3.0E-6):0.004029,'Solanum_lycopersicum_Solyc05g008070.2.1':0.003946):0.035979,('Solanum_chacoense_g18502.t1':0.026573,Solanum_tuberosum_PGSC0003DMT400078333:0.014193):0.010434):0.096745,Solanum_tuberosum_PGSC0003DMT400078334:0.135283):0.037925,('Capsicum_baccatum_CB.CBv1.2.scaffold1455.17':0.016118,'Capsicum_chinense_CC.CCv1.2.scaffold555.39':0.008362):0.103074):0.026307,(((Solanum_chilense_SOLCI002803300_T001:0.019506,'Solanum_lycopersicum_Solyc07g049700.1.1':0.00865):0.007178,Solanum_pennellii_Sopen07g025300:0.009726):0.057235,Solanum_tuberosum_PGSC0003DMT400002788:0.050619):0.074293):0.105448):0.013345,(((Capsicum_annuum_Capana00g002368:0.015839,'Capsicum_baccatum_CB.CBv1.2.scaffold1455.23':3.0E-6):0.006075,'Capsicum_chinense_CC.CCv1.2.scaffold789.3':0.053654):0.156389,('Capsicum_baccatum_CB.CBv1.2.scaffold1455.19':0.274289,Petunia_inflata_Peinf101Scf00047g00001:0.142592):0.024069):0.015337):0.038229,(((('Capsicum_baccatum_CB.CBv1.2.scaffold811.3':0.023827,'Capsicum_chinense_CC.CCv1.2.scaffold817.19':0.041468):3.0E-6,Capsicum_annuum_Capana00g000740:0.003917):0.019736,((Capsicum_annuum_Capana00g002370:3.0E-6,'Capsicum_chinense_CC.CCv1.2.scaffold555.42':0.007798):0.007638,'Capsicum_baccatum_CB.CBv1.2.scaffold1455.22':0.035907):0.017181):0.193456,Petunia_inflata_Peinf101Scf00211g04004:0.213578):0.040108):0.029838):0.155567,Capsicum_annuum_Capana00g000738:3.0E-6,'Capsicum_chinense_CC.CCv1.2.scaffold817.21':0.023801);
