# Supplementary material for: The Landscape of Integrated Domains of Angiosperm NLR Genes Reveals Continuous Architecture Evolution of Plant Intracellular Immune Receptors
Source: Plants (Basel). 2025 Dec 26;15(1):81. doi: 10.3390/plants15010081 (PMC12787737; doi:10.3390/plants15010081)
Supplement: Supplementary file 1 [file plants-15-00081-s001.zip › Supplementary File/Supplemental Data Set S2. Maximum likelihood phylogenetic tree of TNL in angiosperms.txt]

((((((((((((((((((((((((((((Cicer_arietinum_Ca_10065_C-JID:0.31331033129999986,Medicago_truncatula_Medtr8g018020_C-JID:0.4645661187000001):0.08485216289999986,Trifolium_pratense_mRNA28627:0.4029008867999999):0.16580420530000017,'Arachis_hypogaea_AH04G32310.1_C-JID':0.7105459936000003):0.0794578239999999,'Ammopiptanthus_nanus_EVM0008930.1_R0.1.5aa28d69_C-JID':0.21452582359999983):0.054503339900000114,((('Arachis_hypogaea_AH19G06460.1_C-JID':0.6841082270000003,Medicago_truncatula_Medtr5g086690:0.36294716489999956):0.16340038239999988,Phaseolus_vulgaris_PHAVU_010G136800g_C-JID:0.3501713847999999):0.22371023210000018,Lotus_japonicus_Lj3g3v2665420_C-JID:0.36026523379999986):0.03723520150000015):0.037717214100000174,('Lupinus_angustifolius_Lup023788.1_C-JID':0.2854252327000002,'Arachis_monticola_EVM0070921.1_C-JID':0.47365315330000035):0.27324941590000007):0.055997865600000196,('Arachis_hypogaea_AH19G06340.1':0.32574270530000016,'Arachis_hypogaea_AH19G06360.1':0.43927807380000017):0.31985644050000017):0.13465815780000012,Nissolia_schottii_Nissc95S32431_C-JID:0.25975998480000007):0.10230425529999998,((((((Mimosa_pudica_Mimpu7788S27486:0.4017012432999998,Mimosa_pudica_Mimpu10756S13473:0.39739880279999973):0.08623991009999976,Mimosa_pudica_Mimpu14149S15435:0.41966015950000024):0.5494326526999997,(Chamaecrista_fasciculata_Chafa17060S16952_C-JID:0.33782125370000005,Mimosa_pudica_Mimpu6638S11838_C-JID:0.5042070141999999):0.07853625090000005):0.04977935769999986,Mimosa_pudica_Mimpu10756S13476_C-JID:0.5253918301000002):0.045200102299999934,Chamaecrista_fasciculata_Chafa2864S20247_C-JID:0.43654432499999984):0.13637262379999981,((((('Arachis_hypogaea_AH09G15960.1_C-JID':0.24132003099999988,'Arachis_hypogaea_AH09G16050.1_C-JID':0.7134677038000001):0.07433069230000022,'Arachis_hypogaea_AH09G05610.1_C-JID':0.4903847084999997):0.0918867402000001,'Arachis_hypogaea_AH19G06390.1_C-JID':0.3445382117000002):0.14348477560000017,Lupinus_albus_Lal_00016388:0.6697558676999997):0.06791052420000021,Mimosa_pudica_Mimpu145057S16657_C-JID:0.6711659204):0.13534514620000015):0.09509467409999983):0.11223270350000014,(((((((Chamaecrista_fasciculata_Chafa3160S20824_C-JID:0.41381314719999995,Chamaecrista_fasciculata_Chafa13176S15193_C-JID:0.42900309719999985):0.11492581140000002,Faidherbia_albida_Faial89S27297_FAIAL:0.5190199996000002):0.05948091270000022,Mimosa_pudica_Mimpu5957S26012_C-JID:0.7363250154999998):0.10328498360000005,((Glycine_max_Glyma02G041800:0.37271102030000014,Nissolia_schottii_Nissc5280S28443_C-JID:0.31927499290000005):0.131105013,(Mimosa_pudica_Mimpu1602S17987:0.3930524193,Chamaecrista_fasciculata_Chafa2864S20249_C-JID:0.4045043181999999):0.1137604188000001):0.06263864069999991):0.04818620899999981,('Arachis_hypogaea_AH02G31250.1_C-JID':0.4028307667000002,'Arachis_hypogaea_AH02G31170.1_C-JID':0.41181908999999983):0.15637224010000006):0.071880685,'Trifolium_subterranum_Tsuw_co7173318.1_g00001.1_C-JID':0.41174435789999997):0.05840524140000003,(Cercis_canadensis_Cerca621S27751_C-JID:0.30396747950000025,Cercis_canadensis_Cerca552S26662:0.390208039):0.1367779843000001):0.044878206899999995):0.03948548599999979,((((((Trifolium_pratense_mRNA28112_C-JID:0.24374432270000002,Medicago_truncatula_Medtr2g044830:0.6183546093000003):0.1722451555000002,Medicago_truncatula_Medtr8g032420_C-JID:0.19419991859999985):0.1120966995999999,Glycine_soja_09G024759:0.4880037677):0.055839737199999906,('Arachis_ipaensis_XP_012568090.1-D56':0.7832829354999999,'Arachis_hypogaea_AH19G05810.1':0.1685085217000002):0.44427607059999996):0.06688850480000008,'Lupinus_angustifolius_Lup028089.1':0.5141297592999998):0.17334863700000014,((((Glycyrrhiza_uralensis_Glyur004506s00042279:0.42713498660000004,Medicago_truncatula_Medtr2g037140:0.5721070217000004):0.062045078400000175,Medicago_truncatula_Medtr3g058720:0.3511630996999999):0.11600130410000009,Lotus_japonicus_Lj0g3v0157079_C-JID:0.21681418399999997):0.11197179809999991,Phaseolus_vulgaris_PHAVU_011G195800g:0.4075978794999999):0.26306183569999986):0.037389605500000034):0.08699635560000019,Glycine_max_Glyma20G020200_C-JID:0.3912486625999998):0.10236949559999964,Lotus_japonicus_Lj0g3v0282469_C-JID:0.5223823331999995):0.06892083040000063,(Cercis_canadensis_Cerca176S01174_C-JID:0.4884324759999994,Cercis_canadensis_Cerca223S01740_C-JID:0.6110501449999997):0.09104841750000059):0.07695459989999964,((((((Medicago_truncatula_Medtr4g013370_C-JID:0.37929899869999995,Lotus_japonicus_Lj0g3v0213739:0.4519904173000002):0.0989199795000002,(Glycine_max_Glyma15G160900_C-JID:0.579529704,Glycine_max_Glyma03G048500_C-JID:0.3310439828999998):0.055124241800000195):0.1330635064000001,('Arachis_monticola_EVM0072059.1':0.5701650202000001,'Arachis_hypogaea_AH19G11560.1_C-JID':0.4409317678):0.05394721879999986):0.021135714400000172,((Trifolium_pratense_mRNA33586:0.38552996539999995,Cicer_arietinum_Ca_10020:0.38702761269999986):0.15133606229999996,(Medicago_truncatula_Medtr8g019730:0.6653452661000001,Vigna_unguiculata_Vigun10g166100:0.44417048150000005):0.0593089269):0.06084586159999983):0.2691374443000001,((((Mimosa_pudica_Mimpu14272S15539_C-JID:0.8029361321999997,Chamaecrista_fasciculata_Chafa4038S22295:0.6384052935):0.12388984029999994,Chamaecrista_fasciculata_Chafa6361S25323_C-JID:0.3133882457000001):0.13980943030000015,('Arachis_hypogaea_AH08G12840.1_C-JID':0.5074448709000001,Cercis_canadensis_Cerca339S21989:0.4637997749):0.13494695159999992):0.039550367299999944,(((Chamaecrista_fasciculata_Chafa95215S28951_C-JID:0.3882150267000002,Chamaecrista_fasciculata_Chafa95882S30551_C-JID:0.48076610649999996):0.17398817039999992,Glycine_max_Glyma15G024800_C-JID:0.29629040900000003):0.06997941920000006,'Arachis_hypogaea_AH02G30090.1':0.6582432149000002):0.04325532670000021):0.04780400829999998):0.27540706360000033,(((((((Trifolium_pratense_mRNA6481_C-JID:0.3953226929999998,Medicago_truncatula_Medtr3g464030:0.3414245350999998):0.0635236267999999,Lotus_japonicus_Lj3g3v0423950_C-JID:0.46621575690000006):0.06863148130000019,Vigna_unguiculata_Vigun03g009700_C-JID:0.47845825799999986):0.05209644179999984,'Arachis_ipaensis_XP_014626816.1_C-JID':0.45614491889999975):0.08067363520000015,'Arachis_hypogaea_AH03G48660.1_C-JID':0.45352722219999997):0.08856530100000004,Cercis_canadensis_Cerca733S29089_C-JID:0.4619216906000001):0.1215532185999999,(((Faidherbia_albida_Faial1358S04096_FAIAL:0.5006374338999997,Mimosa_pudica_Mimpu2937S21561:0.3491179014000001):0.31738330999999986,Chamaecrista_fasciculata_Chafa4152S22505:0.4182122067999998):0.22537037169999996,Cercis_canadensis_Cerca1008S11712:0.4839499126):0.20679469109999982):0.22799288040000043):0.06222037489999899):0.12079910460000054,((((((((((('Fragaria_vesca_gene16534-v2.0.a2-hybrid_C-JID':0.19520018929999994,'Rosa_multiflora_Rmu_sc0004924.1_g000022.1_C-JID':0.33848588300000015):0.20666676660000016,(Fragaria_nilgerrensis_GWHPABKC026663_C-JID:0.32595070290000017,'Fragaria_vesca_gene07528-v2.0.a2-hybrid_C-JID':0.5313261752999998):0.07995236510000003):0.09705423760000009,'Fragaria_vesca_gene30588-v2.0.a2-hybrid_C-JID':0.32429008820000016):0.2319321684000002,((('Fragaria_vesca_gene11252-v2.0.a2-hybrid_C-JID':0.4079740364000002,'Fragaria_vesca_gene11251-v2.0.a2-hybrid':0.4013884280000002):0.12726653290000023,Fragaria_nilgerrensis_GWHPABKC006393_C-JID:0.4617666225999999):0.05063493890000004,'Rosa_multiflora_Rmu_ssc0000126.1_g000058.1_C-JID':0.44486645289999993):0.10140448529999979):0.046749962899999886,'Rosa_multiflora_Rmu_sc0000997.1_g000011.1_C-JID':0.5746529844000001):0.03203949400000017,(((((Abrus_precatorius_XP_018497917:0.06473086020000007,Eriobotrya_japonica_EVM0001836:0.19417933990000025):0.4358997577000001,Malus_baccata_MABA033666_C-JID:0.20995379110000023):0.060256908499999984,Eriobotrya_japonica_EVM0033358_C-JID:0.5752473062000001):0.14631033230000012,(('Cerasus_yedoensis_SPE0_g100260.1_C-JID':0.1478107635999999,Eriobotrya_japonica_EVM0036623:0.1900640064000001):0.1632516021999999,Pyrus_betuleafolia_GWHPAAYT042237_C-JID:0.4233945049000001):0.047973404399999975):0.06945535030000016,(Malus_baccata_MABA039371_C-JID:0.27542265870000016,Abrus_precatorius_XP_009341492:0.4023092973):0.07155015219999994):0.07724334109999997):0.04002294899999992,'Rosa_multiflora_Rmu_sc0007029.1_g000008.1':0.43737060449999987):0.04050775169999987,((Dryas_drummondii_Drydr4S11623_C-JID:0.30177218900000025,'Prunus_avium_Pav_sc0000412.1_g470.1_C-JID':0.49111736520000004):0.053046659400000085,Prunus_mume_XP_008237561:0.5769057816999998):0.008816883300000189):0.21489711740000006,'Ficus_erecta_Fer_r1.1chr05_g019760.1':0.8675136870000002):0.17551465950000056,(((((((('Ziziphus_jujuba_XP_015903015.1_C-JID':0.26465110590000007,'Ziziphus_jujuba_XP_015889229.1_C-JID':0.5521926688000001):0.09500759490000021,'Ziziphus_jujuba_XP_015889278.1_C-JID':0.47873129049999985):0.030290085499999897,'Ziziphus_jujuba_XP_015897718.1':0.5502466687999998):0.026906964100000152,'Ziziphus_jujuba_XP_015897727.1_C-JID':0.3643918586999999):0.1204856458000001,((('Ziziphus_jujuba_XP_015867580.1_C-JID':0.42463640970000016,'Ziziphus_jujuba_XP_015897500.1':0.5197770829000001):0.25297250490000023,'Ziziphus_jujuba_XP_015899385.1_C-JID':0.5086594167):0.05928571380000003,('Ziziphus_jujuba_XP_015880812.1':0.11816669390000012,'Ziziphus_jujuba_XP_015869060.1':0.18800226129999986):0.43916511930000013):0.10862997780000017):0.24270908660000012,(('Artocarpus_altilis_Aa000269g0089.1_C-JID':0.7480280800000001,'Ficus_erecta_Fer_r1.1chr05_g018470.1_C-JID':0.5464038572000001):0.027381306000000105,'Ficus_erecta_Fer_r1.1chr09_g032740.1_C-JID':0.44726160989999997):0.056497623799999896):0.07694283400000002,(('Ziziphus_jujuba_XP_015876131.1':0.5154202624000002,'Ziziphus_jujuba_XP_015875663.1':0.5046699437000002):0.03614804919999992,'Artocarpus_altilis_Aa001454g0140.1_C-JID':0.3934547576999998):0.0417155022000002):0.06273390849999982,((('Ficus_erecta_Fer1.1hctg_g184510.1_C-JID':0.26053765639999993,'Ficus_erecta_Fer1.1hctg_g003090.1_C-JID':0.4382150082999998):0.09599209209999993,(Morus_notabilis_L484_006249_C-JID:0.4605523153000002,Morus_notabilis_L484_005335_C-JID:0.5162190837999998):0.20964327559999996):0.0396700774999994,'Ficus_erecta_Fer1.1hctg_g213170.1_C-JID':0.4257974435999996):0.04188058500000036):0.01764443770000046):0.024473269799999642,(((((((('Ficus_erecta_Fer_r1.1chr07_g016770.1':0.4918346324999998,'Ficus_erecta_Fer1.1hctg_g310470.1':0.34341025390000013):0.14008132679999985,'Ficus_erecta_Fer1.1hctg_g058380.1':0.7106938994999998):0.07078001,'Artocarpus_altilis_Aa003090g0003.1_C-JID':1.1127141763):0.10109491949999994,('Cannabis_sativa_XP_030503208.1':0.5312681217000002,'Artocarpus_altilis_Aa000276g0001.1_C-JID':0.4176666805):0.13272332580000024):0.04301438759999998,(((('Ficus_erecta_Fer_r1.1chr07_g008690.1_C-JID':0.5594569430999998,'Ficus_erecta_Fer_r1.1chr07_g027490.1_C-JID':0.32539736099999983):0.07491524659999982,'Ficus_erecta_Fer1.1hctg_g199230.1_C-JID':0.5330262267000001):0.05584199049999983,'Ficus_erecta_Fer_r1.1chr09_g020990.1_C-JID':0.47004051309999983):0.06064528279999992,'Artocarpus_altilis_Aa001226g0048.1':0.4584942903):0.08199414340000022):0.06314036890000008,((Morus_notabilis_L484_005064_C-JID:0.4128686198999998,'Cannabis_sativa_XP_030511017.1':0.5581791658999999):0.2110308057000001,('Ficus_erecta_Fer1.1hctg_g284760.1_C-JID':0.21434049909999997,'Ficus_erecta_Fer_r1.1chr05_g014390.1_C-JID':0.5391358746999999):0.21454308740000005):0.0776595052000002):0.03241521439999939,(((((('Cannabis_sativa_XP_030497361.1_C-JID':0.5317859968,'Artocarpus_altilis_Aa005313g0004.1_C-JID':0.4113683023000001):2.398299999928355E-6,('Artocarpus_altilis_Aa000787g0024.1_C-JID':0.3925296264,'Ficus_erecta_Fer1.1chr00_g025090.1_C-JID':0.5308582881000001):0.14943335619999987):0.0710673701000002,'Ficus_erecta_Fer1.1hctg_g028690.1_C-JID':0.6622779363000002):0.11414621479999987,(('Artocarpus_altilis_Aa001713g0031.1_C-JID':0.4036780148000001,Morus_notabilis_L484_012323_C-JID:0.7989476374000004):0.32681582490000016,Morus_notabilis_L484_008621_C-JID:0.7294561468):0.1811836051000002):0.033215502100000016,Morus_notabilis_L484_014127_C-JID:0.6736946961000001):0.050695334599999864,((Morus_notabilis_L484_004576_C-JID:0.1703476517000002,'Ficus_erecta_Fer1.1hctg_g310170.1':0.45631797679999986):0.5834715586999999,('Ficus_erecta_Fer_r1.1chr11_g012100.1_C-JID':0.509275852,'Artocarpus_altilis_Aa003497g0003.1_C-JID':0.34655719090000003):0.3664034911999998):0.08803713550000003):0.04438202969999949):0.031981316100000434,('Artocarpus_altilis_Aa001713g0032.1_C-JID':0.41830698359999996,'Ficus_erecta_Fer_r1.1chr07_g013540.1_C-JID':0.35169308170000013):0.35674072489999986):0.028473374099999837):0.20328287300000003):0.12683273449999977,((('Lagenaria_siceraria_Lsi03G004770.1_C-JID':0.49083028660000005,'Momordica_charantia_XP_022152475.1':0.3217085867999998):0.3648442932,('Ricinus_communis_30190.m011051':0.7124841713999999,'Ricinus_communis_30190.m011052_C-JID':0.30180541709999975):0.2284149015999999):0.07137086470000042,(Linum_usitatissimum_Lus10029722_C-JID:0.5998656363000006,Manihot_esculenta_18G111500_C-JID:0.4061082823000004):0.16446521419999982):0.06147634789999934):0.1426257481000004,((((((((((((((((Citrus_sinensis_g000874m_C-JID:0.5199475252000001,Citrus_clementina_Ciclev10024233m_C-JID:0.4093926089000002):0.11160199020000006,Atlantia_buxifolia_sb10546_C-JID:0.3203755182000001):0.06118540930000016,Atlantia_buxifolia_sb36226_C-JID:0.5497419934000001):0.02522733449999981,(Citrus_clementina_Ciclev10023985m_C-JID:0.2856889870999999,Citrus_sinensis_g000922m_C-JID:0.27204605420000005):0.1156006340000002):0.017061251299999913,Citrus_clementina_Ciclev10018189m:0.3872986010999999):0.11560164090000002,Pistacia_vera_GWHPAAAP019331:0.49413408159999994):0.08845052119999997,(Pistacia_vera_GWHPAAAP003026:0.5356437059000001,Pistacia_vera_GWHPAAAP021729_C-JID:0.3146732780999999):0.0637239704999999):0.00934840690000005,(('Dimocarpus_longan_Dlo_027560.1_C-JID':0.5083522327000001,'Xanthoceras_sorbifolium_EVM0015435.1_C-JID':0.41053105190000005):0.03439602519999996,'Dimocarpus_longan_Dlo_024050.1_C-JID':0.35176654920000017):0.06492018929999999):0.0605520407000002,(('Dimocarpus_longan_Dlo_027567.1_C-JID':0.4225375320999998,'Dimocarpus_longan_Dlo_024814.1':0.28577976020000007):0.10668091209999986,'Dimocarpus_longan_Dlo_002755.1':0.5017069367999998):0.08964877829999995):0.11099083519999997,(((('Carica_papaya_supercontig_245.4':0.3909824123000001,Tarenaya_hassleriana_Th28239_C-JID:1.0460534073000005):0.2596550353999998,'Carica_papaya_supercontig_234.8_C-JID':0.5225662836999998):0.03317327739999998,'Carica_papaya_supercontig_2.255_C-JID':0.3690243178000001):0.06444273329999994,('Corchorus_olitorius_OMO75557.1':0.9747016843000003,Gossypium_barbadense_GH_A11G3182_C-JID:0.6436093219000001):0.07045753110000019):0.1615870946000002):0.12026672130000016,(((((('Hibiscus_syriacus_KAE8695588.1_C-JID':0.15924878610000004,'Hibiscus_syriacus_KAE8694846.1_C-JID':0.32088541820000005):0.08578988309999991,'Hibiscus_syriacus_KAE8669354.1_C-JID':0.4932096895):0.044997868899999904,(Gossypium_barbadense_GH_D10G2670_C-JID:0.2188012813000002,'Gossypium_arboreum_evm.model.Ga10G0133':0.21199554769999995):0.1421154147000001):0.22066091300000013,('Corchorus_olitorius_OMO75804.1_C-JID':0.3934241502,'Durio_zibethinus_XP_022727656.1_C-JID':0.3455043859):0.1214024343000002):0.2693569347000002,((('Durio_zibethinus_XP_022769583.1_C-JID':0.42248739140000025,'Durio_zibethinus_XP_022760120.1_C-JID':0.45918156560000023):0.06716279599999986,'Hibiscus_syriacus_KAE8718735.1_C-JID':0.4114538055999999):0.07603975189999979,'Corchorus_olitorius_OMO75806.1_C-JID':0.5686516521000002):0.12173296410000001):0.27751421610000016,(((((((Linum_usitatissimum_Lus10006732:0.5582534924000004,Linum_usitatissimum_Lus10018021:0.3743758008000002):0.09317592849999956,(Linum_usitatissimum_Lus10007030:0.3438099128000003,Linum_usitatissimum_Lus10015648_C-JID:0.34806425519999973):0.12434884180000028):0.08452031370000013,(Linum_usitatissimum_Lus10008221:0.2692317552999999,Linum_usitatissimum_Lus10028060:0.579069681):0.3166236561):0.10752880619999994,Linum_usitatissimum_Lus10015350_C-JID:0.49361495410000034):0.05585293389999979,Linum_usitatissimum_Lus10004075:0.7580323030999998):0.8715186656,'Aquilaria_sinensis_Scaffold18.334_C-JID':0.47266788999999987):0.13066245119999964,'Bombax_ceiba_Scaffold324.202_C-JID':0.5645334800999997):0.14316189730000062):0.03528825149999992):0.0734075957,(((((((('Dimocarpus_longan_Dlo_006716.2_C-JID':0.4232140365000001,'Dimocarpus_longan_Dlo_014609.1_C-JID':0.4943461963):0.06265186330000017,'Xanthoceras_sorbifolium_EVM0018114.1_C-JID':0.21992180770000003):0.0632913825000001,(('Dimocarpus_longan_Dlo_032983.1':0.2962956633,'Dimocarpus_longan_Dlo_020077.1':0.5834172739999999):0.1672630906000001,'Dimocarpus_longan_Dlo_020075.2_C-JID':0.4450711633000002):0.2911016955000001):0.08538350149999996,((((Pistacia_vera_GWHPAAAP017026:0.39234704480000016,Pistacia_vera_GWHPAAAP007207:0.44500147619999986):0.10238305820000004,Pistacia_vera_GWHPAAAP020875:0.4105466409999998):0.07109103029999986,Sclerocarya_birrea_Sclbi59972S15224_SCLBI_C-JID:0.5147247433):0.05478935919999994,Pistacia_vera_GWHPAAAP015937:0.5576048111):0.03375444899999991):0.045385667800000196,((((Pistacia_vera_GWHPAAAP017006_C-JID:0.41833793009999987,Pistacia_vera_GWHPAAAP026508:0.44554055849999985):0.1267406633000001,Pistacia_vera_GWHPAAAP028823_C-JID:0.5880908226999999):0.07483285929999983,Sclerocarya_birrea_Sclbi52S13533_SCLBI_C-JID:0.4390655411000002):0.05595842839999987,'Dimocarpus_longan_Dlo_021622.1':0.4985639278999998):0.042727948700000074):0.030164502000000315,(((Citrus_sinensis_g046086m_C-JID:0.19570122470000006,Citrus_sinensis_g040255m_C-JID:0.46187448620000016):0.24771629379999993,Citrus_clementina_Ciclev10004174m_C-JID:0.3028153561):0.07629231949999982,(Citrus_clementina_Ciclev10018578m_C-JID:0.2863017148,Citrus_clementina_Ciclev10018627m_C-JID:0.2549027838):0.18738072289999996):0.1589712172000004):0.04616474919999902,(Pistacia_vera_GWHPAAAP008541:0.35463735760000015,Pistacia_vera_GWHPAAAP000911_C-JID:0.46604588179999995):0.1702262218999997):0.1907039080000006,((Tarenaya_hassleriana_Th12888_C-JID:0.59820919,Brassica_napus_2T00104169001_C-JID:0.5333872004):0.19727839520000057,'Ricinus_communis_29662.m000467_C-JID':0.6337370636000004):0.09288166819999955):0.042325847999999944):0.03934096379999996,('Hevea_brasiliensis_XP_021674005.1_C-JID':0.45893674049999955,'Hevea_brasiliensis_XP_021640434.1_C-JID':0.4104271682999996):0.3185159204000003):0.05486242749999981,(((Vernicia_fordii_GWHPAAEU021551_C-JID:0.3221894983000002,Manihot_esculenta_18G114900_C-JID:0.3053298339000001):0.17305600430000023,('Populus_trichocarpa_Potri.019G069500_C-JID':0.4129618769000003,'Populus_trichocarpa_Potri.019G070393_C-JID':0.4439859660000005):0.09666815479999968):0.09787293770000005,'Hevea_brasiliensis_XP_021638482.1_C-JID':0.4556813408):0.0636569776):0.011970115099999568,(((((((((Vernicia_fordii_GWHPAAEU025185:0.4639666736999999,'Ricinus_communis_30099.m001682':0.34538247899999996):0.01457742960000008,'Jatropha_curcas_Jcr4S08319.10':1.2318441712999997):0.02712195599999978,Manihot_esculenta_10G087600_C-JID:0.39743657200000015):0.14708493540000012,(Vernicia_fordii_GWHPAAEU020798_C-JID:0.01372178650000011,Vernicia_fordii_GWHPAAEU020797_C-JID:0.0451450110999998):0.3337206479999999):0.12041441959999943,Vernicia_fordii_GWHPAAEU032219_C-JID:0.6122359122999996):0.07700687400000028,((((('Jatropha_curcas_Jcr4S05323.10':0.5895089488999998,'Hevea_brasiliensis_XP_021677115.1_C-JID':0.5140349192000002):0.061591434199999906,Manihot_esculenta_10G127266_C-JID:0.2507433592999999):0.23863838920000013,'Hevea_brasiliensis_XP_021692351.1_C-JID':0.7147112780999998):0.04038686290000015,'Hevea_brasiliensis_XP_021650852.1_C-JID':0.3874157116000001):0.047707829800000656,Vernicia_fordii_GWHPAAEU032808:0.4319464276000007):0.07794287479999973):0.09719897809999978,'Populus_trichocarpa_Potri.005G031899_C-JID':0.7698520029999996):0.10039756940000011,((('Hevea_brasiliensis_XP_021677752.1_C-JID':0.5379295015999999,'Hevea_brasiliensis_XP_021642334.1_C-JID':0.42699933020000014):0.0519128256000001,'Ricinus_communis_29910.m000950_C-JID':0.3092352049000002):0.2400807425,'Ricinus_communis_30169.m006484_C-JID':0.4857760403000002):0.06350809439999949):0.05641234610000012,Averrhoa_carambola_GWHPABKE011751:0.5985482220999998):0.059507601099999974):0.028619153300001088,(((((((Linum_usitatissimum_Lus10038249:0.9362986919000003,Linum_usitatissimum_Lus10014829:0.6404575989999999):0.41856542590000023,Linum_usitatissimum_Lus10005588_C-JID:0.4799662564):0.19548831560000002,('Ricinus_communis_29801.m003132_C-JID':0.3952318437,'Jatropha_curcas_Jcr4S01028.20':0.6070282960000002):0.13302259439999986):0.04160233390000023,(Linum_usitatissimum_Lus10041078:0.5591202602000003,'Ricinus_communis_30074.m001350_C-JID':0.2002735914999998):0.0680868005000006):0.08781294719999977,(('Populus_trichocarpa_Potri.019G097100_C-JID':0.4627529268999999,'Populus_pruinosa_Ppr_1574.7125_C-JID':0.26848057579999995):0.059263329100000206,Populus_tremula_Potra001517g12636_C-JID:0.4202531636):0.2568918187999998):0.16867697190000008,Manihot_esculenta_18G107900_C-JID:0.4314338994):0.037620253700000106,Citrus_clementina_Ciclev10024544m_C-JID:0.3486537890000001):0.018622256000000448):0.14554336710000015):0.0928733435999991,(((((((((((Arabidopsis_thaliana_AT5G45240:0.42924317940000023,Aethionema_arabicum_AA_scaffold2957_17:0.5525452310999999):0.1364062774999999,'Arabidopsis_lyrata_AL8G13840.t1':0.4107035761000004):0.015663315600000338,Raphanus_raphanistrum_RrC11818_p1-mRNA-1:0.6724347677000004):0.10493181830000031,'Capsella_rubella_Carub.0006s2907':0.36813273670000024):0.6003812027,((Brassica_napus_2T00021654001:0.4090060032999996,Aethionema_arabicum_AA_scaffold2957_28:0.41379474380000003):0.2908096308000001,'Brassica_oleracea_Bo8g081470.1':0.3543394497999999):0.07083299999999992):0.025840939500000104,(Aethionema_arabicum_AA_scaffold1738_20:0.3828495691999998,Brassica_juncea_BjuA041880:0.3897022206999998):0.19574884199999998):0.03179839229999981,(((Brassica_nigra_BniB029358-PA_C-JID:0.2620524403000002,Raphanus_sativus_Rsa10017180:0.6863623004999999):0.061748773000000146,'Arabidopsis_lyrata_AL8G13620.t1_C-JID':0.3127899111999999):0.14852318460000014,Raphanus_raphanistrum_RrC274_p3-mRNA-1:0.5497332319999999):0.09350439749999984):0.04308642820000008,Brassica_juncea_BjuB034104:0.4283556593000002):0.07415944790000006,('Barbarea_vulgaris_maker-Contig1139-snap-gene-0.35-mRNA-1':0.34098250929999985,Aethionema_arabicum_AA_scaffold2957_27:0.5351421721):0.32446979119999986):0.10811154579999993,Sisymbrium_irio_SI_scaffold2791_5:0.5033025476000001):0.3327515343999998,((('Brassica_oleracea_Bo00889s060.1_C-JID':0.5070882596999997,'Brassica_oleracea_Bo1g021620.1_C-JID':0.4084607163):0.056365208199999906,Sisymbrium_irio_SI_scaffold1010_15:0.37479018590000024):0.3557970201999998,'Barbarea_vulgaris_maker-Contig167-snap-gene-0.14-mRNA-1':0.9222755511000003):0.35522575540000023):0.6759323563999997):0.17214314760000082,'Hevea_brasiliensis_XP_021688596.1_C-JID':0.5829963530000004):0.057657079799999345,(((((((((('Rosa_multiflora_Rmu_sc0003441.1_g000069.1_C-JID':0.4259568334999999,'Fragaria_ananassa_FAN_iscf00023426.1.g00002.1':0.48856494240000004):0.08031832640000003,Rosa_chinensis_GWHPAAAF011826:0.6209346462000003):0.04654558440000045,'Fragaria_vesca_gene38588-v2.0.a2-hybrid_C-JID':0.2743219735000002):0.04127946030000018,(Malus_domestica_MD04G1200400_C-JID:0.16536518470000017,Pyrus_betuleafolia_GWHPAAYT036515_C-JID:0.33718429169999986):0.08270934570000055):0.02818772979999906,Rosa_chinensis_GWHPAAAF030603_C-JID:0.45840241359999956):0.041328840000000255,(('Fragaria_ananassa_FAN_iscf00176645.1.g00001.1_C-JID':0.5989789701000001,'Fragaria_ananassa_FAN_iscf00131501.1.g00003.1_C-JID':0.9314432563000001):0.15162461069999944,Malus_baccata_MABA034671:0.5049476740999994):0.06642559940000048):0.05165081790000059,(('Fragaria_ananassa_FAN_iscf00300223.1.g00001.1_C-JID':0.5228052700000001,Rosa_chinensis_GWHPAAAF012445_C-JID:0.3548898348999998):0.34531347310000005,'Rosa_multiflora_Rmu_ssc0000116.1_g000009.1':0.5497288591):0.06047586250000059):0.4448373004999997,('Hevea_brasiliensis_XP_021652831.1_C-JID':0.4133227007000002,Vernicia_fordii_GWHPAAEU060813:0.35144405100000053):0.22005595649999954):0.0671948343000004,Vitis_vinifera_VIT_212s0034g01270_C-JID:0.4709927434000001):0.06633698639999963,((((Vitis_vinifera_VIT_218s0041g02440:0.41037979740000097,Vitis_vinifera_VIT_200s0238g00060:0.42954637610000024):0.16056306239999962,Vitis_vinifera_VIT_218s0001g06380_C-JID:0.5077267623999999):0.04398792289999953,Vitis_vinifera_VIT_218s0001g06340_C-JID:0.7197781113999997):0.16155360880000025,('Jatropha_curcas_Jcr4S00604.40_C-JID':0.6106957315999999,Linum_usitatissimum_Lus10030839_C-JID:0.7343846336):0.11704668019999964):0.02122009140000003):0.05780012199999973):0.07300201880000046,('Malania_oleifera_Maole_019842.T1_C-JID':0.08298312289999998,'Malania_oleifera_Maole_015148.T1_C-JID':0.19705855459999988):0.43050847319999974):0.22479144730000034,(((((((((((((((((((((((((Casuarina_glauca_Casgl2S11058:0.4885199275999996,Casuarina_glauca_Casgl358S16497:0.32960045979999997):0.39141469719999966,Casuarina_glauca_Casgl144S08824:0.48380998370000006):0.09431898420000007,Casuarina_glauca_Casgl466S18390:0.5614291347000004):0.14886759319999987,((Casuarina_glauca_Casgl1349S08298:0.32612177089999994,Casuarina_glauca_Casgl21S24494:0.5894081460999998):0.14491009719999992,Casuarina_glauca_Casgl498S18951:0.7693148533):0.25199003190000013):0.1070867497000001,((((Casuarina_glauca_Casgl139S08557:0.4857501868999998,Casuarina_glauca_Casgl144S08821:0.4048436211000004):0.36850046690000005,Casuarina_glauca_Casgl540S19558:0.6991827801999997):0.059649607999999965,(Casuarina_glauca_Casgl540S19559:0.24961526620000019,Casuarina_glauca_Casgl90S23123:0.8023979931000005):0.26496993400000024):0.27762942709999994,(Casuarina_glauca_Casgl20S11167:0.5255441173000004,Casuarina_glauca_Casgl572S19942:0.5192237187999997):0.2928502302):0.1609438406999999):0.2068543504,((((Casuarina_glauca_Casgl1340S08295:0.5022400485,Casuarina_glauca_Casgl257S12845:0.7878840769000002):0.13078647659999998,(Casuarina_glauca_Casgl125S07751:0.34105422529999974,Casuarina_glauca_Casgl528S19427:0.4992661393000004):0.16425744759999983):0.06553242709999996,Casuarina_glauca_Casgl1534S09405:0.4517364656999998):0.10605702139999984,Casuarina_glauca_Casgl21S11383:0.7094589597000001):0.2961402767000001):0.10962411780000014,(((Casuarina_glauca_Casgl186S10760:0.6480811852000001,Casuarina_glauca_Casgl507S19217:0.7383724591999998):0.09182457230000018,Casuarina_glauca_Casgl1146S07217:0.4559335237000002):0.08756425350000008,(Casuarina_glauca_Casgl325S15729:0.5945787491000001,Casuarina_glauca_Casgl175S10271:0.47870514249999996):0.18074107639999992):0.025975787900000213):0.03859843300000021,(((((Casuarina_glauca_Casgl13S08042:0.4458326064999998,Casuarina_glauca_Casgl2367S12190:0.4457078204):0.0752092351,Casuarina_glauca_Casgl2287S11707:0.4753856796):0.036153798800000025,Casuarina_glauca_Casgl95S23398:0.6524622172000001):0.07975951339999998,Casuarina_glauca_Casgl981S23613:0.46173104879999993):0.06362214719999981,((Casuarina_glauca_Casgl1665S09998:0.44432384469999997,Casuarina_glauca_Casgl282S13935:0.7328560625999998):0.051641487399999964,Casuarina_glauca_Casgl282S13943:0.40687443219999997):0.061753765799999805):0.0671411008999998):0.17759273510000018,((Casuarina_glauca_Casgl242S12400:0.44707169469999997,Casuarina_glauca_Casgl763S21782:0.34551096989999985):0.12180724890000016,(Casuarina_glauca_Casgl1091S07030:0.43130868750000007,Casuarina_glauca_Casgl97S23516:0.3284281493000001):0.05763903380000013):0.16875573760000018):0.03917829729999989,Alnus_glutinosa_Alngl3389S24698_C-JID:0.30259192850000005):0.11098418040000002,(Carya_cathayensis_CCA0688S0060_C-JID:0.5193198379999999,Carya_cathayensis_CCA1634S0004:0.3171442862):0.07708166930000004):0.017577716899999984,((('Quercus_suber_XP_023903887.1_C-JID':0.6084017771000001,Fagus_sylvatica_FSB013740201_C-JID:0.2688064152999998):0.08191549080000016,Quercus_lobata_QL09p004551_C-JID:0.7648382740000002):0.14404303819999997,Casuarina_glauca_Casgl595S20010:0.7840785661000003):0.19929699980000004):0.059629953199999974,(((('Quercus_suber_XP_023905504.1_C-JID':0.28827208839999985,'Quercus_suber_XP_023923688.1_C-JID':0.42307336799999984):0.2939110757000001,'Quercus_suber_XP_023879104.1_C-JID':0.31891561320000017):0.09811128900000021,Quercus_lobata_QL93p2002_0022_C-JID:0.2283907997000001):0.10442618959999939,Carya_illinoinensis_CIL1265S0093:0.7610935578999998):0.07531855840000024):0.06190975789999964,(Carya_illinoinensis_CIL0987S0191:0.47029275570000006,Quercus_lobata_QL09p004704_C-JID:0.3640417404999998):0.06343316679999944):0.1428746292000005,((((((((Casuarina_glauca_Casgl144S08820:0.5079461086000001,Casuarina_glauca_Casgl1452S08845_C-JID:0.6750464285):0.06612083010000003,Casuarina_glauca_Casgl1171S07371:0.46685854439999996):0.25825183979999977,'Betula_pendula_Bpev01.c1078.g0007.m0001':0.4718623634000001):0.26451881769999996,((Carya_illinoinensis_CIL1077S0004_C-JID:0.2992268859,Carya_cathayensis_CCA1391S0057_C-JID:0.4939820309999998):0.08156693050000019,Carya_cathayensis_CCA1391S0059_C-JID:0.41341413419999995):0.08239792799999979):0.05561177259999983,Carya_cathayensis_CCA1391S0060:0.4731792748000001):0.08324497399999942,(('Quercus_suber_XP_023918041.1_C-JID':0.38531248080000013,Quercus_lobata_QL04p027472_C-JID:0.44415214999999986):0.0754847139999999,'Quercus_suber_XP_023873531.1_C-JID':0.38536212280000015):0.30046723169999945):0.04793834150000009,'Malania_oleifera_Maole_009546.T1_C-JID':0.5682112177999996):0.1381439548000003,('Chrysanthemum_seticuspe_Cse_sc003144.1_g010.1':0.8523866673000002,Nymphaea_colorata_GWHPAAYW011489:1.3605769076000005):0.4279683848999998):0.1261236994999999):0.33100034649999976,(((Carya_cathayensis_CCA0888S0043_C-JID:0.5643128896999996,'Quercus_suber_XP_023875506.1_C-JID':0.31153965189999955):0.04075345000000041,'Quercus_suber_XP_023921552.1_C-JID':0.6130396772999998):0.058145938100000016,((Alnus_glutinosa_Alngl15070S07591:0.3282643374000003,Casuarina_glauca_Casgl269S13465:0.6296751078000007):0.07258879349999958,Quercus_lobata_QL03p008704_C-JID:0.5603871441999999):0.13243656670000004):0.016287836500000097):0.032304097899999995,Rosa_chinensis_GWHPAAAF005543_C-JID:0.5214968934000002):0.04199760400000052,(((((((Fagus_sylvatica_FSB011441301:0.8340589130999998,Quercus_lobata_QL02p102131_C-JID:0.3687809272):0.033926761200000044,(Quercus_lobata_QL05p079585:0.5996245206999999,Quercus_lobata_QL12p008175:0.6080854319000002):0.05159104180000007):0.1628264064999998,Quercus_lobata_QL11p053977_C-JID:0.3519298096000001):0.04003554049999991,Quercus_lobata_QL05p078777_C-JID:0.3536907479):0.05529377479999997,(Quercus_lobata_QL09p002996_C-JID:0.39267950960000064,Quercus_lobata_QL09p043675_C-JID:0.5307699887000004):0.18826097449999946):0.16071299870000022,Castanea_mollissima_CMHBY218557:0.4786581424000005):0.06933423569999952,(('Rosa_multiflora_Rmu_sc0001168.1_g000012.1_C-JID':0.12855514040000005,Fragaria_nilgerrensis_GWHPABKC003853_C-JID:0.2847380394000001):0.1995817413999994,Malus_baccata_MABA005000_C-JID:0.33521702429999944):0.33475236610000003):0.11227339450000073):0.05228340559999989,(((Pyrus_betuleafolia_GWHPAAYT009971:0.36698801480000043,Kalanchoe_fedtschenkoi_Kaladp0030s0061:0.9789228840000002):0.08102690379999977,Cephalotus_follicularis_Cfol_v3_07862:0.48448691629999985):0.09922508470000047,(Kalanchoe_fedtschenkoi_Kaladp0046s0111_C-JID:0.8456657206999996,Averrhoa_carambola_GWHPABKE009927:0.5781545564999995):0.02914064970000041):0.060155166300000396):0.02363531999999946,(((((((((((Gossypium_barbadense_GH_D01G0607_C-JID:0.26346963629999953,'Gossypium_arboreum_evm.model.Ga11G0624_C-JID':0.4346213075999996):0.09460313180000046,'Corchorus_olitorius_OMP04685.1_C-JID':0.3571130937999998):0.09057811050000009,Averrhoa_carambola_GWHPABKE006296_C-JID:0.5027151603000002):0.14272811320000045,((Averrhoa_carambola_GWHPABKE009762_C-JID:0.4452459491999994,Averrhoa_carambola_GWHPABKE020861:0.37462991139999957):0.07296868300000092,Averrhoa_carambola_GWHPABKE007908_C-JID:0.33416855739999995):0.05029699189999981):0.06311377870000001,((Pistacia_vera_GWHPAAAP012912_C-JID:0.3287897256000001,Pistacia_vera_GWHPAAAP011024_C-JID:0.4539715178999999):0.04723025239999945,Citrus_clementina_Ciclev10024735m_C-JID:0.4445655773999997):0.07644851360000082):0.0777631509999992,(Manihot_esculenta_06G002100_C-JID:0.4565743659999999,'Carica_papaya_supercontig_27.17_C-JID':0.512732518):0.04429579139999973):0.08821224350000101,((('Ziziphus_jujuba_XP_015883786.1_C-JID':0.2622263907000004,'Ziziphus_jujuba_XP_015887233.1':0.6258368528000005):0.1596234704999997,'Eucalyptus_grandis_Eucgr.F01276_C-JID':0.5401073484999999):0.06326578819999984,'Hevea_brasiliensis_XP_021658677.1_C-JID':0.3939334489999995):0.05024204800000032):0.0308365132999997,('Hevea_brasiliensis_XP_021641343.1_C-JID':0.40352782350000016,Manihot_esculenta_13G002200_C-JID:0.33588155709999956):0.14665408559999982):0.06360434200000054,(('Ziziphus_jujuba_XP_015895789.1':0.5605141520000005,Cephalotus_follicularis_Cfol_v3_07863_C-JID:0.39611281819999977):0.03686879739999949,Citrus_sinensis_g001979m_C-JID:0.4127875316999994):0.07398139930000092):0.017969031399999835,((Linum_usitatissimum_Lus10003749:0.6028589178999999,Linum_usitatissimum_Lus10011104_C-JID:0.42332442699999984):0.2932138068999999,('Populus_trichocarpa_Potri.013G097000_C-JID':0.42789940890000056,'Populus_trichocarpa_Potri.019G069200_C-JID':0.4004708130000001):0.11275133559999961):0.22722636020000042):0.03485358519999959,(((Pistacia_vera_GWHPAAAP019332:0.4229225855000003,'Xanthoceras_sorbifolium_EVM0023055.1_C-JID':0.44863936090000056):0.09745024809999947,'Dimocarpus_longan_dlo_035733.1_C-JID':0.33206275170000055):0.06258990649999951,(Citrus_clementina_Ciclev10000206m_C-JID:0.28542678300000013,Pistacia_vera_GWHPAAAP016145:0.5285499962999998):0.03755154999999988):0.15840580440000007):0.019697687999999935):0.06100960350000051,(((((((((((((Lupinus_albus_Lal_00036815:0.5083218258,'Arachis_hypogaea_AH15G13540.1':0.47331883350000004):0.038212997700000084,Trifolium_pratense_mRNA30026:0.26335125250000013):0.15885844360000023,(Cercis_canadensis_Cerca138S14075_C-JID:0.14421623269999984,Cercis_canadensis_Cerca412S23964_C-JID:0.23053139870000017):0.14778881529999977):0.047791992900000135,('Vigna_radiata_Vradi06g03670.1_C-JID':0.6600587095999999,'Arachis_hypogaea_AH07G05500.1':0.3440601986999998):0.1978709529999998):0.04575223169999987,(((Chamaecrista_fasciculata_Chafa3597S21562:0.31052334429999995,Chamaecrista_fasciculata_Chafa3597S21568:0.3804503385000002):0.1958545584000002,Lupinus_albus_Lal_00035996:0.5367304743000001):0.16625402290000002,((Faidherbia_albida_Faial7605S23051_FAIAL:0.4058442910000002,Mimosa_pudica_Mimpu17679S18651:0.4640661882999999):0.2963168024999998,Chamaecrista_fasciculata_Chafa9220S12210:0.5021271809000001):0.07143145509999993):0.03623408420000018):0.02225443639999991,Cercis_canadensis_Cerca58S27135_C-JID:0.4859130165000001):0.03448116280000013,'Ammopiptanthus_nanus_EVM0020498.1_R0_C-JID':0.3810228174999999):0.05495817830000016,(((Mimosa_pudica_Mimpu2789S21338_C-JID:0.6196236041000001,Faidherbia_albida_Faial1010S00288_FAIAL:0.5688651692):0.10235823550000012,(Chamaecrista_fasciculata_Chafa10812S13929_C-JID:0.4369713314000001,Chamaecrista_fasciculata_Chafa78S11779:0.5975547832000001):0.06472343890000021):0.04448428890000011,((Mimosa_pudica_Mimpu11207S13835:0.2389354196000002,Mimosa_pudica_Mimpu11207S13836:0.5657544596999999):0.23338857880000008,Mimosa_pudica_Mimpu3507S03117:0.48606389510000003):0.13423665530000006):0.09294887619999992):0.13613108649999983,(((((('Arachis_hypogaea_AH14G34730.1_C-JID':0.3991008344,'Arachis_hypogaea_AH08G28680.1_C-JID':0.27437493570000004):0.04247523479999993,'Arachis_hypogaea_AH04G32440.1_C-JID':0.37185357900000016):0.09937805469999983,Nissolia_schottii_Nissc2841S07823:0.38554834000000016):0.05156784940000003,('Arachis_hypogaea_AH14G34740.1_C-JID':0.26291608980000003,'Arachis_hypogaea_AH14G34810.1':0.6107310209999999):0.1653081811999999):0.038025769599999926,'Arachis_hypogaea_AH14G35280.1_C-JID':0.6456812874):0.041481032000000084,((Glycine_soja_07G017123_C-JID:0.3173179640999999,'Arachis_hypogaea_AH12G02960.1_C-JID':0.2844286600000001):0.15308758649999987,Medicago_truncatula_Medtr7g078780_C-JID:0.2083870763000002):0.050069576699999896):0.2604148874000001):0.3491740720999994,((((((('Cucumis_sativus_CsaV3_5G039700.1':0.45540304529999975,'Siraitia_grosvenorii_evm.TU.tig00153010.18':0.4382716214000002):0.10771309589999989,('Lagenaria_siceraria_Lsi08G001100.1':0.39849497790000044,'Cucumis_sativus_CsaV3_5G039680.1':0.3061401014999996):0.4042040454999998):0.0929787273999998,(('Lagenaria_siceraria_Lsi08G001390.1':0.6388486408000005,'Lagenaria_siceraria_Lsi08G001400.1':0.47679471249999983):0.07925760429999995,Benincasa_hispida_Bhi06M000172:0.5951642059999998):0.02893119360000007):0.08496886409999993,Cucumis_melo_MELO3C002877T1:0.5433207402):0.05747658230000008,'Cucumis_sativus_CsaV3_5G039690.1':0.5553586591999999):0.15622174360000018,Citrullus_lanatus_Cla012428_C-JID:0.28772402460000013):0.6082324825000005,((Citrullus_lanatus_Cla012431_C-JID:0.34959083439999983,'Cucumis_sativus_CsaV3_5G039650.1':0.6325202449000003):0.0886413570000002,Datisca_glomerata_Datgl2107S05265_C-JID:0.38873589919999985):0.0811866638000005):0.21689192859999906):0.0980696425000005,(('Rosa_multiflora_Rmu_sc0000701.1_g000002.1_C-JID':0.10349303389999953,'Fragaria_ananassa_FAN_iscf00067468.1.g00001.1_C-JID':0.27660816979999936):0.3366542326000008,('Fragaria_ananassa_FAN_iscf00163337.1.g00001.1_C-JID':0.1465814567999999,'Fragaria_vesca_gene35494-v2.0.a2-hybrid':0.2328889402000005):0.27273677129999996):0.09924091559999937):0.05566460010000007,((((((((Prunus_mume_XP_008237625_C-JID:0.5090739026,Eriobotrya_japonica_EVM0027735_C-JID:0.38253118740000014):0.32296199599999964,Pyrus_betuleafolia_GWHPAAYT002720_C-JID:0.41741455729999943):0.040050653299999794,Prunus_mume_XP_016650525_C-JID:0.2646640338999995):0.05462583090000095,Prunus_dulcis_Prudul26A006091_C-JID:0.5660382393000005):0.08536402249999941,'Rosa_multiflora_Rmu_sc0020903.1_g000007.1_C-JID':0.676846125):0.1640252024000004,(('Rosa_multiflora_Rmu_sc0000110.1_g000007.1_C-JID':0.4407623509999996,'Rosa_multiflora_Rmu_sc0000694.1_g000018.1_C-JID':0.5006637900999995):0.09557076890000005,Eriobotrya_japonica_EVM0000523_C-JID:0.35348168789999956):0.040552076300000905):0.14493947869999957,(((((Abrus_precatorius_XP_009360660_C-JID:0.4055935667999999,Prunus_dulcis_Prudul26A015255_C-JID:0.3502039095999998):0.1065009911999999,'Fragaria_vesca_gene35712-v2.0.a2-hybrid_C-JID':0.5503644877):0.1313315799999999,Prunus_dulcis_Prudul26A005672_C-JID:0.4168061259):0.053751534799999945,Prunus_dulcis_Prudul26A028239_C-JID:0.4687903540999998):0.07916256519999987,'Cerasus_yedoensis_SPA0_g067100.1_C-JID':0.31549481739999985):0.35490921099999984):0.07408751300000027,(Cucumis_melo_MELO3C022154T1_C-JID:0.8897729345999994,Datisca_glomerata_Datgl877S35818_C-JID:0.33843167879999925):0.16803159930000078):0.057582768099999626):0.06910628940000052,('Cerasus_yedoensis_SPA8_g000600.1_C-JID':0.2742010273000002,Eriobotrya_japonica_EVM0035145_C-JID:0.4418712851999995):0.3268839916000008):0.16767371849999968):0.0486572372999996,((((((Abrus_precatorius_XP_009366856_C-JID:0.17601798869999996,'Cerasus_yedoensis_SPE8_g000910.1_C-JID':0.2905994571000008):0.06528060329999974,'Cerasus_yedoensis_SPA2_g007340.1_C-JID':0.36939527130000016):0.02942713050000023,('Fragaria_ananassa_FAN_iscf00141590.1.g00001.1':0.4624655309999999,'Rosa_multiflora_Rmu_ssc0000011.1_g000037.1':0.4290317116):0.13673931120000038):0.03502868829999972,'Cerasus_yedoensis_SPA0_g168480.1':0.35546088850000057):0.03347662619999969,(('Fragaria_ananassa_FAN_iscf00279618.1.g00001.1_C-JID':0.3104119595000001,Fragaria_nilgerrensis_GWHPABKC019729_C-JID:0.31653018190000015):0.17281711279999978,'Rosa_multiflora_Rmu_sc0001209.1_g000022.1_C-JID':0.4554165340999998):0.14745953389999933):0.24974818170000024,('Ziziphus_jujuba_XP_015866434.1_C-JID':0.6164999250999998,'Ziziphus_jujuba_XP_015877781.1_C-JID':0.6983342189999999):0.35805076339999964):0.0784375034):0.054786600199999924,((('Diospyros_lotus_Dlo_pri1044F.1_g00080.1_C-JID':0.4610348114999998,'Diospyros_lotus_Dlo_pri0365F.1_g00130.1_C-JID':0.6338484944):0.23015303629999995,Nyssa_sinensis_Nsi06506_C-JID:0.22324411690000012):0.10422539510000028,('Camellia_sinensis_CSA020806.1_C-JID':0.25322335600000034,Primula_veris_BG8801719T1:0.9930287374000004):0.2743451051000001):0.17759369039999928):0.020327247300000018,((((((((((('Ipomoea_nil_XP_019175857.1_C-JID':0.3258340197999998,Ipomoea_trifida_itf07g02310_C-JID:0.5402537714999998):0.13381912929999995,'Ipomoea_batatas_Itrk_sc0000221.1_g000011.1_C-JID':0.3196611354000001):0.12642193960000014,('Ipomoea_batatas_Itrk_sc0000760.1_g000010.1_C-JID':0.39911950230000004,Ipomoea_trifida_itf00g08140:0.4477229704000001):0.11093398050000003):0.26355997309999957,'Ipomoea_batatas_Itrk_sc0000760.1_g000006.1_C-JID':0.2662740259999996):0.1981430365000003,(('Ipomoea_nil_XP_019160121.1_C-JID':0.3015769640000001,'Ipomoea_batatas_Itrk_sc0000221.1_g000005.1_C-JID':0.4707604809000001):0.08092146479999984,'Ipomoea_batatas_Itrk_sc0001297.1_g000006.1':0.48514949630000004):0.3545648504000001):0.14531962940000032,((Capsicum_annuum_Capana12g000360_C-JID:0.2075995613999999,'Capsicum_chinense_CC.CCv1.2.scaffold372.7_C-JID':0.2921126447):0.4739353282999996,'Capsicum_chinense_CC.CCv1.2.scaffold31.205_C-JID':0.4205832660999995):0.15078195140000084):0.048207075499999696,'Capsicum_chinense_CC.CCv1.2.scaffold772.14_C-JID':0.8539582467):0.08626980249999949,((((Solanum_tuberosum_PGSC0003DMT400040590_C-JID:0.4088331275999999,Capsicum_annuum_Capana12g002356_C-JID:0.3554769628000001):0.06500883150000014,'Solanum_lycopersicum_Solyc05g024370.1.1':0.5584981388000001):0.0867258636999999,(Solanum_chilense_SOLCI002702800_T001_C-JID:0.021605569300000127,'Capsicum_baccatum_CB.CBv1.2.scaffold132.20':0.7544064569):0.2358388697999998):0.49414405210000023,(('Capsicum_baccatum_CB.CBv1.2.scaffold16.34_C-JID':0.4132996807999998,'Capsicum_chinense_CC.CCv1.2.scaffold123.56':0.5220430493000001):0.15138735470000064,'Capsicum_chinense_CC.CCv1.2.scaffold123.66_C-JID':0.32765580090000057):0.2565019681999994):0.1516839452999994):0.09704055540000045,((((('Ipomoea_nil_XP_019151936.1_C-JID':0.3991493692000003,Solanum_chilense_SOLCI006592800_T001_C-JID:0.4160317649000005):0.05561520150000021,'Solanum_lycopersicum_Solyc04g056570.2.1_C-JID':0.48021456070000035):0.07724754849999904,'Coffea_arabica_XP_027082365.1_C-JID':0.38528375369999956):0.11483566780000043,Platycodon_grandiflorus_PGJG056390_C-JID:0.2962835990999997):0.06113019209999937,Platycodon_grandiflorus_PGJG088020_C-JID:0.6195282972999996):0.04358752580000047):0.06325293290000022,(((((((((('Chrysanthemum_seticuspe_Cse_sc000097.1_g100.1':0.0878087073999998,'Chrysanthemum_seticuspe_Cse_sc045152.1_g010.1':0.2204405639):0.1317037174000002,'Mikania_micrantha_KAD6454654.1':0.5243664286):0.044236175300000014,('Chrysanthemum_seticuspe_Cse_sc006897.1_g080.1':0.2718880536000001,'Chrysanthemum_seticuspe_Cse_sc000632.1_g040.1':0.2962557667999999):0.049002058700000184):0.03116837919999993,('Chrysanthemum_seticuspe_Cse_sc001041.1_g100.1':0.5134529998000001,'Chrysanthemum_seticuspe_Cse_sc087579.1_g010.1':0.5803704524):0.05623893430000004):0.0772127933000002,'Chrysanthemum_seticuspe_Cse_sc004573.1_g030.1':0.48060734530000015):0.09017277549999969,Helianthus_annuus_HanXRQChr14g0457381:0.4562624804999995):0.07591612940000037,Taraxacum_kok_saghyz_GWHPAAAA008098:0.5119156836999998):0.2709756826000005,'Chrysanthemum_seticuspe_Cse_sc039052.1_g010.1':0.5672933124000004):0.05117234169999918,'Chrysanthemum_seticuspe_Cse_sc015174.1_g020.1_C-JID':0.6371145788999995):0.10589504650000059,((((((Taraxacum_kok_saghyz_GWHPAAAA039024:0.41364920540000005,Taraxacum_kok_saghyz_GWHPAAAA004994:0.6578390804):0.12009826689999992,Taraxacum_kok_saghyz_GWHPAAAA014167:0.4057151279000002):0.04873597000000007,(Helianthus_annuus_HanXRQChr08g0211081_C-JID:0.31952729390000023,Taraxacum_kok_saghyz_GWHPAAAA012285:0.34289156210000016):0.07366073750000002):0.0263603079000001,(Taraxacum_kok_saghyz_GWHPAAAA012568:0.6234686424000007,Taraxacum_kok_saghyz_GWHPAAAA045022:0.5532313561000004):0.05700840449999944):0.09028786680000067,((('Chrysanthemum_seticuspe_Cse_sc006759.1_g010.1_C-JID':0.31725995259999973,'Chrysanthemum_seticuspe_Cse_sc007664.1_g010.1_C-JID':0.3327937805999994):0.0524124002000006,Chrysanthemum_nankingense_CHR00056243-RA:0.4509328171):0.07645499179999948,'Mikania_micrantha_KAD7477625.1':0.6756828266999997):0.06699313820000086):0.1343675686000001,'Mikania_micrantha_KAD2804140.1':0.7791512810000003):0.21616913739999966):0.10865295089999982):0.07398529379999985,(((('Chrysanthemum_seticuspe_Cse_sc039800.1_g010.1_C-JID':0.3544273369000006,'Mikania_micrantha_KAD7477507.1_C-JID':0.33203509170000034):0.23471954069999956,'Chrysanthemum_seticuspe_Cse_sc005329.1_g060.1_C-JID':0.5467800804):0.22898014979999992,Platycodon_grandiflorus_PGJG023940:0.5645337071999998):0.05635981479999952,('Capsicum_baccatum_CB.CBv1.2.scaffold1054.37_C-JID':0.48495587429999976,'Olea_europaea_Oeu001180.1_C-JID':0.3337497469000006):0.22262257959999943):0.05309823710000039):0.2539541223999997):0.12420974930000028,((((((((Vitis_vinifera_VIT_218s0001g05050:0.3653279154,Vitis_vinifera_VIT_218s0075g00480_C-JID:0.4277728751999996):0.0991277326000004,Vitis_vinifera_VIT_218s0041g01750_C-JID:0.557467517800001):0.06211628649999934,(Vitis_vinifera_VIT_218s0041g02120_C-JID:0.38338305480000034,Vitis_vinifera_VIT_218s0001g03900:0.6581959445000005):0.1028808985999996):0.045486177599999955,(Vitis_vinifera_VIT_215s0107g00290:0.26109929709999946,Vitis_vinifera_VIT_218s0001g03710_C-JID:0.4989621158999995):0.09586564590000002):0.05483253790000031,Vitis_vinifera_VIT_218s0041g01620_C-JID:0.8628315090999998):0.05655977610000029,((((Vitis_vinifera_VIT_200s0160g00100_C-JID:0.5500188086000009,Vitis_vinifera_VIT_205s0029g00870_C-JID:0.4490568590000006):0.10186019609999963,Vitis_vinifera_VIT_218s0072g01230:0.47554740340000023):0.055246011400000405,Vitis_vinifera_VIT_218s0089g00090:0.5147782996000005):0.05182348819999927,Vitis_vinifera_VIT_218s0117g00360_C-JID:0.4678833216999996):0.0738440998000005):0.07557799920000008,Vitis_vinifera_VIT_200s0288g00010:0.6361068172):0.13906769100000016,('Eucalyptus_grandis_Eucgr.C03469_C-JID':0.6812710975000007,Nyssa_sinensis_Nsi15503:0.40599117450000044):0.16720792100000015):0.04394032599999953):0.07486886900000034):0.11822243169999958,(((((((((((((Aethionema_arabicum_AA_scaffold2957_13_C-JID:0.35061893710000014,Brassica_napus_2T00091383001:0.3994670038999999):0.061434399799999984,'Arabidopsis_lyrata_AL4G14820.t1_C-JID':0.6064675695000004):0.09756420370000018,((Cardamine_hirsuta_CARHR176790_C-JID:0.5426921995000002,Cardamine_hirsuta_CARHR175210_C-JID:0.23549395949999985):0.07679184589999988,Sisymbrium_irio_SI_scaffold936_5_C-JID:0.4697584285999996):0.2228329269999998):0.23105233920000012,((Arabidopsis_thaliana_AT5G44870_C-JID:0.44543813740000004,'Arabidopsis_lyrata_AL7G34080.t1_C-JID':0.4689614792999999):0.13678845719999977,Tarenaya_hassleriana_Th25242:0.6395821407):0.1192234914000001):0.05432116400000009,(('Barbarea_vulgaris_maker-Contig705-snap-gene-0.22-mRNA-1_C-JID':0.24877176870000017,Boechera_retrofracta_BOERETT00020905_C-JID:0.24614070970000013):0.14381669539999997,('Barbarea_vulgaris_maker-Contig58-snap-gene-0.62-mRNA-1_C-JID':0.3120796268000001,Brassica_juncea_BjuB041434_C-JID:0.49895750189999966):0.39487748750000007):0.2940116495999998):0.04592443760000009,((((Brassica_juncea_BjuB027950_C-JID:0.5150007359000002,'Barbarea_vulgaris_maker-Contig396-snap-gene-0.21-mRNA-1_C-JID':0.3326128931000003):0.06556926819999997,Sisymbrium_irio_SI_scaffold2605_24_C-JID:0.4035148807000004):0.12148865079999993,Capsella_bursa_Cbp26886_C-JID:0.5565181207999998):0.07029776649999997,Aethionema_arabicum_AA_scaffold2957_20_C-JID:0.48109037740000016):0.37811319500000007):0.03887855809999996,((((((Camelina_sativa_XP_010492760_C-JID:0.27258250529999994,Aethionema_arabicum_AA_scaffold1738_19_C-JID:0.47577059360000007):0.24511589060000016,Brassica_nigra_BniB036550-PA_C-JID:0.3909965195999998):0.10565857879999996,(Raphanus_sativus_Rsa10021214_C-JID:0.2691645641,Raphanus_raphanistrum_RrC274_p4-mRNA-1_C-JID:0.6124853750999999):0.33583650480000005):0.13342085699999995,(((Brassica_napus_2T00021660001_C-JID:0.33740150889999976,Cardamine_hirsuta_CARHR177200_C-JID:0.38115865369999957):0.04067500990000017,Cardamine_hirsuta_CARHR177050_C-JID:0.6761479298000004):0.023254000800000174,Cardamine_hirsuta_CARHR177620_C-JID:0.45160637429999984):0.2826936777000002):0.2626759620999999,('Capsella_rubella_Carub.0008s0297_C-JID':0.5563726012000001,Brassica_juncea_BjuB034099_C-JID:0.5382587457999999):0.21596263429999984):0.02627952269999989,((Raphanus_sativus_Rsa10026460_C-JID:0.19054023679999998,Raphanus_raphanistrum_RrC5264_p1-mRNA-1_C-JID:0.7079131719):0.24860038409999996,Tarenaya_hassleriana_Th25221_C-JID:0.6053175320999999):0.15698706299999987):0.050337074899999834):0.09207531509999978,((((((Leavenworthia_alabamica_LA_scaffold878_3_C-JID:0.34082294369999966,Leavenworthia_alabamica_LA_scaffold961_3_C-JID:0.5368271425000004):0.11176765329999983,Brassica_napus_2T00093790001_C-JID:0.4621842812999999):0.08992316359999997,'Microthlaspi_erraticum_CAA7057313.1_C-JID':0.36138461799999977):0.07341825550000003,'Capsella_rubella_Carub.0006s2909_C-JID':0.4642705196999999):0.06951192690000019,('Arabidopsis_lyrata_AL8G13870.t1_C-JID':0.3209113875999998,Aethionema_arabicum_AA_scaffold1843_165_C-JID:0.5733641757999997):0.09210732599999982):0.28412348609999993,((Brassica_juncea_BjuB036649_C-JID:0.3825719727000001,'Barbarea_vulgaris_snap_masked-Contig3863-processed-gene-0.1-mRNA-1':0.4913469209999999):0.19849260569999982,'Barbarea_vulgaris_maker-Contig1695-snap-gene-0.24-mRNA-1_C-JID':0.38633327500000014):0.27310485380000005):0.1306471749):0.5541404397999994,((('Microthlaspi_erraticum_CAA7054869.1_C-JID':0.5225771966999999,Tarenaya_hassleriana_Th25223:0.5511738746999999):0.09973788390000005,Cardamine_hirsuta_CARHR226270_C-JID:0.3081593158000002):0.22412651610000012,Leavenworthia_alabamica_LA_scaffold664_7_C-JID:0.5757488373999999):0.12629109969999952):0.4488535484000007,('Cannabis_sativa_XP_030478372.1_C-JID':0.6218549246999996,'Cannabis_sativa_XP_030511192.1_C-JID':0.5057294136999997):0.48184215290000054):0.25510772410000015,((((((((((((Medicago_truncatula_Medtr6g088260_C-JID:0.5065283807999998,Medicago_truncatula_Medtr4g081230_C-JID:0.1898194688000001):0.08908728179999992,Glycyrrhiza_uralensis_Glyur002600s00039899_C-JID:0.362553471):0.016397212299999797,('Trifolium_subterranum_Tsuw_co7165504.1_g00001.1':0.4644712436999998,Cicer_arietinum_Ca_09445:0.3506649199999998):0.38065381239999985):0.013115337399999927,(Trifolium_pratense_mRNA31825_C-JID:0.40656675269999987,Trifolium_pratense_mRNA3000_C-JID:0.3491909756):0.02864545499999993):0.13703112080000013,((((Phaseolus_vulgaris_PHAVU_010G055200g_C-JID:0.11169562220000007,Phaseolus_vulgaris_PHAVU_010G055100g_C-JID:0.16255950909999983):0.10483353060000011,'Vigna_radiata_Vradi02g09030.1':0.5157321237999999):0.08744774600000005,Glycine_soja_06G015926:0.6329099626999999):0.056624997400000154,Glycine_soja_06G015842_C-JID:0.43210993749999993):0.3365810122999999):0.05966607530000001,(('Arachis_ipaensis_XP_007132968.1-D3_C-JID':0.3045392173999999,'Arachis_monticola_EVM0044173.1_C-JID':0.3315682475999999):0.03261504449999997,'Arachis_hypogaea_AH13G08520.1_C-JID':0.33414189799999994):0.2108388575000002):0.033903126799999406,Medicago_truncatula_Medtr4g080777_C-JID:0.2081712682999992):0.05251567760000064,((('Arachis_hypogaea_AH09G21880.1':0.6410057506999998,'Arachis_monticola_EVM0025725.2_C-JID':0.4177250146000002):0.05700741239999996,Nissolia_schottii_Nissc6080S29457_C-JID:0.24129349940000022):0.2060315293999997,Vigna_unguiculata_Vigun11g079800_C-JID:0.5632999848999996):0.030006690100000455):0.055238457399999774,((((('Ammopiptanthus_nanus_EVM0028944.1_R0_C-JID':0.3892852159000002,'Ammopiptanthus_nanus_EVM0020437.1_R0_C-JID':0.1571538911000001):0.10826007200000021,('Arachis_hypogaea_AH18G10920.1_C-JID':0.3110854217000001,'Arachis_hypogaea_AH18G11010.1':0.5270337110000001):0.06439776750000004):0.03274431590000004,Trifolium_pratense_mRNA20683_C-JID:0.25779273589999985):0.07661249829999983,(Medicago_truncatula_Medtr7g069100:0.3851864517000001,Trifolium_pratense_mRNA36660:0.35527913):0.09531147130000006):0.060838642699999834,(((('Arachis_hypogaea_AH18G11040.1':0.3202514166000001,'Arachis_hypogaea_AH08G20280.1_C-JID':0.6016558211):0.14122884550000014,Nissolia_schottii_Nissc178560S16670:0.4009938826999999):0.2766224008,'Cajanus_cajan_C.cajan_29471':0.8200916614000002):0.07316681660000013,'Arachis_ipaensis_XP_012568090.1-D73':0.6788755979999999):0.05629377099999999):0.41553733739999954):0.12876927960000017,(((Mimosa_pudica_Mimpu10020S13043:0.4083664117999999,Faidherbia_albida_Faial299S13990_FAIAL:0.3907865898999998):0.20468238190000054,Chamaecrista_fasciculata_Chafa2596S19579:0.4252418155000006):0.0747450051999996,Chamaecrista_fasciculata_Chafa2596S19576:0.8643725995000002):0.0781116735999996):0.1113245887000005,(Mimosa_pudica_Mimpu10020S13056:0.5703438176,Faidherbia_albida_Faial299S13988_FAIAL:0.5046834918999998):0.5540251799):0.07884769370000022,Faidherbia_albida_Faial596S20190_FAIAL:0.8773661547000007):0.41318106730000004):0.054621745799999566,(((((((('Ziziphus_jujuba_XP_015881655.1':0.6070622178000002,'Ziziphus_jujuba_XP_015895977.1':0.45574264489999994):0.18370860970000003,'Ziziphus_jujuba_XP_015881687.1_C-JID':0.5315492446999999):0.08596002160000005,('Ziziphus_jujuba_XP_015896663.1_C-JID':0.4829432736999997,'Ziziphus_jujuba_XP_015887076.1_C-JID':0.37124954439999946):0.09964170050000032):0.10212694039999981,(('Rosa_multiflora_Rmu_ssc0000177.1_g000009.1_C-JID':0.5912923856000001,'Rosa_multiflora_Rmu_sc0010349.1_g000002.1_C-JID':0.3380624608999998):0.13842349100000018,(Prunus_mume_XP_008240875_C-JID:0.4801642728000002,'Prunus_avium_Pav_sc0001615.1_g100.1':1.1183500111):0.11615996419999997):0.4706405186999998):0.025740754700000146,((('Artocarpus_altilis_Aa000191g0002.1_C-JID':0.38078696270000023,'Cannabis_sativa_XP_030499581.1_C-JID':0.44755421129999995):0.04501488990000002,'Ficus_erecta_Fer1.1hctg_g070310.1':0.5782408656999998):0.027807979600000365,'Artocarpus_altilis_Aa003015g0013.1':0.7824248260000006):0.0697797192999996):0.03930150560000012,(((((Fragaria_nilgerrensis_GWHPABKC002917_C-JID:0.4766447437000001,'Rosa_multiflora_Rmu_ssc0000213.1_g000047.1_C-JID':0.46996385269999985):0.0864358825,'Rosa_multiflora_Rmu_sc0005255.1_g000019.1_C-JID':0.4206329873999999):0.08080005929999956,(Dryas_drummondii_Drydr64S05231:0.3685770656999998,'Rosa_multiflora_Rmu_sc0012104.1_g000001.1':0.4138204581):0.07971730979999947):0.06720130690000037,(Eriobotrya_japonica_EVM0033047_C-JID:0.5637059817000005,Prunus_dulcis_Prudul26A026878:0.35895850600000045):0.10265225209999951):0.1387689508000003,(('Ficus_erecta_Fer1.1hctg_g067780.1':0.845572824,'Artocarpus_altilis_Aa003690g0001.1_C-JID':0.6021874357999999):0.05832346630000007,'Artocarpus_altilis_Aa000343g0012.1_C-JID':0.7760822819):0.16216086400000052):0.07083637409999977):0.05828736859999939,'Ficus_erecta_Fer_r1.1chr01b_g009500.1_C-JID':0.46766084089999893):0.09553273520000083,Prunus_dulcis_Prudul26A004962:0.414543354000001):0.37563422349999964):0.16954599179999974,'Quercus_suber_XP_023878782.1':3.9238361943999998):0.016522663800000004):0.0858224688,((((((((((((((((((((((Pyrus_betuleafolia_GWHPAAYT034148:0.4204008288000005,Pyrus_betuleafolia_GWHPAAYT033992:0.2632921044000005):0.09069679349999937,Pyrus_communis_pycom10g02800:0.25313070420000017):0.0643191594000001,(Abrus_precatorius_XP_018499875_C-JID:0.10476579889999993,Pyrus_communis_pycom10g02670_C-JID:0.11521796079999991):0.1502924159000001):0.1351598683000006,'Prunus_avium_Pav_sc0002136.1_g040.1':0.4945069964000006):0.04560772189999973,(Malus_baccata_MABA011416:0.5266502242,'Cerasus_yedoensis_SPA0_g012990.1':0.3708657016000001):0.10805083420000017):0.17074768260000006,(((Malus_baccata_MABA026201_C-JID:0.02629226910000071,Pyrus_betuleafolia_GWHPAAYT043964:0.06839168740000012):0.09950980330000014,Eriobotrya_japonica_EVM0002812:0.42693082650000047):0.24987761489999905,(Boechera_retrofracta_BOERETT00058599_C-JID:0.30952090529999987,Brassica_napus_2T00109987001_C-JID:0.20447610750000011):0.5430173693999993):0.08830099190000062):0.04131070020000038,'Rosa_multiflora_Rmu_sc0022054.1_g000001.1':0.5514488474000006):0.05167180559999984,'Fragaria_ananassa_FAN_iscf00265518.1.g00001.1':0.40982355320000075):0.1038293638999992,(Dryas_drummondii_Drydr30S03209_C-JID:0.1295580407000001,'Rosa_multiflora_Rmu_sc0005840.1_g000014.1':0.6404990662000003):0.06148234149999965):0.04273975610000047,(((Malus_baccata_MABA023993:0.41503448899999995,Eriobotrya_japonica_EVM0014544:0.39189014889999996):0.01842710880000009,Malus_domestica_MD04G1011700:0.4163765854000001):0.04980086000000039,'Cerasus_yedoensis_SPA0_g008900.1':0.5097551466999999):0.20433841759999982):0.1125720651999993,((('Cucurbita_moschata_CmoCh14G005830.1_C-JID':0.06508723289999985,'Cucumis_sativus_CsaV3_3G041230.1':0.32080454129999936):0.3236551951000006,'Cerasus_yedoensis_SPA0_g009330.1_C-JID':0.49244825080000076):0.05539721149999988,(Rosa_chinensis_GWHPAAAF004487:0.48154719779999944,Prunus_dulcis_Prudul26A000569:0.4546102436999995):0.14490102350000011):0.01943236899999956):0.04622594030000027,('Ficus_erecta_Fer_r1.1chr05_g002410.1':0.5805478696000002,'Artocarpus_altilis_Aa000092g0141.1':0.5660061316):0.12589786960000016):0.03305248000000027,(Citrullus_lanatus_Cla007937:0.7738309829999999,Casuarina_glauca_Casgl1652S09977:0.48077871250000026):0.1432062030000001):0.09735033649999991,((('Punica_granatum_OWM70464.1_C-JID':0.36300236549999987,'Punica_granatum_OWM62958.1_C-JID':0.4882683228999998):0.08016613930000016,Eucalyptus_camaldulensis_EcC052598:0.6160869574000003):0.1560584676000003,(Actinidia_eriantha_DTZ79_01g08720_C-JID:0.2972593401000001,'Chrysanthemum_seticuspe_Cse_sc005229.1_g020.1':0.5861155027000002):0.10191365230000038):0.05555805499999966):0.11696417669999981,((((((Casuarina_glauca_Casgl82S22440:0.38627295790000016,Casuarina_glauca_Casgl403S17301:0.37447603559999987):0.17193090399999988,(Casuarina_glauca_Casgl535S19547:0.3510857288000002,Casuarina_glauca_Casgl82S22437:0.5963956842):0.02799268339999994):0.17420429889999944,'Betula_pendula_Bpev01.c0279.g0004.m0001_C-JID':0.40626987379999946):0.03200554820000079,((((Alnus_glutinosa_Alngl424616S27786:0.5517342551999995,Alnus_glutinosa_Alngl71476S11852:0.3603409784):0.16480877540000005,'Betula_pendula_Bpev01.c2182.g0006.m0001_C-JID':0.3665985734000001):0.1086152916000005,Carya_cathayensis_CCA0524S0254:0.5948592843):0.009488589500000089,Carya_cathayensis_CCA0516S0147:0.5173778128000004):0.05386918620000003):0.030418320299999024,'Betula_pendula_Bpev01.c0158.g0020.m0001_C-JID':0.2556246083999998):0.07364857320000073,Carya_cathayensis_CCA0784S0003:0.28868604669999964):0.2116669919999996):0.019199583299999823,Averrhoa_carambola_GWHPABKE010635:0.8224055190000001):0.10820773320000043,((((((((((('Coriandrum_sativum_Cs10G03122.1':0.40963367190000044,'Coriandrum_sativum_Cs10G03075.1':0.38952474470000054):0.06713111909999903,'Coriandrum_sativum_Cs04G03061.1':0.35821248029999975):0.060064324000000724,'Coriandrum_sativum_Cs09G02072.1':0.4217998684000004):0.12500289139999943,('Coriandrum_sativum_Cs10G03113.1':0.2206927852999998,'Coriandrum_sativum_Cs10G03112.1':0.5242870762000003):0.11187841849999991):0.5871449997999996,'Coriandrum_sativum_Cs06G01608.1':0.40646954879999964):0.09902513380000055,((('Ipomoea_nil_XP_019149887.1':0.34667725620000045,Ipomoea_trifida_itf08g09480:0.4012750141000003):0.07663003730000018,Ipomoea_triloba_itb07g21670:0.42709510480000024):0.14998009450000005,('Ipomoea_batatas_Itrk_sc0003983.1_g000001.1':0.5470245375999996,Solanum_tuberosum_PGSC0003DMT400053954_C-JID:0.5439897388999997):0.1268325847000007):0.21598994999999999):0.10234915860000005,Actinidia_eriantha_DTZ79_11g11580_C-JID:0.41861197999999966):0.0505410579000003,Eucommia_ulmoides_GWHPAAAL024798:0.43036988480000016):0.030230195399999715,((('Ipomoea_nil_XP_019189313.1_C-JID':0.37093860929999956,'Ipomoea_nil_XP_019189908.1':0.4634110563):0.04779165299999999,'Ipomoea_batatas_Itrk_sc0003894.1_g000002.1':0.6677987140999999):0.17405260090000052,'Ipomoea_batatas_Itrk_sc0000685.1_g000004.1':0.4505623867000006):0.47991982509999964):0.057339725799999464,(Solanum_tuberosum_PGSC0003DMT400071445:0.7339396920999999,'Coriandrum_sativum_Cs04G01152.1':0.6683912850000002):0.1649559439999999):0.07084978160000066,(((Populus_tremula_Potra001122g09904_C-JID:0.4213773534999996,Populus_tremula_Potra001472g12336:0.8886072936999998):0.08950220510000051,(Populus_tremula_Potra001187g10282_C-JID:0.4556133868000005,'Populus_trichocarpa_Potri.T005501_C-JID':0.5741329739000003):0.021622710499999975):0.25010134179999977,(Vernicia_fordii_GWHPAAEU009218_C-JID:0.20223940139999996,'Durio_zibethinus_XP_022734181.1_C-JID':0.40882698629999936):0.06739770079999996):0.08015143920000067):0.05630007849999963):0.12966635699999962,((((((((((('Arachis_hypogaea_AH02G24850.1':0.6155852936000001,'Arachis_hypogaea_AH12G28270.1':0.3486171906000002):0.46747388580000004,'Arachis_monticola_EVM0033925.1':0.809401115):0.17043428360000057,'Arachis_monticola_EVM0065359.1':0.5294349077000007):0.11389411949999939,(((Medicago_truncatula_Medtr7g053620:0.4158961406999997,Medicago_truncatula_Medtr7g088950:0.34490216439999966):0.052452461300000586,'Trifolium_subterranum_Tsuw_co7165860.1_g00001.1':0.5620993575000002):0.08003613419999933,'Trifolium_subterranum_Tsuw_co7143496.1_g00001.1':0.6446059289999995):0.17426356690000055):0.10114485159999997,(((((('Trifolium_subterranum_Tsuw_co7163742.1_g00001.1':0.3995961552999998,Faidherbia_albida_Faial7453S22514_FAIAL:1.6662846681000003):0.10126873099999933,'Trifolium_subterranum_Tsuw_co7093600.1_g00001.1':0.44886841689999946):0.21713936979999993,Lotus_japonicus_Lj0g3v0188119:0.5225601955999997):0.13492549960000044,Nissolia_schottii_Nissc980S36315:0.6364943238):0.0988142915000001,Nissolia_schottii_Nissc525494S28262:0.4840347944000003):0.05061935290000008,Nissolia_schottii_Nissc980S32575:0.45872910739999995):0.011674545500000022):0.04384139570000034,((Medicago_truncatula_Medtr4g020850:0.4082095834999997,Medicago_truncatula_Medtr6g015750:0.40415905750000025):0.014607669400000134,(Faidherbia_albida_Faial311S14462_FAIAL:0.3317900086000005,'Arachis_hypogaea_AH12G28470.1':0.47693227040000075):0.05596529670000017):0.0285722315000001):0.15351614549999937,Cercis_canadensis_Cerca72S10726:0.4894271113999995):0.030959490599999917,(((((((((((Vigna_angularis_Vigan11g141800:0.4816404555,Vigna_unguiculata_Vigun10g037801:0.34289866039999994):0.09374391649999936,Vigna_unguiculata_Vigun10g035100:0.34485796239999944):0.3037547213000007,(Vigna_angularis_Vigan11g146300:0.4113252995000005,Phaseolus_vulgaris_PHAVU_010G028400g:0.37533053610000033):0.09879589360000018):0.04132323999999965,Vigna_unguiculata_Vigun10g036900:0.35162998609999985):0.06815277729999991,Vigna_unguiculata_Vigun10g035750:0.32506535380000035):0.07921257200000031,Glycine_max_Glyma16G085200:0.5145014280000009):0.05369265009999946,(Medicago_truncatula_Medtr2g437560:0.7126170291999996,Medicago_truncatula_Medtr0468s0010:0.43474259349999933):0.04247420670000057):0.02758162519999985,(('Trifolium_subterranum_Tsuw_co7087666.1_g00001.1':0.43576608080000057,Medicago_truncatula_Medtr5g047480:0.3609779609999997):0.06461632210000001,Trifolium_pratense_mRNA32982:0.3413069097000001):0.062223351500000135):0.16266105610000015,((Phaseolus_vulgaris_PHAVU_010G025000g:0.41890423670000043,Medicago_truncatula_Medtr8g012080:0.36952073379999995):0.07363418749999973,'Lupinus_angustifolius_Lup016239.1':0.5590651123999999):0.07119277520000011):0.11645513439999977,((Faidherbia_albida_Faial3145S14513_FAIAL:0.5413562961,Mimosa_pudica_Mimpu2994S21753:0.4235108425000007):0.0019320812999996662,Chamaecrista_fasciculata_Chafa95385S29512:1.3401490119999995):0.026843703499999982):0.0583958768999997,Mimosa_pudica_Mimpu872S28101:0.47923462839999953):0.016254873500000322):0.03771695230000027,Lotus_japonicus_Lj0g3v0354289:0.9665862582000004):0.036768536799999474,((((((Mimosa_pudica_Mimpu872S12613:0.2636339858999994,Mimosa_pudica_Mimpu144797S01085:0.4633207546999998):0.22645219960000063,Mimosa_pudica_Mimpu1978S08145:0.5361549484000001):0.1735700157000002,Faidherbia_albida_Faial81022S25757_FAIAL:0.9873932245999999):0.16106820400000021,Faidherbia_albida_Faial81022S25763_FAIAL:0.5420533556000002):0.13589117410000018,(Chamaecrista_fasciculata_Chafa7424S11515:0.4693148457000005,Mimosa_pudica_Mimpu1978S30602:0.7129263734000002):0.10974642209999974):0.12991377989999986,Lotus_japonicus_Lj0g3v0275419:0.6100424658999994):0.2158237426999996):0.2689879900000003,(((((Nelumbo_nucifera_NNU_006926:0.3394649061999999,'Eschscholzia_californica_Eca_sc194661.1_g0330.1':0.41551040670000017):0.0625659408999999,'Eschscholzia_californica_Eca_sc000630.1_g4440.1':0.46076503680000025):0.09492380630000019,'Amborella_trichopoda_scaffold00010.351':0.467474025):0.6800629627000001,'Eschscholzia_californica_Eca_sc000630.1_g4590.1':0.7699971911999999):0.45841005830000014,'Coriandrum_sativum_Cs09G03521.1_C-JID':0.8134056948000001):0.5830950137999995):0.1350485953999998):0.048850303800000106,((((((((((((((((((((('Mikania_micrantha_KAD5802338.1_C-JID':0.32958726240000047,'Mikania_micrantha_KAD5802425.1':0.3663835728000002):0.21150219780000024,(Chrysanthemum_nankingense_CHR00036600-RA_C-JID:0.23929019880000002,Chrysanthemum_nankingense_CHR00012608-RA_C-JID:0.1052060762):0.16374222560000007):0.02161184950000017,(Taraxacum_kok_saghyz_GWHPAAAA033978_C-JID:0.27452697020000016,Taraxacum_kok_saghyz_GWHPAAAA039234:0.6753557207000003):0.11826008460000015):0.04306719059999997,(('Chrysanthemum_seticuspe_Cse_sc003209.1_g030.1':0.37506271029999994,'Erigeron_breviscapus_evm.model.opera_scaffold_19350.1':0.6690799946999997):0.15214065239999996,Taraxacum_kok_saghyz_GWHPAAAA020537:0.7485852098999999):0.055275031999999946):0.043292602699999794,'Mikania_micrantha_KAD5802531.1':0.3828842023000001):0.026796184300000192,('Erigeron_breviscapus_evm.model.opera_scaffold_19858.2':0.33281864500000014,'Chrysanthemum_seticuspe_Cse_sc028313.1_g010.1':0.49309308949999986):0.08520811740000012):0.20845090730000004,(('Chrysanthemum_seticuspe_Cse_sc019233.1_g020.1_C-JID':0.3495304694999999,'Chrysanthemum_seticuspe_Cse_sc001073.1_g040.1':0.44763082889999994):0.07145058570000007,('Chrysanthemum_seticuspe_Cse_sc005981.1_g030.1_C-JID':0.1601350786000002,'Chrysanthemum_seticuspe_Cse_sc013002.1_g010.1_C-JID':0.3477039045999999):0.34328275460000013):0.11777773629999988):0.5174554932,((((('Chrysanthemum_seticuspe_Cse_sc000828.1_g020.1':0.7047060883,'Chrysanthemum_seticuspe_Cse_sc011268.1_g020.1':0.26198441249999993):0.06959069060000012,('Erigeron_breviscapus_evm.model.opera_scaffold_2352.1':0.36554210220000005,Chrysanthemum_nankingense_CHR00044813-RA:0.6632827006000004):0.05729431899999993):0.051802379899999806,((Taraxacum_kok_saghyz_GWHPAAAA042576:0.3940945040999999,Helianthus_annuus_HanXRQChr09g0243151:0.4514857427000001):0.0936692428999999,Helianthus_annuus_HanXRQChr03g0063901:0.6107891625999997):0.05710526980000008):0.28299735250000024,(Helianthus_annuus_HanXRQChr02g0050711:0.29366441929999976,'Erigeron_breviscapus_evm.model.opera_scaffold_4209.2':0.41008414280000016):0.11864633860000007):0.10676657050000005,'Chrysanthemum_seticuspe_Cse_sc002870.1_g060.1':0.4082569669999998):0.41587246980000003):0.28545515709999947,Platycodon_grandiflorus_PGJG179430:0.42740628929999946):0.17378576330000062,(Taraxacum_kok_saghyz_GWHPAAAA039899:0.6587829939000001,Taraxacum_kok_saghyz_GWHPAAAA001868_C-JID:0.2107517887000001):0.5877274144999998):0.09090303959999968,'Fragaria_vesca_gene04942-v2.0.a2-hybrid':0.43449661130000017):0.09909594130000077,((((Abrus_precatorius_XP_009350789:0.5748162873000009,Fragaria_nilgerrensis_GWHPABKC026442:0.38698725480000107):0.05258670639999963,Fragaria_nilgerrensis_GWHPABKC026425:0.34524827779999967):0.05414002490000058,Prunus_dulcis_Prudul26A010412:0.3492995764):0.026472856599999872,(('Prunus_avium_Pav_sc0000407.1_g110.1_C-JID':0.24144645610000026,'Rosa_multiflora_Rmu_sc0004395.1_g000011.1_C-JID':0.34221107089999947):0.031618678600000116,Dryas_drummondii_Drydr41S21648_C-JID:0.2328424107):0.02081101550000053):0.038708634199999814):0.08031233130000004,(Actinidia_eriantha_DTZ79_08g12850_C-JID:0.15896233299999984,'Solanum_chacoense_g9714.t1':0.5342484973000001):0.034257338100000645):0.02207601269999948,((Eucommia_ulmoides_GWHPAAAL016357:0.4545743577000003,Rhododendron_delavayi_DUH011772_C-JID:0.5350384101000003):0.10524284240000004,Daucus_carota_DCAR_022320:0.8054030929999998):0.08154795619999966):0.055280885700000226,((((((((Kalanchoe_fedtschenkoi_Kaladp0565s0001:0.6719366777000002,Sedum_album_Sal_019592-RA:0.4413260055000001):0.2836704854999996,Kalanchoe_fedtschenkoi_Kaladp0011s0172:0.39832001739999967):0.07886091030000042,((Kalanchoe_fedtschenkoi_Kaladp0809s0048:0.46754047340000016,Kalanchoe_fedtschenkoi_Kaladp0027s0063:0.3977046368999999):0.5702192376999999,Rhodiola_crenulata_CCG026070:0.5951489355000001):0.19060432390000015):0.10717109570000005,Sedum_album_Sal_047698-RA:0.5130595605999999):0.5229703275000004,Eucommia_ulmoides_GWHPAAAL003576_C-JID:0.3641331979000002):0.0939865851999997,((Antirrhinum_majus_Am06g25480:0.3223690164000006,Antirrhinum_majus_Am03g41040:0.5712182776999999):0.09080725330000039,'Ipomoea_batatas_Itrk_sc0008778.1_g000002.1':0.6150100311000006):0.04838201329999947):0.05553842600000003,((((Solanum_tuberosum_PGSC0003DMT400053418_C-JID:0.5369278090000007,Solanum_chilense_SOLCI001714900_T001:0.38882145270000024):0.11590436339999943,'Ipomoea_nil_XP_019187760.1':0.3374907901999995):0.042474535499999355,'Ipomoea_batatas_Itrk_sc0004518.1_g000001.1':0.4217955188999998):0.07172311760000039,Antirrhinum_majus_Am05g37030:0.5439933352000006):0.04966328139999998):0.04004673759999999,((Rhododendron_delavayi_DUH023839_C-JID:0.26216901629999967,'Diospyros_lotus_Dlo_pri1734F.1_g00130.1':0.6189569690000001):0.020113894399999666,'Diospyros_lotus_Dlo_pri0083F.1_g02480.1_C-JID':0.3178457244999997):0.1372157739000004):0.0023873352999999042):0.016557646999999953,((((Solanum_tuberosum_PGSC0003DMT400032932:0.37767918589999994,'Capsicum_baccatum_CB.CBv1.2.scaffold1988.6':0.40289389490000005):0.16291811959999958,Eucommia_ulmoides_GWHPAAAL021234:0.3291783765999998):0.07238095509999987,(Antirrhinum_majus_Am01g36310_C-JID:0.5507283085000001,Solanum_chilense_SOLCI002215900_T001_C-JID:0.3059481408):0.13292354049999933):0.027443545799999747,Daucus_carota_DCAR_029849:0.7724532939):0.07971556100000043):0.03832793039999949,'Camellia_sinensis_CSA000828.1_C-JID':0.29548495249999895):0.02921902390000053,((('Ipomoea_nil_XP_019179417.1_C-JID':0.4449016301999995,Antirrhinum_majus_Am03g41070:0.3270777518000001):0.14012521760000052,(Actinidia_eriantha_DTZ79_09g10760_C-JID:0.07147902960000074,'Diospyros_oleifera_original_scaffold_2561.163.4':0.21765510350000028):0.1175133155000001):0.03706597829999936,(Simmondsia_chinensis_GWHPAASQ028655:0.4784243169,'Camptotheca_acuminata_Cac_g032952.t1':0.4034442612999998):0.05574292599999975):0.05867654940000033):0.026508845899999578,(((((((((Populus_tremula_Potra001583g13081_C-JID:0.33822001420000003,'Populus_trichocarpa_Potri.019G018800':0.5312877433000001):0.12317255680000017,'Jatropha_curcas_Jcr4S02231.20':0.46331142380000045):0.11450740779999968,('Ricinus_communis_30128.m008658_C-JID':0.28193626319999954,Linum_usitatissimum_Lus10033825:0.4824728983999993):0.14803706260000027):0.025921494300000347,((Vernicia_fordii_GWHPAAEU042608_C-JID:0.5119332041,'Hevea_brasiliensis_XP_021650841.1_C-JID':0.24240248360000027):0.08186330399999964,Populus_tremula_Potra000382g01715:0.6128487108000007):0.08759571630000007):0.020000884599999935,(((Averrhoa_carambola_GWHPABKE005587:0.5069163397,'Carica_papaya_supercontig_4.82_C-JID':0.3897173613000007):0.045728042799999535,Averrhoa_carambola_GWHPABKE005649_C-JID:0.4008622246):0.050385056899999725,Averrhoa_carambola_GWHPABKE009028_C-JID:0.22567362479999975):0.05680337580000039):0.015574645799999232,(Populus_tremula_Potra000927g07528_C-JID:0.28014919289999973,Linum_usitatissimum_Lus10011741_C-JID:0.5755151685):0.09874246309999979):0.012527696900000329,'Bombax_ceiba_Scaffold384.1_C-JID':0.5415443345000002):0.06275069580000014,((((Simmondsia_chinensis_GWHPAASQ035182:0.5046293719000001,'Chrysanthemum_seticuspe_Cse_sc021030.1_g020.1':0.4277679346999994):0.04837002160000026,(Antirrhinum_majus_Am03g41110:0.4972647257,'Capsicum_baccatum_CB.CBv1.2.scaffold2509.5':0.3155640526000001):0.15487938550000013):0.0967700673999996,(Rhododendron_delavayi_DUH012096_C-JID:0.3297695960000002,'Diospyros_lotus_Dlo_pri0151F.1_g01700.1_C-JID':0.35174369809999995):0.08001039549999955):0.04511524020000035,((Abrus_precatorius_XP_009370620:0.21848139270000022,Fragaria_nilgerrensis_GWHPABKC000216:0.5988209042000001):0.04800946060000033,Malus_baccata_MABA005398_C-JID:0.17928184410000014):0.21727253340000008):0.020980546199999672):0.018510930499999745,(Actinidia_eriantha_DTZ79_08g12840_C-JID:0.1672716904999998,'Diospyros_lotus_Dlo_pri0083F.1_g02610.1':0.3148458187999994):0.0974571604000003):0.020016952099999763):0.13348095820000072,(('Ipomoea_nil_XP_019191156.1':0.3658588166000003,'Solanum_lycopersicum_Solyc01g102880.1.1_C-JID':0.4159846441999999):0.13341596840000047,Antirrhinum_majus_Am04g26180:0.5552656343000004):0.16244960389999985):0.29784191729999954,Populus_tremuloides_Potrs008817g13251_C-JID:0.6937805924999996):0.11279322459999985):0.05469007120000047,(((((((((((((((((((((Lablab_purpureus_Labpu909S19385_LABPU_C-JID:0.2281621170000001,Vigna_unguiculata_Vigun04g175200_C-JID:0.2743433838999998):0.03305108429999937,Glycine_max_Glyma19G022700_C-JID:0.16825453629999965):0.034352199700000696,Glycine_max_Glyma06G267400:0.3771849067000006):0.09280382839999923,(('Arachis_hypogaea_AH05G24730.1_C-JID':0.27320879320000024,'Arachis_hypogaea_AH15G37360.1':0.4872416674000002):0.14676196169999933,Lotus_japonicus_Lj0g3v0167069:0.9980602306999997):0.06308968989999997):0.028198426800000398,(((Medicago_truncatula_Medtr6g077640_C-JID:0.07469289410000002,Medicago_truncatula_Medtr6g079120_C-JID:0.2224880804999998):0.2148037341000002,Glycyrrhiza_uralensis_Glyur002465s00038347_C-JID:0.4676984249):0.049815940299999806,Medicago_truncatula_Medtr0007s0080:0.5195654608):0.14468275679999998):0.04465532680000006,(Lotus_japonicus_Lj0g3v0302489:0.40534577610000033,'Trifolium_subterranum_Tsuw_co7130704.1_g00001.1':0.4345363974000005):0.11928603189999976):0.022972221699999906,'Arachis_hypogaea_AH05G24240.1_C-JID':0.4271970265):0.04450089909999999,((((Medicago_truncatula_Medtr0038s0080_C-JID:0.1353888795999998,Medicago_truncatula_Medtr6g075930:0.39675091490000014):0.10684974589999996,Medicago_truncatula_Medtr6g077500:0.3304022792999999):0.011556896500000136,(Medicago_truncatula_Medtr6g008140:0.4772024891000006,Medicago_truncatula_Medtr6g072510:0.4414865989000005):0.07021563799999964):0.08338425849999975,'Arachis_hypogaea_AH15G37880.1':0.6562352443999995):0.07751997530000043):0.025549365399999857,((Glycine_max_Glyma13G195100_C-JID:0.3825062985000005,Glycyrrhiza_uralensis_Glyur000057s00008962_C-JID:0.33409185230000027):0.2007438082999995,'Cicer_reticulatum_Cr_18994.1_C-JID':0.3844229337999998):0.06767839940000009):0.041448928200000346,((Nissolia_schottii_Nissc494S09275_C-JID:0.5161903809999999,Nissolia_schottii_Nissc494S24469_C-JID:0.3384212875000001):0.0491154620000005,'Arachis_hypogaea_AH05G24200.1':0.34923203280000026):0.17317656240000012):0.02816983209999968,((((((Glycine_max_Glyma15G232400:0.31085570780000005,Glycine_soja_11G031203:0.7000348238999998):0.2827555023000001,Glycyrrhiza_uralensis_Glyur000057s00008961:0.9228575614999999):0.11057929760000018,Medicago_truncatula_Medtr8g039960:0.3834432404000001):0.10010358969999977,('Spatholobus_suberectus_TKY68319.1':0.2267914888,Glycine_max_Glyma13G194600:0.7821060922000003):0.3702724207000001):0.4179766948000001,'Arachis_hypogaea_AH15G38960.1':0.9903230587):0.1882716927999999,Lotus_japonicus_Lj0g3v0064119:0.3926126176000002):0.04727960590000002):0.031584681,Medicago_truncatula_Medtr8g042470:0.4751603073999999):0.11557619170000066,((((((Mimosa_pudica_Mimpu12000S14444:0.3664353941999998,Mimosa_pudica_Mimpu4028S31687:0.5622104012000002):0.1906094508999998,Mimosa_pudica_Mimpu10349S13259_C-JID:0.3449019098999999):0.18906035389999953,Chamaecrista_fasciculata_Chafa10029S13421_C-JID:0.9724144135999997):0.10700364570000076,(Mimosa_pudica_Mimpu8661S12584:0.5672187077999999,Chamaecrista_fasciculata_Chafa314S20804:0.2665835083000001):0.1778068151000003):0.039481790399999994,((Glycine_soja_02G003265:0.3275819272999998,'Cicer_reticulatum_Cr_04665.1':0.3010231056999997):0.08257354300000053,('Arachis_hypogaea_AH15G41930.1':0.3473852521999996,Mimosa_pudica_Mimpu4651S24486:0.4814117437999994):0.05648839340000045):0.09796624670000043):0.02001563690000019,((((('Ammopiptanthus_nanus_EVM0007542.3_R0.1.5aa28d6c':0.6141121347,Glycyrrhiza_uralensis_Glyur002259s00033469:0.13248758169999997):0.4338844632000005,Cercis_canadensis_Cerca958S31191_C-JID:0.5756994087000002):0.03455926130000009,(Phaseolus_vulgaris_PHAVU_002G171400g:0.33042395540000014,Chamaecrista_fasciculata_Chafa383S22003:0.5441032189000001):0.03849473610000054):0.058000960599999374,(Cercis_canadensis_Cerca189S16850:0.4562539007999997,Cercis_canadensis_Cerca414S23984_C-JID:0.3449444764999994):0.020841854300000406):0.05205313389999944,Nissolia_schottii_Nissc6715S30006_C-JID:0.4049260967999997):0.03052802880000094):0.043772444900000096):0.0862499256999989,('Cajanus_cajan_C.cajan_14779':0.6607588016999997,Cercis_canadensis_Cerca204S17611:0.26644325259999935):0.21286640609999985):0.08335622010000066,'Arachis_ipaensis_XP_006575644.2-D4_C-JID':0.37453739519999996):0.03150900950000057,((((((((('Cajanus_cajan_C.cajan_35208':0.34259288980000013,'Arachis_ipaensis_XP_002513539.1-D80':0.48835074060000006):0.06301947810000019,'Cajanus_cajan_C.cajan_35207':0.39979702280000007):0.03266652069999987,(Lotus_japonicus_Lj3g3v0465900:0.35175351090000007,'Arachis_hypogaea_AH08G26320.1':0.5024407921999998):0.07655348169999998):0.24942519839999955,('Trifolium_subterranum_Tsuw_co7110232.1_g00001.1':0.3301082028,Lotus_japonicus_Lj0g3v0306049:0.4410904053999998):0.21517719229999965):0.17489589730000077,((Glycine_max_Glyma20G061300:0.36731044870000007,Vitis_vinifera_VIT_218s0117g00080_C-JID:1.4548052386999997):0.21785748779999992,'Ammopiptanthus_nanus_EVM0008847.1_R0':0.24143509130000007):0.10986439100000034):0.08119713690000019,((Nissolia_schottii_Nissc7168S30393:0.3505599358999998,Chamaecrista_fasciculata_Chafa3673S09412:0.5473943605999994):0.03275120009999988,(Mimosa_pudica_Mimpu1675S18252:0.4333110541999994,Mimosa_pudica_Mimpu13295S06018:0.7625061836999993):0.20604298830000012):0.050034955400001024):0.07757406809999967,Cercis_canadensis_Cerca445S24672:0.6452848760999998):0.15159804719999936,Cercis_canadensis_Cerca1219S13178:0.31067800259999956):0.08677974780000053,(Cercis_canadensis_Cerca204S17612_C-JID:0.22896660929999957,'Cajanus_cajan_C.cajan_42191':0.5894369171999996):0.07921019740000013):0.04918044850000047):0.1186444085999998,'Ammopiptanthus_nanus_EVM0033700.1_R0':0.3982830861000002):0.13111454089999963,((((((((((((('Fragaria_ananassa_FAN_iscf00364745.1.g00001.1':0.33975714859999995,Fragaria_nilgerrensis_GWHPABKC012103:0.4535115406000001):0.0591851388000002,Rosa_chinensis_GWHPAAAF018834:0.5331129918999999):0.049984213300000135,(Fragaria_nilgerrensis_GWHPABKC004547:0.4342498053999999,'Rosa_multiflora_Rmu_sc0002968.1_g000003.1':0.5256714401):0.08530876619999983):0.08609496850000031,(Fragaria_nilgerrensis_GWHPABKC016795:0.28898086109999976,'Fragaria_ananassa_FAN_iscf00008089.1.g00001.1':0.47078832979999996):0.23098013490000024):0.09198587319999962,('Rosa_multiflora_Rmu_sc0006665.1_g000001.1':0.4604165536,'Rosa_multiflora_Rmu_sc0000565.1_g000040.1_C-JID':0.4134029579999998):0.07213664829999988):0.040629166899999625,'Prunus_avium_Pav_sc0000620.1_g090.1':0.41029144230000014):0.04225459790000041,((Fragaria_nilgerrensis_GWHPABKC002401:0.4909513297000001,'Cerasus_yedoensis_SPE0_g030960.1':0.45261161780000014):0.047147619800000484,Eriobotrya_japonica_EVM0042673:0.43780447820000035):0.0848645043999996):0.01459191369999946,'Rosa_multiflora_Rmu_sc0002322.1_g000014.1':0.4833557115999998):0.03399958920000046,(((('Rosa_multiflora_Rmu_sc0000565.1_g000041.1':0.5307130628999999,'Rosa_multiflora_Rmu_ssc0000388.1_g000023.1':0.40401049600000016):0.08174798729999999,'Rosa_multiflora_Rmu_sc0002938.1_g000003.1':0.4162991519000001):0.11046729780000053,('Cerasus_yedoensis_SPA4_g000230.1':0.33277609180000045,'Prunus_persica_Prupe.8G120100':0.4597545067000004):0.3391368590999999):0.0752105494999995,Fragaria_nilgerrensis_GWHPABKC004428:0.6728853821):0.09988746530000014):0.02900029629999956,((((Eriobotrya_japonica_EVM0017683_C-JID:0.14974841150000007,Abrus_precatorius_XP_018505887_C-JID:0.0951012051000002):0.29410817360000063,'Rosa_multiflora_Rmu_sc0003951.1_g000005.1_C-JID':0.3121217385000006):0.0984149470000002,'Rosa_multiflora_Rmu_sc0016605.1_g000001.1':0.5434653683000006):0.2266495283999994,((Rosa_chinensis_GWHPAAAF019829:0.4703827658999997,Rosa_chinensis_GWHPAAAF031332:0.40612040979999975):0.11734639260000002,Pyrus_communis_pycom13g16990:0.35850599429999974):0.037560876000000576):0.0521123915999997):0.08975639930000057,('Cerasus_yedoensis_SPA5_g013020.1_C-JID':0.17579391339999972,Rosa_chinensis_GWHPAAAF011784:0.24670839829999913):0.2008936422000005):0.18630005520000026,(((((('Betula_pendula_Bpev01.c0929.g0024.m0001':0.39932342669999965,Casuarina_glauca_Casgl470S18567_C-JID:0.4532848342999998):0.08996264919999941,(Alnus_glutinosa_Alngl2044S19891:0.5680605284999993,Casuarina_glauca_Casgl1665S10008_C-JID:0.31306674150000013):0.07904960780000003):0.07253868480000047,Carya_cathayensis_CCA0857S0043_C-JID:0.42053956300000017):0.07770859810000008,(((Casuarina_glauca_Casgl1770S10430_C-JID:0.3491899909999998,Casuarina_glauca_Casgl256S12827:0.4008470299):0.13274235450000038,Casuarina_glauca_Casgl256S12831:0.7369867650000006):0.04362134179999977,Casuarina_glauca_Casgl1770S10432:0.32750367229999977):0.13589034359999985):0.03598749180000027,(('Betula_pendula_Bpev01.c1985.g0007.m0001_C-JID':0.12539615539999982,Casuarina_glauca_Casgl541S19582_C-JID:0.22878955550000057):0.11333395389999978,Carya_cathayensis_CCA1074S0004:0.6053525421000003):0.05698456580000055):0.06407760439999954,(((Carya_cathayensis_CCA0591S0142_C-JID:0.3386172267999994,Carya_cathayensis_CCA0922S0030:0.4194732854999996):0.046408818999999824,Carya_illinoinensis_CIL1205S0045:0.48475236180000003):0.09571142650000031,(Fagus_sylvatica_FSB011888601_C-JID:0.08759472180000039,Quercus_lobata_QL11p021399:0.4057359118000008):0.10009919799999967):0.020368787199999794):0.1613187618000005):0.03542517190000005,((((((((Fagus_sylvatica_FSB011271101_C-JID:0.15162214699999943,Quercus_lobata_QL04p002490:0.7210326655000001):0.08970867440000063,Quercus_lobata_QL11p020288:0.4493178093000001):0.03915157179999973,Quercus_lobata_QL03p061330_C-JID:0.41411089059999995):0.0204665765000005,'Quercus_suber_XP_023880107.1':0.5091311053000007):0.035362481700000004,Quercus_lobata_QL02p014810_C-JID:0.3314273999000008):0.04232634119999901,((Fagus_sylvatica_FSB010946201_C-JID:0.05315355960000012,Fagus_sylvatica_FSB012463101:0.18013983300000014):0.2121302748999998,Quercus_lobata_QL03p063843_C-JID:0.37853919450000006):0.08737884620000003):0.045435047599999834,(((Quercus_lobata_QL11p001962_C-JID:0.2611704258999996,'Quercus_suber_XP_023920371.1_C-JID':0.4013811365999995):0.051068142000000094,('Quercus_suber_XP_023891109.1':0.34337168770000037,Quercus_lobata_QL11p051381:0.3709784026999996):0.04819179500000015):0.06651921799999982,(('Quercus_suber_XP_023885224.1_C-JID':0.34059249100000066,'Quercus_suber_XP_023916987.1':0.3921698634000004):0.029866003699999588,Quercus_lobata_QL06p046778:0.6234234000000001):0.08199424649999987):0.05941854359999965):0.03348659630000039,((Quercus_lobata_QL03p024364_C-JID:0.31325629770000063,'Quercus_suber_XP_023888218.1_C-JID':0.23206560150000044):0.14269326069999977,Quercus_lobata_QL03p025944_C-JID:0.3968397439000002):0.21409646830000018):0.27130042420000056):0.04472942799999924):0.10244865910000023,(((((('Punica_granatum_OWM79354.1':0.7413431790999994,'Punica_granatum_OWM79364.1_C-JID':0.3285065476):0.21756444300000055,'Siraitia_grosvenorii_evm.TU.tig00007209.11':0.5226419360999994):0.08530890429999971,(Macadamia_integrifolia_Maca014911-RA:1.2935630725999996,Lotus_japonicus_Lj0g3v0293239:0.7923884836999995):0.36699013910000033):0.0514701677999998,((Eucalyptus_camaldulensis_EcC021040:0.4175892726999999,'Punica_granatum_OWM67933.1':0.4505253713999995):0.06404350370000067,Eucalyptus_camaldulensis_EcC008685:0.9337764995000004):0.3294238462999992):0.05393988440000008,('Arachis_hypogaea_AH15G37800.1_C-JID':0.1613794287000001,Cercis_canadensis_Cerca16S01075:0.3413542692):0.2961770671999995):0.07129882130000098,(((((Cucumis_melo_MELO3C004290T1:0.4021687424999998,Cucumis_melo_MELO3C004294T1_C-JID:0.4073162456000001):0.17060697909999956,'Siraitia_grosvenorii_evm.TU.tig00008985.4_C-JID':0.3408189636999994):0.1487511271000006,(Cucumis_melo_MELO3C004301T1:0.3223382858999999,'Siraitia_grosvenorii_evm.TU.tig00011205.4_C-JID':0.3268043181999998):0.07777370049999988):0.35951059920000006,(('Ziziphus_jujuba_XP_015865702.1':0.5488948674000005,'Ziziphus_jujuba_XP_015883749.1':0.4472105415000005):0.05270030309999996,'Ziziphus_jujuba_XP_015883805.1_C-JID':0.21543252350000053):0.2758566903999995):0.045016812500000114,(Populus_tremula_Potra001169g10131_C-JID:0.32685174170000053,Eucalyptus_camaldulensis_EcC035477_C-JID:0.5757404390000005):0.1565477768000001):0.04969681060000042):0.0880417716999995):0.22422155380000053,((((((Eucalyptus_camaldulensis_EcC024319:0.3823717687999997,Eucalyptus_camaldulensis_EcC022890:0.41826000439999955):0.6932009173000004,(Eucalyptus_camaldulensis_EcC007808:0.22269371560000017,Eucalyptus_camaldulensis_EcC010391:0.23620599950000098):0.12353282009999944):0.0819121182,(Eucalyptus_camaldulensis_EcC017386_C-JID:0.1322461930000003,'Eucalyptus_grandis_Eucgr.E02199':0.2632661340000002):0.14796586950000012):0.05186373629999963,('Eucalyptus_grandis_Eucgr.H02058':0.24944868740000015,'Eucalyptus_grandis_Eucgr.H01817':0.5269659055):0.07007575629999963):0.12064695190000041,((Eucalyptus_camaldulensis_EcC029840:0.16431111470000026,'Eucalyptus_grandis_Eucgr.E03075_C-JID':0.3012619383000006):0.11194279949999952,'Eucalyptus_grandis_Eucgr.H01453_C-JID':0.3387045025000006):0.19098868699999993):0.08738974280000011,'Eucalyptus_grandis_Eucgr.H02123_C-JID':0.47855551880000036):0.24863244900000048):0.15097083619999907,'Solanum_lycopersicum_Solyc09g007710.2.1':1.0824184597999995):0.16873752870000036):0.06160013139999965,((((((((((((((((Eucalyptus_camaldulensis_EcC004761:0.13627582119999992,'Eucalyptus_grandis_Eucgr.J01298':0.18194081539999996):0.3937486431999999,Eucalyptus_camaldulensis_EcC005338:0.23728407519999983):0.3583556469999998,'Eucalyptus_grandis_Eucgr.E01863':0.45059555699999976):0.13906585860000042,((Eucalyptus_camaldulensis_EcC015816:0.43495383469999993,'Eucalyptus_grandis_Eucgr.H03746':0.44221160829999917):0.12000695620000013,Eucalyptus_camaldulensis_EcC009201:0.25674464200000013):0.03209903430000072):0.09301398149999951,Eucalyptus_camaldulensis_EcC038091:0.5435196645999998):0.12272379850000004,((Eucalyptus_camaldulensis_EcC053951:0.3915212310999996,'Eucalyptus_grandis_Eucgr.C01921':0.3764475995999996):0.0696886251000004,Eucalyptus_camaldulensis_EcC005938:0.2980535202999999):0.4338030826999999):0.14704327349999957,(((Lonicera_japonica_GWHPAAZE024700:0.635969728900001,Fagus_sylvatica_FSB013990801:0.37199630560000063):0.09534676949999898,Fagus_sylvatica_FSB015345701:0.42490853159999986):0.2623361115000007,'Malania_oleifera_Maole_001051.T1':0.19332897750000022):0.11736816559999941):0.10532146460000025,((((((((Eucalyptus_camaldulensis_EcC046353:0.30519775530000004,Eucalyptus_camaldulensis_EcC019390:0.45100231789999956):0.05931477339999969,Eucalyptus_camaldulensis_EcC044301:0.47847940629999997):0.08838500340000088,Eucalyptus_camaldulensis_EcS764187:0.5146506591000009):0.2155205044999997,((Eucalyptus_camaldulensis_EcC054848:0.3254266294999999,Eucalyptus_camaldulensis_EcS549955:0.48567087560000033):0.06161526999999989,(Eucalyptus_camaldulensis_EcS629643:0.430172173099999,Eucalyptus_camaldulensis_EcC014458:0.4754703444999997):0.03277844050000045):0.24208511830000035):0.05028370739999932,Eucalyptus_camaldulensis_EcC014778:0.5552641857999996):0.06637553730000079,(((Eucalyptus_camaldulensis_EcC051405:0.44704479630000016,Eucalyptus_camaldulensis_EcC012056:0.5960860276999993):0.08091992300000062,Eucalyptus_camaldulensis_EcC015581:0.4165221072999996):0.13504451349999957,'Eucalyptus_grandis_Eucgr.L03036':0.5634318175999997):0.05922342350000065):0.02395404429999992,'Eucalyptus_grandis_Eucgr.C00539':0.8935552998000009):0.0657789720999995,Eucalyptus_camaldulensis_EcC054819:0.4247834024000001):0.09001017429999969):0.04333957800000032,((((('Punica_granatum_OWM63707.1':0.40009354750000004,'Punica_granatum_OWM72625.1':0.46086296709999974):0.06382765840000015,'Punica_granatum_OWM80262.1':0.4969654135999999):0.11792827450000054,'Punica_granatum_OWM81258.1':0.7036675675000001):0.1222807555999994,((('Punica_granatum_OWM79254.1':0.5899623883,'Punica_granatum_OWM68468.1':0.5321285286999995):0.0971987851999998,'Punica_granatum_OWM86270.1':0.33097794689999915):0.03820563970000013,'Punica_granatum_OWM63689.1':0.4331601109000003):0.08296603480000009):0.23641505269999996,((Eucalyptus_camaldulensis_EcC044592:0.28502878030000023,Eucalyptus_camaldulensis_EcC059558:0.5430921690999995):0.24271628820000046,Eucalyptus_camaldulensis_EcC020486:0.3887342365000004):0.23022645239999928):0.018522111900000304):0.0996480527000001,'Punica_granatum_OWM88395.1':1.1744812343):0.05246238560000016,((((((((('Punica_granatum_OWM86669.1':0.3766627440999999,'Punica_granatum_OWM74182.1':0.3903027972000004):0.2317690657,'Punica_granatum_OWM90819.1':0.6821090087999995):0.09871311220000045,('Punica_granatum_OWM87301.1':0.6325657786000001,'Punica_granatum_OWM87354.1':0.4764965925000002):0.16306682699999975):0.0398003721000002,(('Punica_granatum_OWM80330.1':0.5061430682000001,'Punica_granatum_OWM89968.1':0.4196854114000006):0.30884929549999995,('Punica_granatum_OWM65633.1':0.5387530272999994,'Punica_granatum_OWM84408.1':0.4903081256999995):0.08826935550000048):0.08269870410000024):0.08914879529999986,(('Punica_granatum_OWM86769.1':0.6444518363,'Punica_granatum_OWM87160.1':0.6882711151):0.24078312480000008,('Punica_granatum_OWM86773.1':0.5450992396999998,'Punica_granatum_OWM87161.1':0.43414176569999974):0.2026951576):0.06642650120000049):0.09818536229999975,(((((Eucalyptus_camaldulensis_EcC019720:0.5417591375000002,Eucalyptus_camaldulensis_EcC040691:0.5376427337000003):0.08217345760000061,Eucalyptus_camaldulensis_EcC012798:0.35562057859999996):0.2399376440999994,(Eucalyptus_camaldulensis_EcC013831:0.4613426422,Eucalyptus_camaldulensis_EcC047607:0.44837672519999927):0.07885484170000012):0.024575477800000023,Eucalyptus_camaldulensis_EcC009702:0.35489929389999997):0.10051671140000007,((Eucalyptus_camaldulensis_EcC032207:0.25391977750000017,'Eucalyptus_grandis_Eucgr.C02641':0.3274710955):0.09850565870000061,Eucalyptus_camaldulensis_EcC001010:0.5118475544000001):0.3579107657999998):0.2618924656999999):0.03174595389999979,Eucalyptus_camaldulensis_EcC034408:0.43092506599999947):0.0184088924000001,(((((Eucalyptus_camaldulensis_EcC036128:0.33208685409999994,Eucalyptus_camaldulensis_EcC049342:0.42047610130000024):0.1214579867000003,Eucalyptus_camaldulensis_EcC045534:0.4778277579000001):0.06570614889999948,Eucalyptus_camaldulensis_EcS563913:0.9351778724999997):0.03762649210000024,Eucalyptus_camaldulensis_EcC032028:0.5731989983999997):0.14246006279999968,(((Eucalyptus_camaldulensis_EcC038048:0.5170715850000001,Eucalyptus_camaldulensis_EcC004108:0.5191575022999997):0.07605338649999993,Eucalyptus_camaldulensis_EcC015168:0.7592229215000001):0.02804681880000004,Eucalyptus_camaldulensis_EcC016973:0.7040328498999999):0.054048211799999635):0.05880474719999995):0.06424433550000064,(((((Eucalyptus_camaldulensis_EcC021369:0.29585495819999963,Eucalyptus_camaldulensis_EcC050872:0.8097540049000003):0.1978034174999994,Eucalyptus_camaldulensis_EcC031006:0.4709034956):0.09440775370000054,Eucalyptus_camaldulensis_EcC020403:0.5205581862000006):0.08376344830000004,('Eucalyptus_grandis_Eucgr.J02084':0.5018732198000002,Eucalyptus_camaldulensis_EcC008087:0.6061855276000001):0.2124374203999997):0.08378006680000016,((Eucalyptus_camaldulensis_EcC006020:0.10436200450000044,Eucalyptus_camaldulensis_EcC021736:0.3443895607999998):0.35162056939999964,Eucalyptus_camaldulensis_EcC006105:0.38914857309999995):0.27030913980000015):0.10835178740000018):0.1524002863999998):0.1220888985999995,(((((((('Eucalyptus_grandis_Eucgr.C02654':0.3142459182999997,'Eucalyptus_grandis_Eucgr.C02640':0.46844931119999966):0.04961004310000039,(Eucalyptus_camaldulensis_EcC047883:0.43766557530000005,'Eucalyptus_grandis_Eucgr.E01668':0.28010714940000003):0.42501049):0.053009975500000195,'Eucalyptus_grandis_Eucgr.C02618':0.47164752079999994):0.2485940181999995,(Eucalyptus_camaldulensis_EcC020096:0.3802479020999998,'Eucalyptus_grandis_Eucgr.L01088':0.5264726423999999):0.20173541309999976):0.2721061032000005,((('Eucalyptus_grandis_Eucgr.E03204':0.7201472419000003,Eucalyptus_camaldulensis_EcC024179:0.6446876206000005):0.07011507739999967,('Eucalyptus_grandis_Eucgr.E03199':0.39261432649999994,'Eucalyptus_grandis_Eucgr.E03185':0.4555774445999998):0.10203199499999993):0.39506233759999976,('Eucalyptus_grandis_Eucgr.G00357':0.3409202930999995,Eucalyptus_camaldulensis_EcC045081:0.5586580385999995):0.40379947839999986):0.19885884860000047):0.19533922869999998,((Eucalyptus_camaldulensis_EcC051668:0.34648197030000016,'Eucalyptus_grandis_Eucgr.E03335':0.38058666959999954):0.21288250939999998,Eucalyptus_camaldulensis_EcC018886:0.7063015066):0.20465110630000005):0.05086535489999999,(Eucalyptus_camaldulensis_EcC003933:0.5253637502999995,'Eucalyptus_grandis_Eucgr.C02865':0.8552744371999994):0.11540307950000006):0.32929922370000053,(((((Eucalyptus_camaldulensis_EcC012216:0.42869138980000043,Eucalyptus_camaldulensis_EcC034409:0.5944860072000004):0.1777189971999995,('Eucalyptus_grandis_Eucgr.C04271':0.5605369571000001,'Eucalyptus_grandis_Eucgr.G00358':0.5664203907999998):0.10709768300000011):0.16283081080000006,'Eucalyptus_grandis_Eucgr.E03330':0.9989738236000001):0.21186036280000042,('Punica_granatum_OWM66295.1':0.5872547132000001,'Punica_granatum_OWM69493.1':0.4909046542000004):0.08298246130000031):0.18966709469999987,(Eucalyptus_camaldulensis_EcC028858:0.8530982282999995,Eucalyptus_camaldulensis_EcS594928:0.8527105915000002):0.11829936430000032):0.17446572690000028):0.2870478030999992):0.07210227980000017,(((((Linum_usitatissimum_Lus10009005:0.7153428166999998,Linum_usitatissimum_Lus10029860:0.23908267849999998):0.30714751230000026,Linum_usitatissimum_Lus10005373:0.4949004884000008):0.03532473739999986,((Linum_usitatissimum_Lus10038533:0.5057089052000006,Linum_usitatissimum_Lus10038482:0.39740286690000026):0.08870778859999984,Linum_usitatissimum_Lus10004115:0.29035688749999977):0.047295227800000283):0.15338812689999948,((((Linum_usitatissimum_Lus10007823:0.6003263730000001,Linum_usitatissimum_Lus10007825:0.3777228843999998):0.12238614780000034,Linum_usitatissimum_Lus10007808:0.31347003640000004):0.15193758919999922,Linum_usitatissimum_Lus10008526:0.4178125901999996):0.2718568477000005,Linum_usitatissimum_Lus10014207:0.33305163380000025):0.07915727029999964):0.1487938695000004,Linum_usitatissimum_Lus10032101:0.42107305090000047):0.3857708915):0.30956561380000025,(((((((((((((((((((((((((Suaeda_aralocaspica_GOSA_00002032-RA:0.3967301596000006,Suaeda_aralocaspica_GOSA_00002027-RA:0.4652212267999998):0.1670375182999999,Chenopodium_pallidicaule_CP003573-RA:0.26980027310000043):0.24903085169999972,'Fagopyrum_esculentum_Fes_sc0001797.1.g000012.aua.1':0.4763163963999997):0.0560190077999998,(Simmondsia_chinensis_GWHPAASQ010467:0.5547154031000003,Simmondsia_chinensis_GWHPAASQ030844:0.3793643568):0.028552802899999286):0.2102025240000005,'Cannabis_sativa_XP_030493934.1':0.5273021070999997):0.05424329239999981,((Nissolia_schottii_Nissc2099S17717:0.4312265109000002,Trifolium_pratense_mRNA29022:0.3986034451):0.03697863180000027,(Lotus_japonicus_Lj2g3v1352610:0.4300185717000007,Mimosa_pudica_Mimpu763S27401:0.4902509776000006):0.07997206689999992):0.08240491179999943):0.037971788100000126,('Ficus_erecta_Fer1.1hctg_g101670.1':0.4410544548000006,Fagus_sylvatica_FSB011779101:0.33935954640000077):0.08519855189999959):0.04312875719999987,(((((('Solanum_chacoense_g16021.t1':0.3971380241000002,'Ipomoea_batatas_Itrk_sc0020100.1_g000001.1':0.37770741399999963):0.11003533500000007,('Coffea_arabica_XP_027060743.1':0.43025744060000015,'Diospyros_lotus_Dlo_alt0206F-015-01.1_g00020.1':0.3375720283000003):0.10967613880000027):0.10466689850000055,Daucus_carota_DCAR_031076:0.5322654861):0.061707944799999304,Eucommia_ulmoides_GWHPAAAL004352:0.5479372499999995):0.08264709739999976,((Aethionema_arabicum_AA_scaffold1441_158:0.3359699780000005,Leavenworthia_alabamica_LA_scaffold2637_11:0.3935973809000002):0.4510576845000003,Gossypium_hirsutum_Ghicr24_D02G185200:0.5492334658000004):0.0840604647999994):0.022713413900000035,('Punica_granatum_OWM76004.1':0.4390807546999991,Eucalyptus_camaldulensis_EcC054281:0.4661466788999995):0.08731926869999995):0.02895564900000025):0.03675730069999972,Citrus_clementina_Ciclev10030550m:0.37414140329999945):0.008654284200000362,Datisca_glomerata_Datgl34S28916:0.5911803662999997):0.049151371699999835,Populus_tremuloides_Potrs014594g18263:0.4424648456):0.03127419479999993,Datisca_glomerata_Datgl34S28915:0.4443233194999996):0.07001583100000008,((('Eucalyptus_grandis_Eucgr.B03389':0.3949605977999999,'Ricinus_communis_29736.m002081':0.5782115958):0.03374025150000026,'Ipomoea_nil_XP_019158108.1':0.4620664724000001):0.04226359060000018,Rhodiola_crenulata_CCG017819:0.5990960807000008):0.08330601189999953):0.12822023070000022,Nelumbo_nucifera_NNU_004665:0.3944033991999998):0.06670235240000011,'Eschscholzia_californica_Eca_sc000797.1_g1770.1':0.5361839806000006):0.2750417721999998,Euryale_ferox_g18169:0.4554106878999997):0.05879456330000021,Euryale_ferox_g32648:0.38030613290000037):0.05695909379999975,(('Nymphaea_thermarum_KAF3772313.1':0.4323599596999994,Nymphaea_colorata_GWHPAAYW010750:0.39803329569999946):0.18589914300000032,Euryale_ferox_g16029:0.48728065460000014):0.05666201950000005):0.06685396149999967,(Euryale_ferox_g18062:0.49158311460000004,'Amborella_trichopoda_scaffold00085.80':0.5740644204):0.06453423169999972):0.09013414820000065,(Euryale_ferox_g13896:0.4261441721999999,Nymphaea_colorata_GWHPAAYW008755:0.5159129014000001):0.17439438510000027):0.036231154999999404,(((Euryale_ferox_g04776:0.27138402349999957,'Nymphaea_thermarum_KAF3784369.1':0.7456028785999997):0.3982849360999996,Euryale_ferox_g18136:0.49447702400000004):0.13204735110000065,Nymphaea_colorata_GWHPAAYW011566:0.7362365913):0.10024827679999948):0.07165548489999995,(((Euryale_ferox_g34424:0.5153237427999997,'Nymphaea_thermarum_KAF3778170.1':0.2592220788999997):0.07594361920000026,'Nymphaea_thermarum_KAF3779412.1':0.4161896627999999):0.20481708500000018,('Nymphaea_thermarum_KAF3776956.1':0.5159914205999998,Nymphaea_colorata_GWHPAAYW007366:0.2678951165999992):0.26372275750000007):0.11146960469999989):0.0935576216999996,(((((('Nymphaea_thermarum_KAF3789565.1':0.5065429534000003,'Nymphaea_thermarum_KAF3790041.1':0.2965596554000003):0.19633022150000023,Nymphaea_colorata_GWHPAAYW007360:0.4138519986000002):0.6803027827999992,Nymphaea_colorata_GWHPAAYW006322:0.5519552029999995):0.057909903200000556,((Euryale_ferox_g36761:0.39908036260000035,Euryale_ferox_g38313:0.3926908055):0.24538270179999966,(Nymphaea_colorata_GWHPAAYW026187:0.6787195711000003,'Nymphaea_thermarum_KAF3778184.1':0.8411017584000007):0.16936422689999908):0.1559640741000008):0.0852581786999993,Nymphaea_colorata_GWHPAAYW023778:0.4813362987999996):0.08084651020000067,((((('Nymphaea_thermarum_KAF3784525.1':0.42133763500000043,Euryale_ferox_g18188:0.3777840213000001):0.3258722329000001,Euryale_ferox_g04788:0.36106831560000074):0.029755008899999602,Nymphaea_colorata_GWHPAAYW024380:0.6119523763999997):0.17939299070000025,(Euryale_ferox_g39369:0.4169547262999993,Euryale_ferox_g04777:0.45418544839999964):0.2524158067000002):0.17773867090000017,Nymphaea_colorata_GWHPAAYW007095:0.817200723):0.17106932090000004):0.11850712339999969):0.08957534840000037,(((((Macadamia_integrifolia_Maca002872-RA:0.5768682477999993,Macadamia_integrifolia_Maca002909-RA:0.49683846379999963):0.12227451040000048,Macadamia_integrifolia_Maca000127-RA:0.5734926497000004):0.05000055479999954,(Macadamia_integrifolia_Maca011427-RA:0.4326167559999998,Macadamia_integrifolia_Maca016628-RA:0.7928084842):0.3721485005999998):0.12968940330000045,(((Euryale_ferox_g34421:0.5630873513000001,Nymphaea_colorata_GWHPAAYW011443:0.3761744452000002):0.1214877607,Euryale_ferox_g20719:0.5058751917000004):0.4948336887,Nymphaea_colorata_GWHPAAYW017333:1.1054364636000003):0.09646560809999993):0.09681824679999984,Macadamia_integrifolia_Maca009547-RA:0.7156777776999999):0.16320780199999962):0.045172102199999564,Nymphaea_colorata_GWHPAAYW020637:0.9988949054000003):0.12432891769999976):0.0666825865000007,(((((('Quercus_suber_XP_023890992.1':0.7780886734999997,Fagus_sylvatica_FSB015688001:0.506890027899999):0.17069925300000044,Quercus_lobata_QL03p020493:0.5062578745000001):0.34409197509999956,Carya_cathayensis_CCA1757S0010_C-JID:0.916281915399999):0.1861016303000005,'Capsicum_chinense_CC.CCv1.2.scaffold61.87':0.7091317299000002):0.17671590570000006,((Casuarina_glauca_Casgl595S20002:0.36511672500000003,Casuarina_glauca_Casgl595S20005:0.45933664279999986):0.7154195595999999,'Fragaria_vesca_gene37186-v2.0.a2-hybrid':1.1670474807):0.45497513980000015):0.14066515449999972,(((('Punica_granatum_OWM72570.1':0.4238350163,'Punica_granatum_OWM77973.1':0.8208172262000009):0.14089738409999963,(Eucalyptus_camaldulensis_EcC036908:0.6142907128999999,'Eucalyptus_grandis_Eucgr.I02547':0.3876590227000003):0.2931200031000003):0.40776892990000047,('Coffea_arabica_XP_027093874.1':1.1169751289,'Amborella_trichopoda_scaffold00085.75':0.9595095703999998):0.2121798049999999):0.14040854589999974,(Platycodon_grandiflorus_PGJG316780:1.3284775798999995,Euryale_ferox_g16028:0.7741984147999998):0.1243795613000005):0.11285094029999954):0.17928121899999994):0.1216382204999995,(((((('Chrysanthemum_seticuspe_Cse_sc000431.1_g100.1_C-JID':0.3164468291000002,'Chrysanthemum_seticuspe_Cse_sc009883.1_g030.1':0.5433673000999999):0.14671823100000037,'Chrysanthemum_seticuspe_Cse_sc014931.1_g010.1_C-JID':0.5959327632000004):0.13258386209999973,Taraxacum_kok_saghyz_GWHPAAAA034852:0.4676509866999998):0.8487138018999998,Platycodon_grandiflorus_PGJG239820:0.41786558339999935):0.10703509240000031,(('Diospyros_oleifera_original_scaffold_665.12':0.4713736057000002,'Diospyros_lotus_Dlo_pri0136F.1_g01590.1_C-JID':0.1357619129000005):0.16790641870000034,(Actinidia_eriantha_DTZ79_17g12240_C-JID:0.23869124739999936,Rhododendron_delavayi_DUH006215_C-JID:0.37624922219999934):0.05551721100000062):0.14513531709999938):0.08045218360000028,(((Fagus_sylvatica_FSB013142301_C-JID:0.3540933693000001,Quercus_lobata_QL11p016354:0.4643891823000006):0.19383344209999986,Quercus_lobata_QL12p023260_C-JID:0.30448412289999993):0.0832414803999999,Quercus_lobata_QL12p023329:0.4140378654000001):0.31564910069999996):0.27797253710000014):0.11508188780000062):0.11872369999999943,(((((('Chrysanthemum_seticuspe_Cse_sc044907.1_g010.1_C-JID':0.3991580357000002,'Chrysanthemum_seticuspe_Cse_sc006699.1_g010.1':0.24536687149999992):0.32998050060000006,'Chrysanthemum_seticuspe_Cse_sc005137.1_g030.1_C-JID':0.21516206049999997):0.4333872122000004,('Coriandrum_sativum_Cs07G01569.1_C-JID':0.37457170400000006,'Coriandrum_sativum_Cs07G01570.1_C-JID':0.5017144512999998):0.06581709230000055):0.037113868099999614,Helianthus_annuus_HanXRQChr06g0183841:0.5451107105000004):0.06465130630000004,Helianthus_annuus_HanXRQChr03g0065091_C-JID:0.5083122426999998):0.06177306229999946,'Chrysanthemum_seticuspe_Cse_sc016338.1_g010.1_C-JID':0.32970111939999924):0.6934634737000005):0.1799248238000004):0.13518700359999958,((((((((((((((((((((Leavenworthia_alabamica_LA_scaffold968_13_C-JID:0.1753954605999999,Arabidopsis_thaliana_AT5G46270_C-JID:0.22742575990000002):0.11452013489999979,'Barbarea_vulgaris_maker-Contig277-snap-gene-0.33-mRNA-1_C-JID':0.41132480309999986):0.04410224660000006,Brassica_napus_2T00013517001:0.6988616288000005):0.04291876299999986,'Brassica_oleracea_Bo7g075410.1_C-JID':0.48219220780000027):0.06351931310000003,((Brassica_napus_2T00079364001_C-JID:0.31254678270000014,'Barbarea_vulgaris_maker-Contig1615-snap-gene-0.3-mRNA-1':0.44684258880000005):0.12587335519999998,'Arabidopsis_lyrata_AL8G11840.t1_C-JID':0.4382077478000004):0.0955847406000001):0.06598388070000016,Sisymbrium_irio_SI_scaffold1551_17:0.4653493874999999):0.035409381700000075,((((Arabidopsis_thaliana_AT4G16950_C-JID:0.23568148379999965,'Capsella_rubella_Carub.0007s2813':0.6131798470999996):0.11470991530000019,Arabidopsis_thaliana_AT4G16990:0.5713299708000004):0.055075932699999886,Capsella_bursa_Cbp45527_C-JID:0.2162625815000001):0.020492389100000175,Brassica_napus_2T00089167001_C-JID:0.5043858974999997):0.2458745485999998):0.020699342099999907,Sisymbrium_irio_SI_scaffold1088_10_C-JID:0.5069464274):0.048398403599999806,(('Microthlaspi_erraticum_CAA7057298.1_C-JID':0.22870087969999986,Raphanus_sativus_Rsa10004409_C-JID:0.2605045382000002):0.12855198719999983,Cardamine_hirsuta_CARHR176980_C-JID:0.4312927405):0.0828371843000002):0.14962565880000023,(Brassica_nigra_BniB028836-PA_C-JID:0.5351161142999996,Eutrema_salsugineum_Thhalv10000770m_C-JID:0.25291212529999996):0.23040373250000012):0.32273428000000015,Tarenaya_hassleriana_Th03731:0.4415583129999998):0.026265384899999855,((((('Arabidopsis_lyrata_AL6G29060.t2':0.2076187988,Brassica_napus_2T00114802001:0.4421830076000002):0.11408363610000016,Aethionema_arabicum_AA_scaffold1738_25:0.49009002779999955):0.07148542119999979,Raphanus_sativus_Rsa10023343:0.3651141497000001):0.118616324,Cardamine_hirsuta_CARHR195180:0.5966263994000003):0.7306757101999999,Leavenworthia_alabamica_LA_scaffold1313_4_C-JID:0.4551156463999999):0.054438578900000145):0.07234060989999991,((Brassica_nigra_BniB012057-PA_C-JID:0.12137161900000004,'Microthlaspi_erraticum_CAA7061439.1_C-JID':0.24047942599999983):0.020147116700000023,'Capsella_rubella_Carub.0006s1616_C-JID':0.1297235186000001):0.27720556809999986):0.0521869531000001,'Microthlaspi_erraticum_CAA7016066.1':0.6021571245000001):0.04016901949999996,Raphanus_sativus_Rsa10032267:0.39779496400000003):0.0357041949000001,(((((((((((Camelina_sativa_XP_019089703_C-JID:0.18224155259999986,'Capsella_rubella_Carub.0007s3773_C-JID':0.3130996343999999):0.14194815610000022,(Boechera_retrofracta_BOERETT00003577_C-JID:0.5225627609999997,Camelina_sativa_XP_019096906_C-JID:0.5010164856000001):0.027063047900000026):0.029589454999999987,('Brassica_oleracea_Bo8g050130.1_C-JID':0.3185328760999999,Raphanus_sativus_Rsa10027007_C-JID:0.33191973149999976):0.21970628590000008):0.02520817140000009,((Brassica_napus_2T00129276001_C-JID:0.3016904786999999,Boechera_retrofracta_BOERETT00000595:0.5167308039000003):0.06729193309999992,Raphanus_sativus_Rsa10027148:0.6958777775000002):0.03524115160000019):0.028521622800000035,Sisymbrium_irio_SI_scaffold627_15_C-JID:0.40625007160000015):0.03743679799999988,((Camelina_sativa_XP_019089546:0.5833487769999999,'Microthlaspi_erraticum_CAA7035591.1_C-JID':0.26035614419999975):0.10173406819999986,'Arabidopsis_lyrata_AL3G14170.t1':0.5723548391000004):0.10958427479999999):0.021444772999999806,(('Capsella_rubella_Carub.0001s3553_C-JID':0.3098540955,Camelina_sativa_XP_010448962:0.7325378864000003):0.07629358759999993,Boechera_retrofracta_BOERETT00030136_C-JID:0.5168812025):0.061065937900000034):0.054019264899999975,(((('Brassica_oleracea_Bo2g016440.1_C-JID':0.44695874180000006,Raphanus_sativus_Rsa10043060_C-JID:0.40006328779999967):0.06328968419999992,Eutrema_salsugineum_Thhalv10012477m_C-JID:0.3668070975000002):0.32107260130000004,(Camelina_sativa_XP_010415251:0.5654764645000001,Aethionema_arabicum_AA_scaffold2535_41:0.5054010847000003):0.18673677459999993):0.09444198979999996,Aethionema_arabicum_AA_scaffold4513_25_C-JID:0.5810228757):0.03481548890000008):0.04575728279999991,((((Capsella_bursa_Cbp11528_C-JID:0.44215120269999986,'Capsella_rubella_Carub.0015s0014_C-JID':0.29963103560000004):0.12088073259999987,Leavenworthia_alabamica_LA_scaffold76_6_C-JID:0.7769563455000004):0.11722518020000017,Cardamine_hirsuta_CARHR054640_C-JID:0.3555907907):0.09637356140000009,Camelina_sativa_XP_010437372:0.5799304207000002):0.16104991610000008):0.09959822280000008,((Brassica_napus_2T00111840001_C-JID:0.3195446073000001,Brassica_nigra_BniB026449-PA:0.41795783910000006):0.21036119929999986,Cardamine_hirsuta_CARHR120620:0.6978646346000001):0.0899874357999999):0.25765442940000005,Camelina_sativa_XP_019083870_C-JID:0.41650101930000005):0.1643846309999999):0.024391238699999818,((Arabidopsis_thaliana_AT4G11170_C-JID:0.47357703019999997,Arabidopsis_thaliana_AT5G49140_C-JID:0.5390182432000001):0.059281411400000206,Tarenaya_hassleriana_Th03845:0.5209595120000001):0.03876567719999979):0.07568402219999992,(((((((((Leavenworthia_alabamica_LA_scaffold993_58:0.44039663409999985,'Microthlaspi_erraticum_CAA7053866.1':0.3321016378000001):0.08436231879999978,Arabidopsis_thaliana_AT5G58120_C-JID:0.1497166030999999):0.03493847179999987,Cardamine_hirsuta_CARHR047730:0.4066098574999999):0.07428228280000004,Arabidopsis_thaliana_AT4G14370_C-JID:0.2227680203000002):0.05204149179999984,((('Microthlaspi_erraticum_CAA7053896.1':0.5947497539,Boechera_retrofracta_BOERETT00038852:0.3233387232):0.06869150250000011,Camelina_sativa_XP_010418389:0.2607635478999999):0.21938047150000006,Eutrema_salsugineum_Thhalv10015487m:0.6626276100999999):0.08487718519999987):0.08385048809999995,'Microthlaspi_erraticum_CAA7053856.1':0.47251485979999996):0.051619204000000085,Sisymbrium_irio_SI_scaffold325_15_C-JID:0.40491880439999983):0.0691716390999999,((Boechera_retrofracta_BOERETT00031025_C-JID:0.21049334940000008,Capsella_bursa_Cbp13417:0.25468578220000015):0.046103658099999834,'Capsella_rubella_Carub.0002s0749':0.5320502844999999):0.21696405919999995):0.073436316,Sisymbrium_irio_SI_scaffold1338_2_C-JID:0.4871853946):0.1947818467000002):0.5733053102000003,(((((((((Brassica_juncea_BjuB032366:0.4288281187999998,'Microthlaspi_erraticum_CAA7013289.1':0.4764996291000001):0.07905666849999982,Capsella_bursa_Cbp22904:0.317085101):0.0874611177000002,(Aethionema_arabicum_AA_scaffold4402_88:0.41941911779999996,Aethionema_arabicum_AA_scaffold182_25:0.30490905329999984):0.28804243389999984):0.29836046520000004,(((Brassica_juncea_BjuB030996:0.4058984858000003,'Brassica_oleracea_Bo6g116330.1':0.34910910829999997):0.21214717420000007,Camelina_sativa_XP_010431500:0.4454546651000002):0.08212900480000007,Brassica_juncea_BjuO001448:0.5911043899999999):0.3356434052999999):0.2050206831999999,Cardamine_hirsuta_CARHR065860:0.8002487654000001):0.14124402349999965,(((((Aethionema_arabicum_AA_scaffold1218_10:0.5036136450999997,Brassica_nigra_BniB017497-PA:0.45833993490000013):0.026817241599999875,'Arabidopsis_lyrata_AL2G32560.t1':0.4743550127999998):0.07474254059999996,Camelina_sativa_XP_010419171:0.3301165858999999):0.39560213589999993,(Boechera_retrofracta_BOERETT00011235:0.32606357239999983,Camelina_sativa_XP_010476917:0.29820378819999993):0.4571606067):0.15993624539999995,('Brassica_oleracea_Bo8g104740.1':0.5227219808000001,Camelina_sativa_XP_010428184:0.5006585329000002):0.23710426179999988):0.040652847399999636):0.10076528350000036,Tarenaya_hassleriana_Th19591:0.6784530004000002):0.006596048699999635,('Brassica_oleracea_Bo6g089240.1':0.2739621617000001,Raphanus_sativus_Rsa10030505:0.5213323288000002):0.5824203858999994):0.11661698590000036,(((Aethionema_arabicum_AA_scaffold4402_86:0.5564254163999998,'Microthlaspi_erraticum_CAA7048002.1':0.5621272361000003):0.33468786139999995,Arabidopsis_thaliana_AT5G48780:1.1192821597):0.1563116406999998,(Aethionema_arabicum_AA_scaffold1441_155:0.3595813272999999,Brassica_napus_2T00103386001:0.40231440630000037):0.9098978406999998):0.30325401910000016):0.4729508327000005):0.38033701200000003,((((((((((((Aethionema_arabicum_AA_scaffold6160_1:0.28994550919999984,Aethionema_arabicum_AA_scaffold182_23:0.5106423737999997):0.15540620049999987,Aethionema_arabicum_AA_scaffold4402_89:0.5793870377000001):0.41644265339999986,(('Microthlaspi_erraticum_CAA7056603.1':0.5322025266999999,Camelina_sativa_XP_019091685:0.31766062119999994):0.07118918709999988,Brassica_nigra_BniB015546-PA:0.49015616799999995):0.024382757000000144):0.1364927775,'Microthlaspi_erraticum_CAA7013291.1':0.47360853569999994):0.07257289799999977,Brassica_nigra_BniB034641-PA:0.4439658691999999):0.07137593930000019,Camelina_sativa_XP_010428182:0.48853765849999986):0.18764078480000013,(((Aethionema_arabicum_AA_scaffold4402_85:0.5683003285999999,'Microthlaspi_erraticum_CAA7048001.1':0.2377022917999998):0.11646720229999996,'Barbarea_vulgaris_maker-Contig2575-snap-gene-0.3-mRNA-1':0.4736248766000002):0.29682122660000054,Arabidopsis_thaliana_AT5G48770_C-JID:0.5574454731000005):0.08362858339999946):0.00783116479999979,(('Brassica_oleracea_Bo6g116310.1_C-JID':0.4090339632000002,Brassica_nigra_BniB043099-PA:0.41160406159999985):0.10964357300000005,Brassica_juncea_BjuB030065_C-JID:0.43730616069999995):0.15660556989999996):0.0837206838000002,((Arabidopsis_thaliana_AT5G40100:0.48019308370000013,Camelina_sativa_XP_010471330_C-JID:0.43766777690000014):0.052188684599999924,('Barbarea_vulgaris_maker-Contig580-snap-gene-0.58-mRNA-1':0.3762662580999998,Aethionema_arabicum_AA_scaffold1218_11:0.4719893580000001):0.13678210720000017):0.03433896830000016):0.05574840919999957,((Raphanus_sativus_Rsa10030502:0.4223874419999998,Capsella_bursa_Cbp47136:0.41249694289999983):0.09038970210000041,'Microthlaspi_erraticum_CAA7043063.1':0.34232395510000035):0.25817909269999895):0.5384818538000005,Brassica_juncea_BjuA039081_C-JID:0.5953336876000002):0.11089682510000021,((Brassica_napus_2T00148110001:0.37462848490000056,Aethionema_arabicum_AA_scaffold6482_46:0.4462416734000003):0.08930085189999915,'Barbarea_vulgaris_maker-Contig2654-snap-gene-0.5-mRNA-1':0.3118337739000001):0.5959600854000007):0.14282428170000028):0.1578321375999998):1.2326902752000004,((((('Acer_yangbiense_Acyan02G0339300.1':0.3124580126999996,'Acer_yangbiense_Acyan01G0276800.1':0.4525191222):0.3033358575999996,'Acer_yangbiense_Acyan03G0065000.1':0.7253227483):0.2275473401000001,'Rosa_multiflora_Rmu_sc0008050.1_g000015.1':1.2717280671999998):0.2664785046000002,('Dimocarpus_longan_Dlo_013677.1':0.7777138962999999,Quercus_lobata_QL93p1902_0177:1.1810736249999998):0.3159180379000004):1.5382337857000001,(Gossypium_barbadense_GH_A08G1783:3.1033158528000007,Quercus_lobata_QL09p003378_C-JID:2.2537327146):0.5134612670000003):0.4108982831999999):0.303527658,((((Medicago_truncatula_Medtr8g037220:0.9258637708000004,Abrus_precatorius__XP_009334476_CNL:0.8031957202999997):0.5418488274,Abrus_precatorius__XP_009337964_CNL:1.1533423275999999):0.2002463992000001,Abrus_precatorius__XP_009334882_CNL:1.0717926957000001):0.08142252119999993,((Abrus_precatorius__XP_009336332_CNL:0.0,Abrus_precatorius__XP_009338497_CNL:0.0):2.1221999997322882E-6,Abrus_precatorius__XP_009336333_CNL:2.1221999997322882E-6):2.6997716383):0.30352765799999987);
