# Supplementary material for: The Landscape of Integrated Domains of Angiosperm NLR Genes Reveals Continuous Architecture Evolution of Plant Intracellular Immune Receptors
Source: Plants (Basel). 2025 Dec 26;15(1):81. doi: 10.3390/plants15010081 (PMC12787737; doi:10.3390/plants15010081)
Supplement: Supplementary file 1 [file plants-15-00081-s001.zip › Supplementary File/Table S1.xlsx]

## Sheet: Sheet1
Table S1. NLR-ID genes identified from the 305 angiosperms.
Orders	Family	Species	Genes	Subclass	ID	From	To	E-value
Fabales	Fabaceae	Abrus_precatorius	Abrus_precatorius_XP_009334137_TNL	TNL	Suc_Fer-like	984	1188	5e-23
Fabales	Fabaceae	Abrus_precatorius	Abrus_precatorius_XP_009336332_CNL	CNL	DAGK_cat	360	506	4e-06
Fabales	Fabaceae	Abrus_precatorius	Abrus_precatorius_XP_009336332_CNL	CNL	DAGK_acc	635	670	1e-08
Fabales	Fabaceae	Abrus_precatorius	Abrus_precatorius_XP_009336333_CNL	CNL	DAGK_cat	360	506	3.7e-06
Fabales	Fabaceae	Abrus_precatorius	Abrus_precatorius_XP_009336333_CNL	CNL	DAGK_acc	635	670	9.9e-09
Fabales	Fabaceae	Abrus_precatorius	Abrus_precatorius_XP_009336841_TNL	TNL	C-JID	953	1107	1.1e-14
Fabales	Fabaceae	Abrus_precatorius	Abrus_precatorius_XP_009338497_CNL	CNL	DAGK_cat	415	561	4.4e-06
Fabales	Fabaceae	Abrus_precatorius	Abrus_precatorius_XP_009338497_CNL	CNL	DAGK_acc	699	714	3.3e-09
Fabales	Fabaceae	Abrus_precatorius	Abrus_precatorius_XP_009340497_TNL	TNL	C-JID	1013	1161	4.4e-18
Fabales	Fabaceae	Abrus_precatorius	Abrus_precatorius_XP_009340810_TNL	TNL	C-JID	1171	1319	5.7e-21
Fabales	Fabaceae	Abrus_precatorius	Abrus_precatorius_XP_009340811_TNL	TNL	C-JID	1171	1319	5.7e-21
Fabales	Fabaceae	Abrus_precatorius	Abrus_precatorius_XP_009340812_TNL	TNL	C-JID	915	1063	4.2e-21
Fabales	Fabaceae	Abrus_precatorius	Abrus_precatorius_XP_009341480_TNL	TNL	C-JID	1189	1366	1.5e-15
Fabales	Fabaceae	Abrus_precatorius	Abrus_precatorius_XP_009342729_TNL	TNL	C-JID	948	1098	1.8e-11
Fabales	Fabaceae	Abrus_precatorius	Abrus_precatorius_XP_009342855_TNL	TNL	C-JID	1003	1128	1.7e-19
Fabales	Fabaceae	Abrus_precatorius	Abrus_precatorius_XP_009342856_TNL	TNL	C-JID	1000	1125	1.7e-19
Fabales	Fabaceae	Abrus_precatorius	Abrus_precatorius_XP_009343054_TNL	TNL	C-JID	999	1140	8.2e-16
Fabales	Fabaceae	Abrus_precatorius	Abrus_precatorius_XP_009344161_TNL	TNL	C-JID	1141	1298	1.5e-16
Fabales	Fabaceae	Abrus_precatorius	Abrus_precatorius_XP_009344801_TNL	TNL	C-JID	1151	1300	6.2e-20
Fabales	Fabaceae	Abrus_precatorius	Abrus_precatorius_XP_009344853_TNL	TNL	zf-C3HC4_3	552	601	5.1e-12
Fabales	Fabaceae	Abrus_precatorius	Abrus_precatorius_XP_009345470_TNL	TNL	C-JID	910	1057	3.5e-06
Fabales	Fabaceae	Abrus_precatorius	Abrus_precatorius_XP_009345565_TNL	TNL	C-JID	986	1114	8.7e-08
Fabales	Fabaceae	Abrus_precatorius	Abrus_precatorius_XP_009345930_TNL	TNL	C-JID	1055	1209	5.2e-14
Fabales	Fabaceae	Abrus_precatorius	Abrus_precatorius_XP_009346114_TNL	TNL	C-JID	1295	1430	5.9e-17
Fabales	Fabaceae	Abrus_precatorius	Abrus_precatorius_XP_009346117_TNL	TNL	C-JID	1293	1428	5.9e-17
Fabales	Fabaceae	Abrus_precatorius	Abrus_precatorius_XP_009346661_TNL	TNL	zf-C3HC4_3	552	601	5.1e-12
Fabales	Fabaceae	Abrus_precatorius	Abrus_precatorius_XP_009346940_CNL	CNL	Plant_tran	382	430	8.3e-10
Fabales	Fabaceae	Abrus_precatorius	Abrus_precatorius_XP_009347425_TNL	TNL	CS	1178	1254	4.6e-14
Fabales	Fabaceae	Abrus_precatorius	Abrus_precatorius_XP_009347425_TNL	TNL	AP2	1327	1379	7.3e-14
Fabales	Fabaceae	Abrus_precatorius	Abrus_precatorius_XP_009347433_TNL	TNL	CS	1178	1254	4.6e-14
Fabales	Fabaceae	Abrus_precatorius	Abrus_precatorius_XP_009347433_TNL	TNL	AP2	1327	1379	7.3e-14
Fabales	Fabaceae	Abrus_precatorius	Abrus_precatorius_XP_009347942_TNL	TNL	C-JID	1014	1141	1.4e-14
Fabales	Fabaceae	Abrus_precatorius	Abrus_precatorius_XP_009348249_TNL	TNL	C-JID	1044	1181	4.5e-24
Fabales	Fabaceae	Abrus_precatorius	Abrus_precatorius_XP_009348249_TNL	TNL	C-JID	1283	1414	4.5e-24
Fabales	Fabaceae	Abrus_precatorius	Abrus_precatorius_XP_009348249_TNL	TNL	C-JID	1496	1637	4.5e-24
Fabales	Fabaceae	Abrus_precatorius	Abrus_precatorius_XP_009353079_TNL	TNL	C-JID	817	954	1.2e-15
Fabales	Fabaceae	Abrus_precatorius	Abrus_precatorius_XP_009355597_TNL	TNL	C-JID	854	1008	3e-21
Fabales	Fabaceae	Abrus_precatorius	Abrus_precatorius_XP_009355598_TNL	TNL	C-JID	854	1008	3e-21
Fabales	Fabaceae	Abrus_precatorius	Abrus_precatorius_XP_009355599_TNL	TNL	C-JID	848	1002	2.9e-21
Fabales	Fabaceae	Abrus_precatorius	Abrus_precatorius_XP_009355600_TNL	TNL	C-JID	848	1002	2.9e-21
Fabales	Fabaceae	Abrus_precatorius	Abrus_precatorius_XP_009355601_TNL	TNL	C-JID	848	1002	2.9e-21
Fabales	Fabaceae	Abrus_precatorius	Abrus_precatorius_XP_009355603_TNL	TNL	C-JID	836	990	2.7e-21
Fabales	Fabaceae	Abrus_precatorius	Abrus_precatorius_XP_009355605_TNL	TNL	C-JID	836	990	2.7e-21
Fabales	Fabaceae	Abrus_precatorius	Abrus_precatorius_XP_009355606_TNL	TNL	C-JID	836	990	2.7e-21
Fabales	Fabaceae	Abrus_precatorius	Abrus_precatorius_XP_009355607_TNL	TNL	C-JID	836	990	2.7e-21
Fabales	Fabaceae	Abrus_precatorius	Abrus_precatorius_XP_009355609_TNL	TNL	C-JID	836	990	2.7e-21
Fabales	Fabaceae	Abrus_precatorius	Abrus_precatorius_XP_009355611_TNL	TNL	C-JID	836	990	2.7e-21
Fabales	Fabaceae	Abrus_precatorius	Abrus_precatorius_XP_009355613_TNL	TNL	C-JID	836	990	2.7e-21
Fabales	Fabaceae	Abrus_precatorius	Abrus_precatorius_XP_009355615_TNL	TNL	C-JID	836	990	2.9e-21
Fabales	Fabaceae	Abrus_precatorius	Abrus_precatorius_XP_009355616_TNL	TNL	C-JID	836	990	2.9e-21
Fabales	Fabaceae	Abrus_precatorius	Abrus_precatorius_XP_009355617_TNL	TNL	C-JID	836	990	2.9e-21
Fabales	Fabaceae	Abrus_precatorius	Abrus_precatorius_XP_009357229_CNL	CNL	WRKY	1031	1058	4.2e-18
Fabales	Fabaceae	Abrus_precatorius	Abrus_precatorius_XP_009357229_CNL	CNL	WRKY	1070	1130	4.2e-18
Fabales	Fabaceae	Abrus_precatorius	Abrus_precatorius_XP_009358304_TNL	TNL	C-JID	1106	1257	4.2e-17
Fabales	Fabaceae	Abrus_precatorius	Abrus_precatorius_XP_009358687_RNL	RNL	HMA	314	346	2e-05
Fabales	Fabaceae	Abrus_precatorius	Abrus_precatorius_XP_009358687_RNL	RNL	SBP	494	566	6.7e-24
Fabales	Fabaceae	Abrus_precatorius	Abrus_precatorius_XP_009358687_RNL	RNL	HMA	944	997	2e-05
Fabales	Fabaceae	Abrus_precatorius	Abrus_precatorius_XP_009360651_CNL	CNL	DUF1507	848	882	6.4e-05
Fabales	Fabaceae	Abrus_precatorius	Abrus_precatorius_XP_009360651_CNL	CNL	DUF1507	982	1016	6.4e-05
Fabales	Fabaceae	Abrus_precatorius	Abrus_precatorius_XP_009360651_CNL	CNL	DUF1507	1126	1164	6.4e-05
Fabales	Fabaceae	Abrus_precatorius	Abrus_precatorius_XP_009360658_CNL	CNL	DUF1507	835	869	6.2e-05
Fabales	Fabaceae	Abrus_precatorius	Abrus_precatorius_XP_009360658_CNL	CNL	DUF1507	969	1003	6.2e-05
Fabales	Fabaceae	Abrus_precatorius	Abrus_precatorius_XP_009360658_CNL	CNL	DUF1507	1113	1151	6.2e-05
Fabales	Fabaceae	Abrus_precatorius	Abrus_precatorius_XP_009360660_TNL	TNL	C-JID	1004	1129	1.2e-19
Fabales	Fabaceae	Abrus_precatorius	Abrus_precatorius_XP_009360661_TNL	TNL	C-JID	1004	1129	1.2e-19
Fabales	Fabaceae	Abrus_precatorius	Abrus_precatorius_XP_009360662_TNL	TNL	C-JID	1001	1126	1.2e-19
Fabales	Fabaceae	Abrus_precatorius	Abrus_precatorius_XP_009360663_TNL	TNL	ATPase_2	16	104	6.8e-05
Fabales	Fabaceae	Abrus_precatorius	Abrus_precatorius_XP_009360663_TNL	TNL	C-JID	636	761	8e-20
Fabales	Fabaceae	Abrus_precatorius	Abrus_precatorius_XP_009364579_TNL	TNL	C-JID	878	994	4.1e-05
Fabales	Fabaceae	Abrus_precatorius	Abrus_precatorius_XP_009366532_TNL	TNL	C-JID	841	913	6.9e-16
Fabales	Fabaceae	Abrus_precatorius	Abrus_precatorius_XP_009366532_TNL	TNL	C-JID	999	1140	6.9e-16
Fabales	Fabaceae	Abrus_precatorius	Abrus_precatorius_XP_009366856_TNL	TNL	C-JID	1044	1182	1e-24
Fabales	Fabaceae	Abrus_precatorius	Abrus_precatorius_XP_009366856_TNL	TNL	C-JID	1284	1415	1e-24
Fabales	Fabaceae	Abrus_precatorius	Abrus_precatorius_XP_009366856_TNL	TNL	C-JID	1497	1638	1e-24
Fabales	Fabaceae	Abrus_precatorius	Abrus_precatorius_XP_009366858_TNL	TNL	C-JID	1044	1182	1e-24
Fabales	Fabaceae	Abrus_precatorius	Abrus_precatorius_XP_009366858_TNL	TNL	C-JID	1284	1415	1e-24
Fabales	Fabaceae	Abrus_precatorius	Abrus_precatorius_XP_009366858_TNL	TNL	C-JID	1497	1638	1e-24
Fabales	Fabaceae	Abrus_precatorius	Abrus_precatorius_XP_009366896_TNL	TNL	C-JID	1045	1186	2.5e-31
Fabales	Fabaceae	Abrus_precatorius	Abrus_precatorius_XP_009366896_TNL	TNL	C-JID	1275	1401	2.5e-31
Fabales	Fabaceae	Abrus_precatorius	Abrus_precatorius_XP_009366896_TNL	TNL	C-JID	1480	1620	2.5e-31
Fabales	Fabaceae	Abrus_precatorius	Abrus_precatorius_XP_009366974_TNL	TNL	Suc_Fer-like	980	1187	1.2e-20
Fabales	Fabaceae	Abrus_precatorius	Abrus_precatorius_XP_009367206_TNL	TNL	C-JID	975	1100	3.4e-11
Fabales	Fabaceae	Abrus_precatorius	Abrus_precatorius_XP_009367206_TNL	TNL	C-JID	1564	1689	3.4e-11
Fabales	Fabaceae	Abrus_precatorius	Abrus_precatorius_XP_009368272_TNL	TNL	RVT_2	332	575	5.7e-67
Fabales	Fabaceae	Abrus_precatorius	Abrus_precatorius_XP_009368272_TNL	TNL	C-JID	1721	1870	9e-14
Fabales	Fabaceae	Abrus_precatorius	Abrus_precatorius_XP_009368465_TNL	TNL	C-JID	1037	1202	6e-20
Fabales	Fabaceae	Abrus_precatorius	Abrus_precatorius_XP_009368495_TNL	TNL	C-JID	995	1142	7.2e-13
Fabales	Fabaceae	Abrus_precatorius	Abrus_precatorius_XP_009368496_TNL	TNL	C-JID	971	1118	6.9e-13
Fabales	Fabaceae	Abrus_precatorius	Abrus_precatorius_XP_009368497_TNL	TNL	C-JID	1003	1157	1.3e-15
Fabales	Fabaceae	Abrus_precatorius	Abrus_precatorius_XP_009368501_TNL	TNL	C-JID	959	1101	1e-30
Fabales	Fabaceae	Abrus_precatorius	Abrus_precatorius_XP_009368501_TNL	TNL	C-JID	2184	2337	1e-30
Fabales	Fabaceae	Abrus_precatorius	Abrus_precatorius_XP_009369815_TNL	TNL	ATPase_2	17	81	8e-06
Fabales	Fabaceae	Abrus_precatorius	Abrus_precatorius_XP_009369815_TNL	TNL	ATPase_2	130	190	8e-06
Fabales	Fabaceae	Abrus_precatorius	Abrus_precatorius_XP_009370599_TNL	TNL	C-JID	1023	1156	2.9e-05
Fabales	Fabaceae	Abrus_precatorius	Abrus_precatorius_XP_009374005_TNL	TNL	C-JID	790	917	1.4e-14
Fabales	Fabaceae	Abrus_precatorius	Abrus_precatorius_XP_009379642_TNL	TNL	C-JID	969	1112	2.2e-40
Fabales	Fabaceae	Abrus_precatorius	Abrus_precatorius_XP_009379642_TNL	TNL	C-JID	1207	1338	2.2e-40
Fabales	Fabaceae	Abrus_precatorius	Abrus_precatorius_XP_009379642_TNL	TNL	C-JID	1461	1604	2.2e-40
Fabales	Fabaceae	Abrus_precatorius	Abrus_precatorius_XP_009379642_TNL	TNL	C-JID	1678	1813	2.2e-40
Fabales	Fabaceae	Abrus_precatorius	Abrus_precatorius_XP_009379642_TNL	TNL	C-JID	1885	2019	2.2e-40
Fabales	Fabaceae	Abrus_precatorius	Abrus_precatorius_XP_018497916_TNL	TNL	C-JID	1189	1366	1.8e-14
Fabales	Fabaceae	Abrus_precatorius	Abrus_precatorius_XP_018497918_TNL	TNL	C-JID	1189	1366	1.8e-14
Fabales	Fabaceae	Abrus_precatorius	Abrus_precatorius_XP_018498041_TNL	TNL	C-JID	999	1124	1.1e-18
Fabales	Fabaceae	Abrus_precatorius	Abrus_precatorius_XP_018498041_TNL	TNL	C-JID	1223	1352	1.1e-18
Fabales	Fabaceae	Abrus_precatorius	Abrus_precatorius_XP_018498394_TNL	TNL	C-JID	1290	1443	6.4e-18
Fabales	Fabaceae	Abrus_precatorius	Abrus_precatorius_XP_018498482_TNL	TNL	C-JID	597	676	1e-13
Fabales	Fabaceae	Abrus_precatorius	Abrus_precatorius_XP_018498482_TNL	TNL	C-JID	1008	1151	1e-13
Fabales	Fabaceae	Abrus_precatorius	Abrus_precatorius_XP_018498543_TNL	TNL	C-JID	997	1146	1.4e-11
Fabales	Fabaceae	Abrus_precatorius	Abrus_precatorius_XP_018499332_TNL	TNL	C-JID	314	486	2.8e-20
Fabales	Fabaceae	Abrus_precatorius	Abrus_precatorius_XP_018499332_TNL	TNL	C-JID	512	658	2.8e-20
Fabales	Fabaceae	Abrus_precatorius	Abrus_precatorius_XP_018499582_TNL	TNL	C-JID	1189	1366	1.5e-15
Fabales	Fabaceae	Abrus_precatorius	Abrus_precatorius_XP_018499875_TNL	TNL	C-JID	916	1045	2.1e-06
Fabales	Fabaceae	Abrus_precatorius	Abrus_precatorius_XP_018499875_TNL	TNL	C-JID	1761	1882	2.1e-06
Fabales	Fabaceae	Abrus_precatorius	Abrus_precatorius_XP_018499875_TNL	TNL	Pkinase	1967	2253	7.5e-44
Fabales	Fabaceae	Abrus_precatorius	Abrus_precatorius_XP_018500054_TNL	TNL	REV	749	795	1.7e-08
Fabales	Fabaceae	Abrus_precatorius	Abrus_precatorius_XP_018500054_TNL	TNL	REV	819	865	1.7e-08
Fabales	Fabaceae	Abrus_precatorius	Abrus_precatorius_XP_018500054_TNL	TNL	TPR_17	889	921	7.5e-07
Fabales	Fabaceae	Abrus_precatorius	Abrus_precatorius_XP_018500054_TNL	TNL	REV	959	1005	1.7e-08
Fabales	Fabaceae	Abrus_precatorius	Abrus_precatorius_XP_018500054_TNL	TNL	REV	1028	1075	1.7e-08
Fabales	Fabaceae	Abrus_precatorius	Abrus_precatorius_XP_018500054_TNL	TNL	REV	1099	1145	1.7e-08
Fabales	Fabaceae	Abrus_precatorius	Abrus_precatorius_XP_018500054_TNL	TNL	REV	1239	1285	1.7e-08
Fabales	Fabaceae	Abrus_precatorius	Abrus_precatorius_XP_018500054_TNL	TNL	TPR_17	1308	1344	7.5e-07
Fabales	Fabaceae	Abrus_precatorius	Abrus_precatorius_XP_018500054_TNL	TNL	TPR_17	1378	1406	7.5e-07
Fabales	Fabaceae	Abrus_precatorius	Abrus_precatorius_XP_018500054_TNL	TNL	REV	1454	1494	1.7e-08
Fabales	Fabaceae	Abrus_precatorius	Abrus_precatorius_XP_018500054_TNL	TNL	REV	1519	1565	1.7e-08
Fabales	Fabaceae	Abrus_precatorius	Abrus_precatorius_XP_018500054_TNL	TNL	REV	1589	1635	1.7e-08
Fabales	Fabaceae	Abrus_precatorius	Abrus_precatorius_XP_018500054_TNL	TNL	REV	1660	1704	1.7e-08
Fabales	Fabaceae	Abrus_precatorius	Abrus_precatorius_XP_018500054_TNL	TNL	REV	1728	1776	1.7e-08
Fabales	Fabaceae	Abrus_precatorius	Abrus_precatorius_XP_018500054_TNL	TNL	REV	1798	1845	1.7e-08
Fabales	Fabaceae	Abrus_precatorius	Abrus_precatorius_XP_018500054_TNL	TNL	REV	1868	1915	1.7e-08
Fabales	Fabaceae	Abrus_precatorius	Abrus_precatorius_XP_018500097_TNL	TNL	C-JID	807	938	1.1e-17
Fabales	Fabaceae	Abrus_precatorius	Abrus_precatorius_XP_018500097_TNL	TNL	C-JID	1037	1167	1.1e-17
Fabales	Fabaceae	Abrus_precatorius	Abrus_precatorius_XP_018500372_TNL	TNL	C-JID	1046	1211	3.8e-20
Fabales	Fabaceae	Abrus_precatorius	Abrus_precatorius_XP_018500374_TNL	TNL	C-JID	1119	1276	4.6e-16
Fabales	Fabaceae	Abrus_precatorius	Abrus_precatorius_XP_018500426_TNL	TNL	SAM_Ste50p	711	749	6.7e-07
Fabales	Fabaceae	Abrus_precatorius	Abrus_precatorius_XP_018500426_TNL	TNL	SAM_Ste50p	841	876	6.7e-07
Fabales	Fabaceae	Abrus_precatorius	Abrus_precatorius_XP_018500426_TNL	TNL	SAM_Ste50p	914	947	6.7e-07
Fabales	Fabaceae	Abrus_precatorius	Abrus_precatorius_XP_018500426_TNL	TNL	SAM_Ste50p	982	1016	6.7e-07
Fabales	Fabaceae	Abrus_precatorius	Abrus_precatorius_XP_018500426_TNL	TNL	SAM_Ste50p	1055	1085	6.7e-07
Fabales	Fabaceae	Abrus_precatorius	Abrus_precatorius_XP_018500426_TNL	TNL	SAM_Ste50p	1124	1156	6.7e-07
Fabales	Fabaceae	Abrus_precatorius	Abrus_precatorius_XP_018500426_TNL	TNL	SAM_Ste50p	1194	1227	6.7e-07
Fabales	Fabaceae	Abrus_precatorius	Abrus_precatorius_XP_018500426_TNL	TNL	SAM_Ste50p	1264	1296	6.7e-07
Fabales	Fabaceae	Abrus_precatorius	Abrus_precatorius_XP_018500475_TNL	TNL	C-JID	769	926	4.1e-16
Fabales	Fabaceae	Abrus_precatorius	Abrus_precatorius_XP_018500476_TNL	TNL	C-JID	1106	1255	2.3e-21
Fabales	Fabaceae	Abrus_precatorius	Abrus_precatorius_XP_018500512_TNL	TNL	C-JID	516	670	8.8e-23
Fabales	Fabaceae	Abrus_precatorius	Abrus_precatorius_XP_018500513_TNL	TNL	C-JID	1356	1502	4e-11
Fabales	Fabaceae	Abrus_precatorius	Abrus_precatorius_XP_018500648_TNL	TNL	C-JID	1131	1282	2.7e-14
Fabales	Fabaceae	Abrus_precatorius	Abrus_precatorius_XP_018501084_TNL	TNL	C-JID	1014	1141	1.4e-14
Fabales	Fabaceae	Abrus_precatorius	Abrus_precatorius_XP_018501177_TNL	TNL	C-JID	1043	1181	2.8e-06
Fabales	Fabaceae	Abrus_precatorius	Abrus_precatorius_XP_018501260_TNL	TNL	C-JID	1066	1219	1.5e-17
Fabales	Fabaceae	Abrus_precatorius	Abrus_precatorius_XP_018501315_TNL	TNL	Pkinase	988	1274	9.9e-44
Fabales	Fabaceae	Abrus_precatorius	Abrus_precatorius_XP_018501633_TNL	TNL	C-JID	969	1112	4.3e-43
Fabales	Fabaceae	Abrus_precatorius	Abrus_precatorius_XP_018501633_TNL	TNL	C-JID	1216	1347	4.3e-43
Fabales	Fabaceae	Abrus_precatorius	Abrus_precatorius_XP_018501633_TNL	TNL	C-JID	1510	1653	4.3e-43
Fabales	Fabaceae	Abrus_precatorius	Abrus_precatorius_XP_018501633_TNL	TNL	C-JID	1727	1862	4.3e-43
Fabales	Fabaceae	Abrus_precatorius	Abrus_precatorius_XP_018501633_TNL	TNL	C-JID	1934	2068	4.3e-43
Fabales	Fabaceae	Abrus_precatorius	Abrus_precatorius_XP_018502651_TNL	TNL	C-JID	14	111	1.3e-07
Fabales	Fabaceae	Abrus_precatorius	Abrus_precatorius_XP_018502651_TNL	TNL	C-JID	964	1099	1.3e-07
Fabales	Fabaceae	Abrus_precatorius	Abrus_precatorius_XP_018502832_TNL	TNL	C-JID	854	1008	3e-21
Fabales	Fabaceae	Abrus_precatorius	Abrus_precatorius_XP_018502833_TNL	TNL	C-JID	854	1008	3e-21
Fabales	Fabaceae	Abrus_precatorius	Abrus_precatorius_XP_018502834_TNL	TNL	C-JID	836	990	2.7e-21
Fabales	Fabaceae	Abrus_precatorius	Abrus_precatorius_XP_018502835_TNL	TNL	C-JID	836	990	2.7e-21
Fabales	Fabaceae	Abrus_precatorius	Abrus_precatorius_XP_018502836_TNL	TNL	C-JID	836	990	2.7e-21
Fabales	Fabaceae	Abrus_precatorius	Abrus_precatorius_XP_018502837_TNL	TNL	C-JID	823	977	2.8e-21
Fabales	Fabaceae	Abrus_precatorius	Abrus_precatorius_XP_018503414_TNL	TNL	C-JID	1106	1257	4.2e-17
Fabales	Fabaceae	Abrus_precatorius	Abrus_precatorius_XP_018503481_RNL	RNL	HMA	208	241	1.5e-05
Fabales	Fabaceae	Abrus_precatorius	Abrus_precatorius_XP_018503481_RNL	RNL	SBP	389	461	6e-24
Fabales	Fabaceae	Abrus_precatorius	Abrus_precatorius_XP_018503481_RNL	RNL	HMA	839	892	1.5e-05
Fabales	Fabaceae	Abrus_precatorius	Abrus_precatorius_XP_018503531_TNL	TNL	C-JID	1110	1266	1.8e-14
Fabales	Fabaceae	Abrus_precatorius	Abrus_precatorius_XP_018503895_TNL	TNL	C-JID	985	1130	4.3e-18
Fabales	Fabaceae	Abrus_precatorius	Abrus_precatorius_XP_018503916_TNL	TNL	C-JID	686	756	2.8e-11
Fabales	Fabaceae	Abrus_precatorius	Abrus_precatorius_XP_018503916_TNL	TNL	C-JID	992	1147	2.8e-11
Fabales	Fabaceae	Abrus_precatorius	Abrus_precatorius_XP_018503917_TNL	TNL	C-JID	686	756	4e-14
Fabales	Fabaceae	Abrus_precatorius	Abrus_precatorius_XP_018503917_TNL	TNL	C-JID	994	1149	4e-14
Fabales	Fabaceae	Abrus_precatorius	Abrus_precatorius_XP_018503918_TNL	TNL	C-JID	686	756	3.9e-14
Fabales	Fabaceae	Abrus_precatorius	Abrus_precatorius_XP_018503918_TNL	TNL	C-JID	994	1149	3.9e-14
Fabales	Fabaceae	Abrus_precatorius	Abrus_precatorius_XP_018505242_TNL	TNL	Suc_Fer-like	934	1141	3.4e-21
Fabales	Fabaceae	Abrus_precatorius	Abrus_precatorius_XP_018505243_TNL	TNL	Suc_Fer-like	988	1195	3.1e-21
Fabales	Fabaceae	Abrus_precatorius	Abrus_precatorius_XP_018505508_TNL	TNL	C-JID	946	1091	1.6e-12
Fabales	Fabaceae	Abrus_precatorius	Abrus_precatorius_XP_018505509_TNL	TNL	C-JID	946	1091	1.6e-12
Fabales	Fabaceae	Abrus_precatorius	Abrus_precatorius_XP_018505510_TNL	TNL	C-JID	949	1094	3.5e-13
Fabales	Fabaceae	Abrus_precatorius	Abrus_precatorius_XP_018505512_TNL	TNL	C-JID	953	1098	2.3e-14
Fabales	Fabaceae	Abrus_precatorius	Abrus_precatorius_XP_018505585_TNL	TNL	C-JID	678	827	8.4e-12
Fabales	Fabaceae	Abrus_precatorius	Abrus_precatorius_XP_018505887_TNL	TNL	C-JID	597	700	1.4e-05
Fabales	Fabaceae	Abrus_precatorius	Abrus_precatorius_XP_018505887_TNL	TNL	C-JID	932	1069	1.4e-05
Fabales	Fabaceae	Abrus_precatorius	Abrus_precatorius_XP_018506062_TNL	TNL	C-JID	1024	1157	2.9e-05
Fabales	Fabaceae	Abrus_precatorius	Abrus_precatorius_XP_018506063_TNL	TNL	C-JID	957	1090	3.2e-05
Fabales	Fabaceae	Abrus_precatorius	Abrus_precatorius_XP_018506177_TNL	TNL	Fer4_12	719	775	2.7e-06
Fabales	Fabaceae	Abrus_precatorius	Abrus_precatorius_XP_018506177_TNL	TNL	Fer4_12	867	911	2.7e-06
Fabales	Fabaceae	Abrus_precatorius	Abrus_precatorius_XP_018506177_TNL	TNL	Fer4_12	933	1003	2.7e-06
Fabales	Fabaceae	Abrus_precatorius	Abrus_precatorius_XP_018506177_TNL	TNL	Fer4_12	1073	1141	2.7e-06
Fabales	Fabaceae	Abrus_precatorius	Abrus_precatorius_XP_018506177_TNL	TNL	Fer4_12	1150	1202	2.7e-06
Fabales	Fabaceae	Abrus_precatorius	Abrus_precatorius_XP_018506177_TNL	TNL	Fer4_12	1222	1272	2.7e-06
Fabales	Fabaceae	Abrus_precatorius	Abrus_precatorius_XP_018506177_TNL	TNL	Fer4_12	1292	1342	2.7e-06
Fabales	Fabaceae	Abrus_precatorius	Abrus_precatorius_XP_018506177_TNL	TNL	Fer4_12	1362	1406	2.7e-06
Fabales	Fabaceae	Abrus_precatorius	Abrus_precatorius_XP_018506177_TNL	TNL	Fer4_12	1427	1485	2.7e-06
Fabales	Fabaceae	Abrus_precatorius	Abrus_precatorius_XP_018506177_TNL	TNL	Fer4_12	1640	1696	2.7e-06
Fabales	Fabaceae	Abrus_precatorius	Abrus_precatorius_XP_018506288_CNL	CNL	zf-CW	1009	1028	2.5e-06
Fabales	Fabaceae	Abrus_precatorius	Abrus_precatorius_XP_018506288_CNL	CNL	zf-CW	1082	1101	2.5e-06
Fabales	Fabaceae	Abrus_precatorius	Abrus_precatorius_XP_018506288_CNL	CNL	zf-CW	1155	1174	2.5e-06
Fabales	Fabaceae	Abrus_precatorius	Abrus_precatorius_XP_018506288_CNL	CNL	zf-CW	1228	1246	2.5e-06
Fabales	Fabaceae	Abrus_precatorius	Abrus_precatorius_XP_018506288_CNL	CNL	zf-CW	1301	1319	2.5e-06
Fabales	Fabaceae	Abrus_precatorius	Abrus_precatorius_XP_018506288_CNL	CNL	zf-CW	1374	1393	2.5e-06
Fabales	Fabaceae	Abrus_precatorius	Abrus_precatorius_XP_018506288_CNL	CNL	zf-CW	1422	1438	2.5e-06
Fabales	Fabaceae	Abrus_precatorius	Abrus_precatorius_XP_018506288_CNL	CNL	zf-CW	1495	1512	2.5e-06
Fabales	Fabaceae	Abrus_precatorius	Abrus_precatorius_XP_018506288_CNL	CNL	zf-CW	1568	1585	2.5e-06
Fabales	Fabaceae	Abrus_precatorius	Abrus_precatorius_XP_018506290_CNL	CNL	zf-CW	1009	1028	1.4e-05
Fabales	Fabaceae	Abrus_precatorius	Abrus_precatorius_XP_018506290_CNL	CNL	zf-CW	1082	1101	1.4e-05
Fabales	Fabaceae	Abrus_precatorius	Abrus_precatorius_XP_018506290_CNL	CNL	zf-CW	1155	1174	1.4e-05
Fabales	Fabaceae	Abrus_precatorius	Abrus_precatorius_XP_018506290_CNL	CNL	zf-CW	1228	1247	1.4e-05
Fabales	Fabaceae	Abrus_precatorius	Abrus_precatorius_XP_018506290_CNL	CNL	zf-CW	1301	1319	1.4e-05
Fabales	Fabaceae	Abrus_precatorius	Abrus_precatorius_XP_018506290_CNL	CNL	zf-CW	1374	1393	1.4e-05
Fabales	Fabaceae	Abrus_precatorius	Abrus_precatorius_XP_018506290_CNL	CNL	zf-CW	1422	1451	1.4e-05
Fabales	Fabaceae	Abrus_precatorius	Abrus_precatorius_XP_018506291_CNL	CNL	zf-CW	1009	1028	1.4e-05
Fabales	Fabaceae	Abrus_precatorius	Abrus_precatorius_XP_018506291_CNL	CNL	zf-CW	1082	1101	1.4e-05
Fabales	Fabaceae	Abrus_precatorius	Abrus_precatorius_XP_018506291_CNL	CNL	zf-CW	1155	1174	1.4e-05
Fabales	Fabaceae	Abrus_precatorius	Abrus_precatorius_XP_018506291_CNL	CNL	zf-CW	1228	1247	1.4e-05
Fabales	Fabaceae	Abrus_precatorius	Abrus_precatorius_XP_018506291_CNL	CNL	zf-CW	1301	1319	1.4e-05
Fabales	Fabaceae	Abrus_precatorius	Abrus_precatorius_XP_018506291_CNL	CNL	zf-CW	1374	1393	1.4e-05
Fabales	Fabaceae	Abrus_precatorius	Abrus_precatorius_XP_018506291_CNL	CNL	zf-CW	1422	1451	1.4e-05
Fabales	Fabaceae	Abrus_precatorius	Abrus_precatorius_XP_018506292_CNL	CNL	zf-CW	1009	1028	5.8e-06
Fabales	Fabaceae	Abrus_precatorius	Abrus_precatorius_XP_018506292_CNL	CNL	zf-CW	1082	1101	5.8e-06
Fabales	Fabaceae	Abrus_precatorius	Abrus_precatorius_XP_018506292_CNL	CNL	zf-CW	1155	1174	5.8e-06
Fabales	Fabaceae	Abrus_precatorius	Abrus_precatorius_XP_018506292_CNL	CNL	zf-CW	1228	1247	5.8e-06
Fabales	Fabaceae	Abrus_precatorius	Abrus_precatorius_XP_018506292_CNL	CNL	zf-CW	1301	1319	5.8e-06
Fabales	Fabaceae	Abrus_precatorius	Abrus_precatorius_XP_018506292_CNL	CNL	zf-CW	1374	1406	5.8e-06
Fabales	Fabaceae	Abrus_precatorius	Abrus_precatorius_XP_018506701_TNL	TNL	C-JID	1317	1463	1.7e-09
Fabales	Fabaceae	Abrus_precatorius	Abrus_precatorius_XP_018506877_TNL	TNL	C-JID	859	954	7.1e-20
Fabales	Fabaceae	Abrus_precatorius	Abrus_precatorius_XP_018507253_TNL	TNL	DUF3475	717	765	8e-11
Fabales	Fabaceae	Abrus_precatorius	Abrus_precatorius_XP_018507253_TNL	TNL	DUF3475	796	835	8e-11
Fabales	Fabaceae	Abrus_precatorius	Abrus_precatorius_XP_018507253_TNL	TNL	DUF3475	964	1012	8e-11
Fabales	Fabaceae	Abrus_precatorius	Abrus_precatorius_XP_018507253_TNL	TNL	DUF3475	1028	1082	8e-11
Fabales	Fabaceae	Abrus_precatorius	Abrus_precatorius_XP_018507253_TNL	TNL	DUF3475	1105	1155	8e-11
Fabales	Fabaceae	Abrus_precatorius	Abrus_precatorius_XP_018507253_TNL	TNL	DUF3475	1204	1252	8e-11
Fabales	Fabaceae	Abrus_precatorius	Abrus_precatorius_XP_018507253_TNL	TNL	DUF3475	1308	1355	8e-11
Fabales	Fabaceae	Abrus_precatorius	Abrus_precatorius_XP_018507253_TNL	TNL	DUF3475	1377	1425	8e-11
Fabales	Fabaceae	Abrus_precatorius	Abrus_precatorius_XP_018507253_TNL	TNL	DUF3475	1447	1494	8e-11
Fabales	Fabaceae	Abrus_precatorius	Abrus_precatorius_XP_018507253_TNL	TNL	DUF3475	1515	1564	8e-11
Fabales	Fabaceae	Abrus_precatorius	Abrus_precatorius_XP_018507253_TNL	TNL	DUF3475	1586	1617	8e-11
Fabales	Fabaceae	Abrus_precatorius	Abrus_precatorius_XP_018507255_TNL	TNL	SAM_Ste50p	741	769	9.1e-14
Fabales	Fabaceae	Abrus_precatorius	Abrus_precatorius_XP_018507255_TNL	TNL	SAM_Ste50p	789	823	9.1e-14
Fabales	Fabaceae	Abrus_precatorius	Abrus_precatorius_XP_018507255_TNL	TNL	SAM_Ste50p	858	889	9.1e-14
Fabales	Fabaceae	Abrus_precatorius	Abrus_precatorius_XP_018507255_TNL	TNL	SAM_Ste50p	929	963	9.1e-14
Fabales	Fabaceae	Abrus_precatorius	Abrus_precatorius_XP_018507255_TNL	TNL	SAM_Ste50p	996	1028	9.1e-14
Fabales	Fabaceae	Abrus_precatorius	Abrus_precatorius_XP_018507255_TNL	TNL	DUF3475	1198	1215	5e-05
Fabales	Fabaceae	Abrus_precatorius	Abrus_precatorius_XP_018507255_TNL	TNL	SAM_Ste50p	1566	1601	9.1e-14
Fabales	Fabaceae	Abrus_precatorius	Abrus_precatorius_XP_018507255_TNL	TNL	SAM_Ste50p	1636	1671	9.1e-14
Fabales	Fabaceae	Abrus_precatorius	Abrus_precatorius_XP_018507255_TNL	TNL	SAM_Ste50p	1707	1742	9.1e-14
Fabales	Fabaceae	Abrus_precatorius	Abrus_precatorius_XP_018507255_TNL	TNL	SAM_Ste50p	1777	1812	9.1e-14
Fabales	Fabaceae	Abrus_precatorius	Abrus_precatorius_XP_018507255_TNL	TNL	SAM_Ste50p	1848	1882	9.1e-14
Fabales	Fabaceae	Abrus_precatorius	Abrus_precatorius_XP_018507255_TNL	TNL	SAM_Ste50p	1915	1952	9.1e-14
Fabales	Fabaceae	Abrus_precatorius	Abrus_precatorius_XP_018507288_TNL	TNL	SCF	655	722	4.7e-07
Fabales	Fabaceae	Abrus_precatorius	Abrus_precatorius_XP_018507288_TNL	TNL	SCF	792	879	4.7e-07
Fabales	Fabaceae	Abrus_precatorius	Abrus_precatorius_XP_018507288_TNL	TNL	SCF	935	1020	4.7e-07
Fabales	Fabaceae	Abrus_precatorius	Abrus_precatorius_XP_018507288_TNL	TNL	SCF	1077	1140	4.7e-07
Sapindales	Sapindaceae	Acer_yangbiense	Acer_yangbiense_Acyan01G0135400.1_CNL	CNL	ATPase_2	777	819	9.9e-05
Sapindales	Sapindaceae	Acer_yangbiense	Acer_yangbiense_Acyan01G0276800.1_TNL	TNL	RVT_3	1859	1979	1.5e-16
Sapindales	Sapindaceae	Acer_yangbiense	Acer_yangbiense_Acyan01G0276800.1_TNL	TNL	IBR	1998	2043	4.3e-13
Sapindales	Sapindaceae	Acer_yangbiense	Acer_yangbiense_Acyan01G0276800.1_TNL	TNL	IBR	2067	2139	4.3e-13
Sapindales	Sapindaceae	Acer_yangbiense	Acer_yangbiense_Acyan01G0276800.1_TNL	TNL	IBR	2151	2209	4.3e-13
Sapindales	Sapindaceae	Acer_yangbiense	Acer_yangbiense_Acyan02G0012200.1_CNL	CNL	Frem_N	178	246	7.2e-05
Sapindales	Sapindaceae	Acer_yangbiense	Acer_yangbiense_Acyan02G0012200.1_CNL	CNL	Frem_N	261	314	7.2e-05
Sapindales	Sapindaceae	Acer_yangbiense	Acer_yangbiense_Acyan02G0012200.1_CNL	CNL	Frem_N	333	381	7.2e-05
Sapindales	Sapindaceae	Acer_yangbiense	Acer_yangbiense_Acyan02G0012200.1_CNL	CNL	Frem_N	411	466	7.2e-05
Sapindales	Sapindaceae	Acer_yangbiense	Acer_yangbiense_Acyan02G0012200.1_CNL	CNL	Frem_N	472	525	7.2e-05
Sapindales	Sapindaceae	Acer_yangbiense	Acer_yangbiense_Acyan02G0012200.1_CNL	CNL	Frem_N	571	615	7.2e-05
Sapindales	Sapindaceae	Acer_yangbiense	Acer_yangbiense_Acyan02G0013900.1_CNL	CNL	DUF4220	472	535	4.2e-16
Sapindales	Sapindaceae	Acer_yangbiense	Acer_yangbiense_Acyan02G0016200.1_CNL	CNL	gag_pre-integrs	1003	1075	8.2e-14
Sapindales	Sapindaceae	Acer_yangbiense	Acer_yangbiense_Acyan02G0016300.1_CNL	CNL	Jacalin	907	1035	2.6e-19
Sapindales	Sapindaceae	Acer_yangbiense	Acer_yangbiense_Acyan02G0020800.1_CNL	CNL	DUF4220	908	967	1.6e-05
Sapindales	Sapindaceae	Acer_yangbiense	Acer_yangbiense_Acyan02G0115500.1_CNL	CNL	ATPase_2	76	146	8.4e-05
Sapindales	Sapindaceae	Acer_yangbiense	Acer_yangbiense_Acyan02G0117700.1_CNL	CNL	ATPase_2	8	94	2.9e-07
Sapindales	Sapindaceae	Acer_yangbiense	Acer_yangbiense_Acyan02G0121800.1_CNL	CNL	Arm	639	665	5.1e-05
Sapindales	Sapindaceae	Acer_yangbiense	Acer_yangbiense_Acyan02G0121800.1_CNL	CNL	Arm	679	710	5.1e-05
Sapindales	Sapindaceae	Acer_yangbiense	Acer_yangbiense_Acyan02G0121800.1_CNL	CNL	Arm	772	792	5.1e-05
Sapindales	Sapindaceae	Acer_yangbiense	Acer_yangbiense_Acyan02G0121800.1_CNL	CNL	Arm	868	901	5.1e-05
Sapindales	Sapindaceae	Acer_yangbiense	Acer_yangbiense_Acyan02G0121800.1_CNL	CNL	Arm	920	957	5.1e-05
Sapindales	Sapindaceae	Acer_yangbiense	Acer_yangbiense_Acyan02G0149400.1_CNL	CNL	ATPase_2	13	118	7.7e-07
Sapindales	Sapindaceae	Acer_yangbiense	Acer_yangbiense_Acyan02G0151000.1_CNL	CNL	DUF1666	1267	1468	1.1e-52
Sapindales	Sapindaceae	Acer_yangbiense	Acer_yangbiense_Acyan02G0208500.1_CNL	CNL	DUF594	837	849	1.1e-18
Sapindales	Sapindaceae	Acer_yangbiense	Acer_yangbiense_Acyan02G0208500.1_CNL	CNL	DUF4220	1086	1453	7.6e-77
Sapindales	Sapindaceae	Acer_yangbiense	Acer_yangbiense_Acyan02G0208500.1_CNL	CNL	DUF594	1664	1717	1.1e-18
Sapindales	Sapindaceae	Acer_yangbiense	Acer_yangbiense_Acyan02G0310900.1_TNL	TNL	XAP5	722	800	6.6e-48
Sapindales	Sapindaceae	Acer_yangbiense	Acer_yangbiense_Acyan02G0310900.1_TNL	TNL	XAP5	970	1112	6.6e-48
Sapindales	Sapindaceae	Acer_yangbiense	Acer_yangbiense_Acyan02G0336900.1_CNL	CNL	Helicase_C	1562	1633	1.2e-13
Sapindales	Sapindaceae	Acer_yangbiense	Acer_yangbiense_Acyan02G0337000.1_CNL	CNL	BES1_N	1798	1863	3.2e-22
Sapindales	Sapindaceae	Acer_yangbiense	Acer_yangbiense_Acyan02G0338100.1_CNL	CNL	RVT_2	1608	1849	1e-68
Sapindales	Sapindaceae	Acer_yangbiense	Acer_yangbiense_Acyan02G0338900.1_TNL	TNL	Helicase_C	1440	1531	2.7e-13
Sapindales	Sapindaceae	Acer_yangbiense	Acer_yangbiense_Acyan02G0339600.1_TNL	TNL	BES1_N	1628	1721	9.9e-33
Sapindales	Sapindaceae	Acer_yangbiense	Acer_yangbiense_Acyan03G0026300.1_CNL	CNL	Zip	1643	1751	8.9e-11
Sapindales	Sapindaceae	Acer_yangbiense	Acer_yangbiense_Acyan03G0051300.1_CNL	CNL	UDPGT	735	876	2.6e-16
Sapindales	Sapindaceae	Acer_yangbiense	Acer_yangbiense_Acyan03G0064700.1_CNL	CNL	ATPase_2	3	47	5.4e-09
Sapindales	Sapindaceae	Acer_yangbiense	Acer_yangbiense_Acyan03G0066100.1_CNL	CNL	TniB	377	405	7.1e-05
Sapindales	Sapindaceae	Acer_yangbiense	Acer_yangbiense_Acyan03G0067400.1_CNL	CNL	Retrotran_gag_2	256	285	2e-08
Sapindales	Sapindaceae	Acer_yangbiense	Acer_yangbiense_Acyan03G0108700.1_CNL	CNL	ATPase_2	26	103	1.9e-05
Sapindales	Sapindaceae	Acer_yangbiense	Acer_yangbiense_Acyan03G0108800.1_CNL	CNL	gag_pre-integrs	20	100	2.7e-09
Sapindales	Sapindaceae	Acer_yangbiense	Acer_yangbiense_Acyan03G0108800.1_CNL	CNL	rve	112	212	2.7e-05
Sapindales	Sapindaceae	Acer_yangbiense	Acer_yangbiense_Acyan03G0109300.1_CNL	CNL	ATPase_2	30	110	4.7e-05
Sapindales	Sapindaceae	Acer_yangbiense	Acer_yangbiense_Acyan03G0114500.1_CNL	CNL	MS_channel	404	440	1.2e-10
Sapindales	Sapindaceae	Acer_yangbiense	Acer_yangbiense_Acyan03G0293200.1_CNL	CNL	ATPase_2	236	292	1.7e-05
Sapindales	Sapindaceae	Acer_yangbiense	Acer_yangbiense_Acyan03G0317300.1_CNL	CNL	zf_CCCH_4	685	690	6.4e-19
Sapindales	Sapindaceae	Acer_yangbiense	Acer_yangbiense_Acyan03G0317300.1_CNL	CNL	zf-CCCH	708	716	2e-41
Sapindales	Sapindaceae	Acer_yangbiense	Acer_yangbiense_Acyan03G0317300.1_CNL	CNL	zf-CCCH	867	893	2e-41
Sapindales	Sapindaceae	Acer_yangbiense	Acer_yangbiense_Acyan03G0317300.1_CNL	CNL	zf-CCCH	914	939	2e-41
Sapindales	Sapindaceae	Acer_yangbiense	Acer_yangbiense_Acyan03G0317300.1_CNL	CNL	zf-CCCH	959	985	2e-41
Sapindales	Sapindaceae	Acer_yangbiense	Acer_yangbiense_Acyan03G0317300.1_CNL	CNL	zf-CCCH	1095	1121	2e-41
Sapindales	Sapindaceae	Acer_yangbiense	Acer_yangbiense_Acyan03G0317300.1_CNL	CNL	zf-CCCH	1141	1167	2e-41
Sapindales	Sapindaceae	Acer_yangbiense	Acer_yangbiense_Acyan03G0322600.1_CNL	CNL	PP2C	981	1276	1.4e-61
Sapindales	Sapindaceae	Acer_yangbiense	Acer_yangbiense_Acyan03G0322800.1_CNL	CNL	C1_2	898	942	2.3e-08
Sapindales	Sapindaceae	Acer_yangbiense	Acer_yangbiense_Acyan03G0322800.1_CNL	CNL	C1_2	960	998	2.3e-08
Sapindales	Sapindaceae	Acer_yangbiense	Acer_yangbiense_Acyan03G0322800.1_CNL	CNL	C1_2	1004	1055	2.3e-08
Sapindales	Sapindaceae	Acer_yangbiense	Acer_yangbiense_Acyan04G0255400.1_CNL	CNL	ArgoN	728	864	7.5e-18
Sapindales	Sapindaceae	Acer_yangbiense	Acer_yangbiense_Acyan04G0255400.1_CNL	CNL	ArgoL1	874	924	3.4e-19
Sapindales	Sapindaceae	Acer_yangbiense	Acer_yangbiense_Acyan04G0255400.1_CNL	CNL	PAZ	929	1054	5e-22
Sapindales	Sapindaceae	Acer_yangbiense	Acer_yangbiense_Acyan04G0255400.1_CNL	CNL	ArgoL2	1063	1110	2.2e-11
Sapindales	Sapindaceae	Acer_yangbiense	Acer_yangbiense_Acyan04G0255400.1_CNL	CNL	ArgoMid	1120	1200	1.9e-10
Sapindales	Sapindaceae	Acer_yangbiense	Acer_yangbiense_Acyan04G0255400.1_CNL	CNL	Piwi	1215	1531	9.5e-103
Sapindales	Sapindaceae	Acer_yangbiense	Acer_yangbiense_Acyan04G0255400.1_CNL	CNL	Dirigent	1620	1766	4.6e-41
Sapindales	Sapindaceae	Acer_yangbiense	Acer_yangbiense_Acyan05G0168700.1_TNL	TNL	C-JID	552	577	3.4e-10
Sapindales	Sapindaceae	Acer_yangbiense	Acer_yangbiense_Acyan05G0168700.1_TNL	TNL	C-JID	591	722	3.4e-10
Sapindales	Sapindaceae	Acer_yangbiense	Acer_yangbiense_Acyan06G0004300.1_TNL	TNL	C-JID	576	722	1.7e-16
Sapindales	Sapindaceae	Acer_yangbiense	Acer_yangbiense_Acyan07G0180100.1_CNL	CNL	Helicase_C	1275	1358	1.2e-18
Sapindales	Sapindaceae	Acer_yangbiense	Acer_yangbiense_Acyan12G0034100.1_CNL	CNL	ATPase_2	35	94	3.3e-05
Sapindales	Sapindaceae	Acer_yangbiense	Acer_yangbiense_Acyan13G0156000.1_CNL	CNL	ATPase_2	447	545	4e-05
Ericales	Actinidiaceae	Actinidia_chinensis	Actinidia_chinensis_Achn034181_CNL	CNL	Root_cap	793	848	4.2e-23
Ericales	Actinidiaceae	Actinidia_chinensis	Actinidia_chinensis_Achn174311_CNL	CNL	PK_Tyr_Ser-Thr	1145	1214	5.4e-13
Ericales	Actinidiaceae	Actinidia_chinensis	Actinidia_chinensis_Achn231191_CNL	CNL	DUF761	47	82	3.3e-14
Ericales	Actinidiaceae	Actinidia_chinensis	Actinidia_chinensis_Achn231191_CNL	CNL	DUF761	136	170	3.3e-14
Ericales	Actinidiaceae	Actinidia_eriantha	Actinidia_eriantha_DTZ79_01g08720_TNL	TNL	C-JID	919	1041	7.2e-12
Ericales	Actinidiaceae	Actinidia_eriantha	Actinidia_eriantha_DTZ79_06g08980_TNL	TNL	C-JID	994	1118	1.2e-05
Ericales	Actinidiaceae	Actinidia_eriantha	Actinidia_eriantha_DTZ79_06g10660_TNL	TNL	C-JID	681	759	8.7e-06
Ericales	Actinidiaceae	Actinidia_eriantha	Actinidia_eriantha_DTZ79_06g10660_TNL	TNL	C-JID	764	889	8.7e-06
Ericales	Actinidiaceae	Actinidia_eriantha	Actinidia_eriantha_DTZ79_07g04870_TNL	TNL	C-JID	977	1127	1.1e-21
Ericales	Actinidiaceae	Actinidia_eriantha	Actinidia_eriantha_DTZ79_08g12840_TNL	TNL	C-JID	1009	1137	1.9e-08
Ericales	Actinidiaceae	Actinidia_eriantha	Actinidia_eriantha_DTZ79_08g12850_TNL	TNL	C-JID	945	1072	6.4e-09
Ericales	Actinidiaceae	Actinidia_eriantha	Actinidia_eriantha_DTZ79_09g10760_TNL	TNL	C-JID	8	45	3.3e-10
Ericales	Actinidiaceae	Actinidia_eriantha	Actinidia_eriantha_DTZ79_09g10760_TNL	TNL	C-JID	1116	1251	3.3e-10
Ericales	Actinidiaceae	Actinidia_eriantha	Actinidia_eriantha_DTZ79_09g10780_TNL	TNL	C-JID	986	1111	1.3e-07
Ericales	Actinidiaceae	Actinidia_eriantha	Actinidia_eriantha_DTZ79_10g00780_CNL	CNL	CSF-1	49	140	2.3e-05
Ericales	Actinidiaceae	Actinidia_eriantha	Actinidia_eriantha_DTZ79_10g04470_TNL	TNL	C-JID	221	350	3.9e-06
Ericales	Actinidiaceae	Actinidia_eriantha	Actinidia_eriantha_DTZ79_10g04470_TNL	TNL	C-JID	429	555	3.9e-06
Ericales	Actinidiaceae	Actinidia_eriantha	Actinidia_eriantha_DTZ79_11g11580_TNL	TNL	C-JID	945	1075	2.5e-08
Ericales	Actinidiaceae	Actinidia_eriantha	Actinidia_eriantha_DTZ79_14g12000_CNL	CNL	TOC159_MAD	1582	1706	1.5e-20
Ericales	Actinidiaceae	Actinidia_eriantha	Actinidia_eriantha_DTZ79_17g12240_TNL	TNL	C-JID	938	1075	9.8e-09
Ericales	Actinidiaceae	Actinidia_eriantha	Actinidia_eriantha_DTZ79_19g03080_TNL	TNL	C-JID	956	1081	1.2e-05
Ericales	Actinidiaceae	Actinidia_eriantha	Actinidia_eriantha_DTZ79_20g04600_CNL	CNL	Helicase_C	119	178	2.5e-12
Ericales	Actinidiaceae	Actinidia_eriantha	Actinidia_eriantha_DTZ79_28g11570_CNL	CNL	F-box-like	110	150	1.2e-05
Poales	Poaceae	Aegilops_tauschii	Aegilops_tauschii_AEGTA00009_CNL	CNL	PK_Tyr_Ser-Thr	964	1120	7.8e-37
Poales	Poaceae	Aegilops_tauschii	Aegilops_tauschii_AEGTA00009_CNL	CNL	PK_Tyr_Ser-Thr	1252	1407	7.8e-37
Poales	Poaceae	Aegilops_tauschii	Aegilops_tauschii_AEGTA00009_CNL	CNL	PK_Tyr_Ser-Thr	1408	1505	7.8e-37
Poales	Poaceae	Aegilops_tauschii	Aegilops_tauschii_AEGTA00012_CNL	CNL	DDE_Tnp_4	1198	1341	1.6e-29
Poales	Poaceae	Aegilops_tauschii	Aegilops_tauschii_AEGTA00012_CNL	CNL	DDE_Tnp_4	1823	1961	1.6e-29
Poales	Poaceae	Aegilops_tauschii	Aegilops_tauschii_AEGTA00020_CNL	CNL	Pkinase	15	276	5.7e-49
Poales	Poaceae	Aegilops_tauschii	Aegilops_tauschii_AEGTA00089_CNL	CNL	Pkinase	147	415	1.9e-47
Poales	Poaceae	Aegilops_tauschii	Aegilops_tauschii_AEGTA00089_CNL	CNL	Motile_Sperm	438	540	1.2e-12
Poales	Poaceae	Aegilops_tauschii	Aegilops_tauschii_AEGTA00445_CNL	CNL	Pkinase	942	975	1e-12
Poales	Poaceae	Aegilops_tauschii	Aegilops_tauschii_AEGTA00445_CNL	CNL	Pkinase	1010	1125	1e-12
Poales	Poaceae	Aegilops_tauschii	Aegilops_tauschii_AEGTA00445_CNL	CNL	Motile_Sperm	1147	1253	6.7e-10
Poales	Poaceae	Aegilops_tauschii	Aegilops_tauschii_AEGTA00504_CNL	CNL	PMD	1360	1509	1.2e-11
Poales	Poaceae	Aegilops_tauschii	Aegilops_tauschii_AEGTA00507_CNL	CNL	DUF4220	893	1194	2e-72
Poales	Poaceae	Aegilops_tauschii	Aegilops_tauschii_AEGTA00507_CNL	CNL	DUF594	1314	1348	9.9e-11
Poales	Poaceae	Aegilops_tauschii	Aegilops_tauschii_AEGTA00545_CNL	CNL	p450	509	763	1.4e-60
Poales	Poaceae	Aegilops_tauschii	Aegilops_tauschii_AEGTA00546_CNL	CNL	His_biosynth	421	522	1.1e-13
Poales	Poaceae	Aegilops_tauschii	Aegilops_tauschii_AEGTA00649_CNL	CNL	DDE_Tnp_4	1196	1333	2.8e-16
Poales	Poaceae	Aegilops_tauschii	Aegilops_tauschii_AEGTA02378_CNL	CNL	DDE_Tnp_4	1127	1275	2.7e-18
Poales	Poaceae	Aegilops_tauschii	Aegilops_tauschii_AEGTA02380_CNL	CNL	ABC1	115	215	8.7e-05
Poales	Poaceae	Aegilops_tauschii	Aegilops_tauschii_AEGTA03276_CNL	CNL	zf-BED	155	204	6.3e-12
Poales	Poaceae	Aegilops_tauschii	Aegilops_tauschii_AEGTA03276_CNL	CNL	zf-BED	242	288	6.3e-12
Poales	Poaceae	Aegilops_tauschii	Aegilops_tauschii_AEGTA03908_CNL	CNL	GlutR_dimer	1030	1127	1.1e-18
Poales	Poaceae	Aegilops_tauschii	Aegilops_tauschii_AEGTA04590_CNL	CNL	zf-BED	343	386	3.3e-10
Poales	Poaceae	Aegilops_tauschii	Aegilops_tauschii_AEGTA04590_CNL	CNL	zf-BED	435	482	3.3e-10
Poales	Poaceae	Aegilops_tauschii	Aegilops_tauschii_AEGTA04933_CNL	CNL	zf-BED	228	274	3.9e-15
Poales	Poaceae	Aegilops_tauschii	Aegilops_tauschii_AEGTA06654_CNL	CNL	Jacalin	673	805	4e-22
Poales	Poaceae	Aegilops_tauschii	Aegilops_tauschii_AEGTA07156_CNL	CNL	DDE_Tnp_4	1189	1340	2.4e-17
Poales	Poaceae	Aegilops_tauschii	Aegilops_tauschii_AEGTA08064_CNL	CNL	Rhodanese	1216	1320	3e-06
Poales	Poaceae	Aegilops_tauschii	Aegilops_tauschii_AEGTA08715_CNL	CNL	HTH_38	1132	1170	2.3e-09
Poales	Poaceae	Aegilops_tauschii	Aegilops_tauschii_AEGTA08715_CNL	CNL	DDE_Tnp_4	1227	1381	6.2e-49
Poales	Poaceae	Aegilops_tauschii	Aegilops_tauschii_AEGTA08715_CNL	CNL	HTH_38	1474	1512	2.3e-09
Poales	Poaceae	Aegilops_tauschii	Aegilops_tauschii_AEGTA08715_CNL	CNL	DDE_Tnp_4	1568	1723	6.2e-49
Poales	Poaceae	Aegilops_tauschii	Aegilops_tauschii_AEGTA08715_CNL	CNL	HTH_38	1819	1862	2.3e-09
Poales	Poaceae	Aegilops_tauschii	Aegilops_tauschii_AEGTA08715_CNL	CNL	DDE_Tnp_4	1905	2063	6.2e-49
Poales	Poaceae	Aegilops_tauschii	Aegilops_tauschii_AEGTA08907_CNL	CNL	DUF3681	16	114	7.5e-35
Poales	Poaceae	Aegilops_tauschii	Aegilops_tauschii_AEGTA08907_CNL	CNL	FAR1	1866	1889	1.5e-09
Poales	Poaceae	Aegilops_tauschii	Aegilops_tauschii_AEGTA08907_CNL	CNL	MULE	2048	2113	3.6e-10
Poales	Poaceae	Aegilops_tauschii	Aegilops_tauschii_AEGTA09300_CNL	CNL	Thioredoxin	957	1058	9.7e-15
Poales	Poaceae	Aegilops_tauschii	Aegilops_tauschii_AEGTA09721_CNL	CNL	Pkinase	38	305	7.9e-43
Poales	Poaceae	Aegilops_tauschii	Aegilops_tauschii_AEGTA09801_CNL	CNL	B3	1125	1224	7.2e-24
Poales	Poaceae	Aegilops_tauschii	Aegilops_tauschii_AEGTA10069_CNL	CNL	WRKY	904	925	1.2e-05
Poales	Poaceae	Aegilops_tauschii	Aegilops_tauschii_AEGTA10336_CNL	CNL	DDE_Tnp_4	1122	1273	1.7e-19
Poales	Poaceae	Aegilops_tauschii	Aegilops_tauschii_AEGTA10337_CNL	CNL	DDE_Tnp_4	1229	1376	2.2e-15
Poales	Poaceae	Aegilops_tauschii	Aegilops_tauschii_AEGTA10343_CNL	CNL	Kelch_1	1237	1253	4.6e-21
Poales	Poaceae	Aegilops_tauschii	Aegilops_tauschii_AEGTA10343_CNL	CNL	Kelch_1	1279	1292	4.6e-21
Poales	Poaceae	Aegilops_tauschii	Aegilops_tauschii_AEGTA10343_CNL	CNL	Kelch_1	1298	1344	4.6e-21
Poales	Poaceae	Aegilops_tauschii	Aegilops_tauschii_AEGTA10343_CNL	CNL	Kelch_1	1346	1392	4.6e-21
Poales	Poaceae	Aegilops_tauschii	Aegilops_tauschii_AEGTA10343_CNL	CNL	Kelch_1	1403	1414	4.6e-21
Poales	Poaceae	Aegilops_tauschii	Aegilops_tauschii_AEGTA10343_CNL	CNL	Kelch_1	1417	1441	4.6e-21
Poales	Poaceae	Aegilops_tauschii	Aegilops_tauschii_AEGTA10389_CNL	CNL	DDE_Tnp_4	1174	1321	4.2e-11
Poales	Poaceae	Aegilops_tauschii	Aegilops_tauschii_AEGTA10519_CNL	CNL	Kelch_6	1175	1211	7.7e-18
Poales	Poaceae	Aegilops_tauschii	Aegilops_tauschii_AEGTA10519_CNL	CNL	Kelch_6	1219	1255	7.7e-18
Poales	Poaceae	Aegilops_tauschii	Aegilops_tauschii_AEGTA10519_CNL	CNL	Kelch_6	1296	1359	7.7e-18
Poales	Poaceae	Aegilops_tauschii	Aegilops_tauschii_AEGTA10519_CNL	CNL	Kelch_2	1370	1403	1.8e-05
Poales	Poaceae	Aegilops_tauschii	Aegilops_tauschii_AEGTA10630_CNL	CNL	Pkinase	1135	1167	4.8e-42
Poales	Poaceae	Aegilops_tauschii	Aegilops_tauschii_AEGTA10845_CNL	CNL	WD40	1399	1449	1.3e-15
Poales	Poaceae	Aegilops_tauschii	Aegilops_tauschii_AEGTA10845_CNL	CNL	WD40	1451	1469	1.3e-15
Poales	Poaceae	Aegilops_tauschii	Aegilops_tauschii_AEGTA10845_CNL	CNL	WD40	1473	1513	1.3e-15
Poales	Poaceae	Aegilops_tauschii	Aegilops_tauschii_AEGTA11229_CNL	CNL	WRKY	1206	1274	2.7e-43
Poales	Poaceae	Aegilops_tauschii	Aegilops_tauschii_AEGTA11229_CNL	CNL	WRKY	1329	1389	2.7e-43
Poales	Poaceae	Aegilops_tauschii	Aegilops_tauschii_AEGTA11385_CNL	CNL	DDE_Tnp_4	1316	1464	3.5e-18
Poales	Poaceae	Aegilops_tauschii	Aegilops_tauschii_AEGTA11684_CNL	CNL	Pkinase	39	304	1.7e-48
Poales	Poaceae	Aegilops_tauschii	Aegilops_tauschii_AEGTA11724_CNL	CNL	Pkinase	76	166	1.2e-27
Poales	Poaceae	Aegilops_tauschii	Aegilops_tauschii_AEGTA12304_CNL	CNL	DUF676	71	273	3.5e-30
Poales	Poaceae	Aegilops_tauschii	Aegilops_tauschii_AEGTA12304_CNL	CNL	Proteasome	1295	1474	3.6e-42
Poales	Poaceae	Aegilops_tauschii	Aegilops_tauschii_AEGTA12747_CNL	CNL	Retrotran_gag_2	1212	1331	4.4e-12
Poales	Poaceae	Aegilops_tauschii	Aegilops_tauschii_AEGTA13454_CNL	CNL	Pkinase	56	288	1.1e-30
Poales	Poaceae	Aegilops_tauschii	Aegilops_tauschii_AEGTA14065_CNL	CNL	Pkinase	1056	1106	3.9e-31
Poales	Poaceae	Aegilops_tauschii	Aegilops_tauschii_AEGTA14066_CNL	CNL	Pkinase	887	1171	1.3e-46
Poales	Poaceae	Aegilops_tauschii	Aegilops_tauschii_AEGTA14679_CNL	CNL	ATPase_2	1132	1183	8.9e-06
Poales	Poaceae	Aegilops_tauschii	Aegilops_tauschii_AEGTA15013_CNL	CNL	DDE_Tnp_4	1172	1297	1.7e-08
Poales	Poaceae	Aegilops_tauschii	Aegilops_tauschii_AEGTA15035_CNL	CNL	Pkinase	89	339	4.3e-46
Poales	Poaceae	Aegilops_tauschii	Aegilops_tauschii_AEGTA15197_CNL	CNL	zf-RVT	1356	1412	1.4e-11
Poales	Poaceae	Aegilops_tauschii	Aegilops_tauschii_AEGTA15918_CNL	CNL	RVT_3	1347	1426	1.3e-06
Poales	Poaceae	Aegilops_tauschii	Aegilops_tauschii_AEGTA15940_CNL	CNL	GRAS	961	1331	8.5e-132
Poales	Poaceae	Aegilops_tauschii	Aegilops_tauschii_AEGTA16627_CNL	CNL	GRAS	102	411	8.7e-51
Poales	Poaceae	Aegilops_tauschii	Aegilops_tauschii_AEGTA17804_CNL	CNL	DDE_Tnp_4	1189	1336	1.6e-15
Poales	Poaceae	Aegilops_tauschii	Aegilops_tauschii_AEGTA17950_CNL	CNL	AvrRpt-cleavage	1065	1083	2.4e-16
Poales	Poaceae	Aegilops_tauschii	Aegilops_tauschii_AEGTA17950_CNL	CNL	AvrRpt-cleavage	1189	1225	2.4e-16
Poales	Poaceae	Aegilops_tauschii	Aegilops_tauschii_AEGTA18512_CNL	CNL	Wax2_C	1590	1687	2.5e-07
Poales	Poaceae	Aegilops_tauschii	Aegilops_tauschii_AEGTA18575_CNL	CNL	Plant_tran	909	946	1.7e-24
Poales	Poaceae	Aegilops_tauschii	Aegilops_tauschii_AEGTA18575_CNL	CNL	Plant_tran	952	1022	1.7e-24
Poales	Poaceae	Aegilops_tauschii	Aegilops_tauschii_AEGTA19013_CNL	CNL	zf-BED	137	186	3.3e-07
Poales	Poaceae	Aegilops_tauschii	Aegilops_tauschii_AEGTA19216_CNL	CNL	PK_Tyr_Ser-Thr	657	739	2.5e-13
Poales	Poaceae	Aegilops_tauschii	Aegilops_tauschii_AEGTA19216_CNL	CNL	PK_Tyr_Ser-Thr	1062	1181	2.5e-13
Poales	Poaceae	Aegilops_tauschii	Aegilops_tauschii_AEGTA19695_CNL	CNL	Kelch_1	1022	1038	4.2e-24
Poales	Poaceae	Aegilops_tauschii	Aegilops_tauschii_AEGTA19695_CNL	CNL	Kelch_1	1063	1081	4.2e-24
Poales	Poaceae	Aegilops_tauschii	Aegilops_tauschii_AEGTA19695_CNL	CNL	Kelch_1	1084	1131	4.2e-24
Poales	Poaceae	Aegilops_tauschii	Aegilops_tauschii_AEGTA19695_CNL	CNL	Kelch_1	1133	1179	4.2e-24
Poales	Poaceae	Aegilops_tauschii	Aegilops_tauschii_AEGTA19695_CNL	CNL	Kelch_1	1191	1203	4.2e-24
Poales	Poaceae	Aegilops_tauschii	Aegilops_tauschii_AEGTA19695_CNL	CNL	Kelch_1	1212	1227	4.2e-24
Poales	Poaceae	Aegilops_tauschii	Aegilops_tauschii_AEGTA19695_CNL	CNL	Kelch_2	1264	1279	4.1e-06
Poales	Poaceae	Aegilops_tauschii	Aegilops_tauschii_AEGTA19740_CNL	CNL	HMA	891	951	1.8e-05
Poales	Poaceae	Aegilops_tauschii	Aegilops_tauschii_AEGTA19740_CNL	CNL	HMA	1086	1124	1.8e-05
Poales	Poaceae	Aegilops_tauschii	Aegilops_tauschii_AEGTA19781_CNL	CNL	Pkinase	1126	1286	9.9e-42
Poales	Poaceae	Aegilops_tauschii	Aegilops_tauschii_AEGTA19793_CNL	CNL	TsaE	501	548	5.1e-05
Poales	Poaceae	Aegilops_tauschii	Aegilops_tauschii_AEGTA20810_CNL	CNL	AP2	860	911	1.1e-14
Poales	Poaceae	Aegilops_tauschii	Aegilops_tauschii_AEGTA21773_CNL	CNL	RVT_3	1716	1780	3.6e-05
Poales	Poaceae	Aegilops_tauschii	Aegilops_tauschii_AEGTA22693_CNL	CNL	Plant_tran	872	934	6.1e-91
Poales	Poaceae	Aegilops_tauschii	Aegilops_tauschii_AEGTA22693_CNL	CNL	Plant_tran	1024	1228	6.1e-91
Poales	Poaceae	Aegilops_tauschii	Aegilops_tauschii_AEGTA22750_CNL	CNL	Pkinase	49	176	1.7e-26
Poales	Poaceae	Aegilops_tauschii	Aegilops_tauschii_AEGTA22750_CNL	CNL	Motile_Sperm	307	409	3.2e-10
Poales	Poaceae	Aegilops_tauschii	Aegilops_tauschii_AEGTA22763_CNL	CNL	GUB_WAK_bind	33	98	2.8e-13
Poales	Poaceae	Aegilops_tauschii	Aegilops_tauschii_AEGTA22763_CNL	CNL	Pkinase	343	406	1.6e-16
Poales	Poaceae	Aegilops_tauschii	Aegilops_tauschii_AEGTA22763_CNL	CNL	Pkinase	457	502	1.6e-16
Poales	Poaceae	Aegilops_tauschii	Aegilops_tauschii_AEGTA22965_CNL	CNL	PP2C	862	1148	9.6e-29
Poales	Poaceae	Aegilops_tauschii	Aegilops_tauschii_AEGTA23547_CNL	CNL	Pkinase	23	203	9.9e-28
Poales	Poaceae	Aegilops_tauschii	Aegilops_tauschii_AEGTA23547_CNL	CNL	Motile_Sperm	278	383	1.4e-16
Poales	Poaceae	Aegilops_tauschii	Aegilops_tauschii_AEGTA23709_CNL	CNL	CEP44	1036	1096	2.7e-05
Poales	Poaceae	Aegilops_tauschii	Aegilops_tauschii_AEGTA23709_CNL	CNL	DDE_Tnp_4	1181	1327	2.1e-51
Poales	Poaceae	Aegilops_tauschii	Aegilops_tauschii_AEGTA23709_CNL	CNL	CEP44	1351	1411	2.7e-05
Poales	Poaceae	Aegilops_tauschii	Aegilops_tauschii_AEGTA23709_CNL	CNL	DDE_Tnp_4	1508	1667	2.1e-51
Poales	Poaceae	Aegilops_tauschii	Aegilops_tauschii_AEGTA23709_CNL	CNL	CEP44	1693	1771	2.7e-05
Poales	Poaceae	Aegilops_tauschii	Aegilops_tauschii_AEGTA23709_CNL	CNL	DDE_Tnp_4	1848	2010	2.1e-51
Poales	Poaceae	Aegilops_tauschii	Aegilops_tauschii_AEGTA23909_CNL	CNL	Pkinase	32	58	1.4e-34
Poales	Poaceae	Aegilops_tauschii	Aegilops_tauschii_AEGTA23909_CNL	CNL	Pkinase	59	246	1.4e-34
Poales	Poaceae	Aegilops_tauschii	Aegilops_tauschii_AEGTA24493_CNL	CNL	Exo_endo_phos	936	1183	4.7e-06
Poales	Poaceae	Aegilops_tauschii	Aegilops_tauschii_AEGTA25375_CNL	CNL	Chromo	85	132	1.2e-07
Poales	Poaceae	Aegilops_tauschii	Aegilops_tauschii_AEGTA25375_CNL	CNL	Pkinase	141	200	9.2e-47
Poales	Poaceae	Aegilops_tauschii	Aegilops_tauschii_AEGTA25375_CNL	CNL	Pkinase	204	469	9.2e-47
Poales	Poaceae	Aegilops_tauschii	Aegilops_tauschii_AEGTA25378_CNL	CNL	Rit1_C	14	63	9.1e-05
Poales	Poaceae	Aegilops_tauschii	Aegilops_tauschii_AEGTA25748_CNL	CNL	Pkinase	163	260	1.4e-10
Poales	Poaceae	Aegilops_tauschii	Aegilops_tauschii_AEGTA25860_CNL	CNL	Pkinase	30	125	3.1e-22
Poales	Poaceae	Aegilops_tauschii	Aegilops_tauschii_AEGTA33053_CNL	CNL	WRKY	954	1014	3e-20
Poales	Poaceae	Aegilops_tauschii	Aegilops_tauschii_AEGTA33159_CNL	CNL	VPS28	1	136	1.6e-39
Poales	Poaceae	Aegilops_tauschii	Aegilops_tauschii_AEGTA33281_CNL	CNL	Jacalin	754	882	8.8e-13
Poales	Poaceae	Aegilops_tauschii	Aegilops_tauschii_AEGTA42517_CNL	CNL	RVT_2	1	178	3.4e-33
Poales	Poaceae	Aegilops_tauschii	Aegilops_tauschii_AEGTA42517_CNL	CNL	RVT_2	704	769	3.4e-33
Poales	Poaceae	Aegilops_tauschii	Aegilops_tauschii_AEGTA42570_CNL	CNL	RVT_2	212	386	4.2e-43
Poales	Poaceae	Aegilops_tauschii	Aegilops_tauschii_AEGTA42596_CNL	CNL	Ceramidase	2	117	8.9e-05
Poales	Poaceae	Aegilops_tauschii	Aegilops_tauschii_AEGTA42596_CNL	CNL	Ceramidase	117	222	8.9e-05
Brassicales	Brassicaceae	Aethionema_arabicum	Aethionema_arabicum_AA_C182441_1_CNL	CNL	ATHILA	566	750	4.2e-24
Brassicales	Brassicaceae	Aethionema_arabicum	Aethionema_arabicum_AA_C191863_3_TNL	TNL	DUF640	214	261	9.3e-07
Brassicales	Brassicaceae	Aethionema_arabicum	Aethionema_arabicum_AA_C191863_4_TNL	TNL	C-JID	532	657	9.6e-19
Brassicales	Brassicaceae	Aethionema_arabicum	Aethionema_arabicum_AA_scaffold1441_155_TNL	TNL	TPR_19	486	543	4.5e-05
Brassicales	Brassicaceae	Aethionema_arabicum	Aethionema_arabicum_AA_scaffold1441_155_TNL	TNL	TPR_19	545	597	4.5e-05
Brassicales	Brassicaceae	Aethionema_arabicum	Aethionema_arabicum_AA_scaffold1441_155_TNL	TNL	TPR_19	702	728	4.5e-05
Brassicales	Brassicaceae	Aethionema_arabicum	Aethionema_arabicum_AA_scaffold1582_6_CNL	CNL	WD40	30	67	8.3e-35
Brassicales	Brassicaceae	Aethionema_arabicum	Aethionema_arabicum_AA_scaffold1582_6_CNL	CNL	WD40	71	109	8.3e-35
Brassicales	Brassicaceae	Aethionema_arabicum	Aethionema_arabicum_AA_scaffold1582_6_CNL	CNL	WD40	113	151	8.3e-35
Brassicales	Brassicaceae	Aethionema_arabicum	Aethionema_arabicum_AA_scaffold1582_6_CNL	CNL	WD40	155	193	8.3e-35
Brassicales	Brassicaceae	Aethionema_arabicum	Aethionema_arabicum_AA_scaffold1582_6_CNL	CNL	WD40	197	234	8.3e-35
Brassicales	Brassicaceae	Aethionema_arabicum	Aethionema_arabicum_AA_scaffold1582_6_CNL	CNL	Katanin_con80	860	1021	4.3e-38
Brassicales	Brassicaceae	Aethionema_arabicum	Aethionema_arabicum_AA_scaffold1738_17_TNL	TNL	C-JID	959	1109	8.1e-12
Brassicales	Brassicaceae	Aethionema_arabicum	Aethionema_arabicum_AA_scaffold1738_19_TNL	TNL	C-JID	972	1125	2.1e-10
Brassicales	Brassicaceae	Aethionema_arabicum	Aethionema_arabicum_AA_scaffold1738_29_CNL	CNL	Glutaredoxin	58	118	2.9e-06
Brassicales	Brassicaceae	Aethionema_arabicum	Aethionema_arabicum_AA_scaffold1738_29_CNL	CNL	protein_MS5	310	411	1.2e-19
Brassicales	Brassicaceae	Aethionema_arabicum	Aethionema_arabicum_AA_scaffold1738_29_CNL	CNL	S1-P1_nuclease	417	533	1.2e-24
Brassicales	Brassicaceae	Aethionema_arabicum	Aethionema_arabicum_AA_scaffold1843_165_TNL	TNL	C-JID	952	1106	3.3e-11
Brassicales	Brassicaceae	Aethionema_arabicum	Aethionema_arabicum_AA_scaffold2535_10_TNL	TNL	Auxin_inducible	3	94	5.6e-22
Brassicales	Brassicaceae	Aethionema_arabicum	Aethionema_arabicum_AA_scaffold2957_13_TNL	TNL	C-JID	1242	1396	4.3e-29
Brassicales	Brassicaceae	Aethionema_arabicum	Aethionema_arabicum_AA_scaffold2957_13_TNL	TNL	C-JID	2286	2435	4.3e-29
Brassicales	Brassicaceae	Aethionema_arabicum	Aethionema_arabicum_AA_scaffold2957_14_TNL	TNL	C-JID	975	1132	7.9e-14
Brassicales	Brassicaceae	Aethionema_arabicum	Aethionema_arabicum_AA_scaffold2957_20_TNL	TNL	C-JID	997	1152	8.1e-15
Brassicales	Brassicaceae	Aethionema_arabicum	Aethionema_arabicum_AA_scaffold2957_23_TNL	TNL	C-JID	994	1147	2.7e-14
Brassicales	Brassicaceae	Aethionema_arabicum	Aethionema_arabicum_AA_scaffold2957_29_TNL	TNL	C-JID	940	1091	5.3e-18
Brassicales	Brassicaceae	Aethionema_arabicum	Aethionema_arabicum_AA_scaffold3630_27_TNL	TNL	C-JID	750	890	5.9e-11
Brassicales	Brassicaceae	Aethionema_arabicum	Aethionema_arabicum_AA_scaffold4402_86_TNL	TNL	PP2C	730	892	5.6e-27
Brassicales	Brassicaceae	Aethionema_arabicum	Aethionema_arabicum_AA_scaffold4407_60_CNL	CNL	CbiX	91	196	5.3e-27
Brassicales	Brassicaceae	Aethionema_arabicum	Aethionema_arabicum_AA_scaffold4513_24_TNL	TNL	Ribosomal_S26e	991	1098	3.2e-51
Brassicales	Brassicaceae	Aethionema_arabicum	Aethionema_arabicum_AA_scaffold4513_25_TNL	TNL	WEMBL	333	389	1.2e-18
Brassicales	Brassicaceae	Aethionema_arabicum	Aethionema_arabicum_AA_scaffold4513_25_TNL	TNL	URO-D	516	853	3.3e-110
Brassicales	Brassicaceae	Aethionema_arabicum	Aethionema_arabicum_AA_scaffold4513_25_TNL	TNL	C-JID	1789	1915	1.8e-05
Brassicales	Brassicaceae	Aethionema_arabicum	Aethionema_arabicum_AA_scaffold5279_36_CNL	CNL	MMR_HSR1	80	175	2.9e-17
Brassicales	Brassicaceae	Aethionema_arabicum	Aethionema_arabicum_AA_scaffold5279_36_CNL	CNL	GN3L_Grn1	517	541	4.3e-17
Brassicales	Brassicaceae	Aethionema_arabicum	Aethionema_arabicum_AA_scaffold5422_2_TNL	TNL	DUF640	31	70	2.6e-06
Brassicales	Brassicaceae	Aethionema_arabicum	Aethionema_arabicum_AA_scaffold5422_2_TNL	TNL	zf-CCCH	1418	1444	1.5e-19
Brassicales	Brassicaceae	Aethionema_arabicum	Aethionema_arabicum_AA_scaffold5422_2_TNL	TNL	zf-CCCH	1501	1527	1.5e-19
Brassicales	Brassicaceae	Aethionema_arabicum	Aethionema_arabicum_AA_scaffold5422_3_TNL	TNL	C-JID	995	1156	1.7e-15
Brassicales	Brassicaceae	Aethionema_arabicum	Aethionema_arabicum_AA_scaffold5721_24_TNL	TNL	C-JID	1075	1215	3.7e-11
Brassicales	Brassicaceae	Aethionema_arabicum	Aethionema_arabicum_AA_scaffold6113_12_TNL	TNL	SNARE_assoc	1327	1448	1e-12
Brassicales	Brassicaceae	Aethionema_arabicum	Aethionema_arabicum_AA_scaffold6113_12_TNL	TNL	SNARE_assoc	1464	1501	1e-12
Brassicales	Brassicaceae	Aethionema_arabicum	Aethionema_arabicum_AA_scaffold6113_13_TNL	TNL	Calmodulin_bind	61	338	4.4e-64
Brassicales	Brassicaceae	Aethionema_arabicum	Aethionema_arabicum_AA_scaffold6113_13_TNL	TNL	SBF	1406	1591	1.3e-42
Brassicales	Brassicaceae	Aethionema_arabicum	Aethionema_arabicum_AA_scaffold6119_14_TNL	TNL	C-JID	998	1146	1.2e-05
Brassicales	Brassicaceae	Aethionema_arabicum	Aethionema_arabicum_AA_scaffold6482_10_TNL	TNL	GUB_WAK_bind	33	92	4.5e-07
Brassicales	Brassicaceae	Aethionema_arabicum	Aethionema_arabicum_AA_scaffold6482_10_TNL	TNL	GUB_WAK_bind	131	177	4.5e-07
Brassicales	Brassicaceae	Aethionema_arabicum	Aethionema_arabicum_AA_scaffold6482_10_TNL	TNL	WAK	205	316	3e-35
Brassicales	Brassicaceae	Aethionema_arabicum	Aethionema_arabicum_AA_scaffold6482_10_TNL	TNL	PK_Tyr_Ser-Thr	449	720	1.9e-48
Brassicales	Brassicaceae	Aethionema_arabicum	Aethionema_arabicum_AA_scaffold6761_11_CNL	CNL	Sugar_tr	922	1354	2.2e-59
Brassicales	Brassicaceae	Aethionema_arabicum	Aethionema_arabicum_AA_scaffold6761_11_CNL	CNL	FAF	1429	1483	1.1e-16
Brassicales	Brassicaceae	Aethionema_arabicum	Aethionema_arabicum_AA_scaffold871_18_TNL	TNL	C-JID	837	981	1e-14
Fagales	Betulaceae	Alnus_glutinosa	Alnus_glutinosa_Alngl11162S06875_CNL	CNL	Exo70	635	701	9.2e-21
Fagales	Betulaceae	Alnus_glutinosa	Alnus_glutinosa_Alngl11162S06875_CNL	CNL	Exo70	776	891	9.2e-21
Fagales	Betulaceae	Alnus_glutinosa	Alnus_glutinosa_Alngl11311S14088_CNL	CNL	RVT_2	312	346	1.2e-52
Fagales	Betulaceae	Alnus_glutinosa	Alnus_glutinosa_Alngl12693S00661_CNL	CNL	PAP_central	1240	1307	6.5e-06
Fagales	Betulaceae	Alnus_glutinosa	Alnus_glutinosa_Alngl12949S15331_TNL	TNL	C-JID	954	1070	2e-07
Fagales	Betulaceae	Alnus_glutinosa	Alnus_glutinosa_Alngl13228S15549_CNL	CNL	Transposase_24	62	99	4.4e-06
Fagales	Betulaceae	Alnus_glutinosa	Alnus_glutinosa_Alngl13228S15549_CNL	CNL	Transposase_24	1070	1177	4.4e-06
Fagales	Betulaceae	Alnus_glutinosa	Alnus_glutinosa_Alngl13228S15549_CNL	CNL	Transposase_24	1179	1261	4.4e-06
Fagales	Betulaceae	Alnus_glutinosa	Alnus_glutinosa_Alngl13228S15551_CNL	CNL	Transposase_24	62	99	4.4e-06
Fagales	Betulaceae	Alnus_glutinosa	Alnus_glutinosa_Alngl13228S15551_CNL	CNL	Transposase_24	1070	1177	4.4e-06
Fagales	Betulaceae	Alnus_glutinosa	Alnus_glutinosa_Alngl13228S15551_CNL	CNL	Transposase_24	1179	1261	4.4e-06
Fagales	Betulaceae	Alnus_glutinosa	Alnus_glutinosa_Alngl13383S15715_TNL	TNL	C-JID	794	924	3.3e-06
Fagales	Betulaceae	Alnus_glutinosa	Alnus_glutinosa_Alngl13546S07276_CNL	CNL	Pyr_redox_2	166	480	1.4e-37
Fagales	Betulaceae	Alnus_glutinosa	Alnus_glutinosa_Alngl15168S16908_TNL	TNL	C-JID	1072	1199	1e-19
Fagales	Betulaceae	Alnus_glutinosa	Alnus_glutinosa_Alngl15168S16908_TNL	TNL	C-JID	1809	1838	1e-19
Fagales	Betulaceae	Alnus_glutinosa	Alnus_glutinosa_Alngl15168S16908_TNL	TNL	C-JID	2512	2647	1e-19
Fagales	Betulaceae	Alnus_glutinosa	Alnus_glutinosa_Alngl15168S16908_TNL	TNL	C-JID	3476	3602	1e-19
Fagales	Betulaceae	Alnus_glutinosa	Alnus_glutinosa_Alngl16005S07748_TNL	TNL	C-JID	533	682	2.7e-08
Fagales	Betulaceae	Alnus_glutinosa	Alnus_glutinosa_Alngl16966S17974_CNL	CNL	SRF-TF	396	409	3.8e-13
Fagales	Betulaceae	Alnus_glutinosa	Alnus_glutinosa_Alngl16966S17974_CNL	CNL	SRF-TF	456	491	3.8e-13
Fagales	Betulaceae	Alnus_glutinosa	Alnus_glutinosa_Alngl19172S08186_TNL	TNL	C-JID	1287	1423	2.9e-07
Fagales	Betulaceae	Alnus_glutinosa	Alnus_glutinosa_Alngl19263S01703_CNL	CNL	Transposase_24	947	1059	1.7e-05
Fagales	Betulaceae	Alnus_glutinosa	Alnus_glutinosa_Alngl19263S01703_CNL	CNL	WRKY	1083	1139	1.1e-17
Fagales	Betulaceae	Alnus_glutinosa	Alnus_glutinosa_Alngl2096S08445_CNL	CNL	Q_salvage	112	183	9.9e-05
Fagales	Betulaceae	Alnus_glutinosa	Alnus_glutinosa_Alngl2096S08445_CNL	CNL	PPR_2	1189	1237	6.8e-07
Fagales	Betulaceae	Alnus_glutinosa	Alnus_glutinosa_Alngl2096S08445_CNL	CNL	PPR_2	1239	1272	6.8e-07
Fagales	Betulaceae	Alnus_glutinosa	Alnus_glutinosa_Alngl2144S20320_TNL	TNL	C-JID	722	872	4.7e-09
Fagales	Betulaceae	Alnus_glutinosa	Alnus_glutinosa_Alngl2265S20957_TNL	TNL	C-JID	1693	1826	2.5e-05
Fagales	Betulaceae	Alnus_glutinosa	Alnus_glutinosa_Alngl22968S21088_TNL	TNL	C-JID	1060	1192	9.3e-05
Fagales	Betulaceae	Alnus_glutinosa	Alnus_glutinosa_Alngl22968S21091_TNL	TNL	WRKY	106	146	2.3e-08
Fagales	Betulaceae	Alnus_glutinosa	Alnus_glutinosa_Alngl23533S21257_TNL	TNL	C-JID	859	984	4.8e-07
Fagales	Betulaceae	Alnus_glutinosa	Alnus_glutinosa_Alngl26725S22345_CNL	CNL	Methyltransf_2	81	163	1.7e-23
Fagales	Betulaceae	Alnus_glutinosa	Alnus_glutinosa_Alngl30272S23526_TNL	TNL	C-JID	896	1020	8.8e-07
Fagales	Betulaceae	Alnus_glutinosa	Alnus_glutinosa_Alngl30272S23527_TNL	TNL	C-JID	896	1020	8.8e-07
Fagales	Betulaceae	Alnus_glutinosa	Alnus_glutinosa_Alngl3049S09312_CNL	CNL	PAP_central	1239	1314	1.6e-08
Fagales	Betulaceae	Alnus_glutinosa	Alnus_glutinosa_Alngl3177S23979_CNL	CNL	HIG_1_N	1345	1402	1e-05
Fagales	Betulaceae	Alnus_glutinosa	Alnus_glutinosa_Alngl33894S24673_TNL	TNL	C-JID	830	987	2e-05
Fagales	Betulaceae	Alnus_glutinosa	Alnus_glutinosa_Alngl3389S24698_TNL	TNL	C-JID	1000	1131	9.9e-08
Fagales	Betulaceae	Alnus_glutinosa	Alnus_glutinosa_Alngl3389S24698_TNL	TNL	C-JID	1496	1566	9.9e-08
Fagales	Betulaceae	Alnus_glutinosa	Alnus_glutinosa_Alngl38336S25941_CNL	CNL	Ras	1668	1724	3.3e-05
Fagales	Betulaceae	Alnus_glutinosa	Alnus_glutinosa_Alngl424743S28122_TNL	TNL	C-JID	1554	1645	4.1e-05
Fagales	Betulaceae	Alnus_glutinosa	Alnus_glutinosa_Alngl42510S28443_TNL	TNL	C-JID	735	867	6.8e-09
Fagales	Betulaceae	Alnus_glutinosa	Alnus_glutinosa_Alngl42510S28443_TNL	TNL	C-JID	1055	1215	6.8e-09
Fagales	Betulaceae	Alnus_glutinosa	Alnus_glutinosa_Alngl425462S10460_CNL	CNL	PAP_central	1254	1408	6.6e-09
Fagales	Betulaceae	Alnus_glutinosa	Alnus_glutinosa_Alngl425680S28962_TNL	TNL	C-JID	686	832	2.9e-07
Fagales	Betulaceae	Alnus_glutinosa	Alnus_glutinosa_Alngl425842S10578_CNL	CNL	RT_RNaseH	960	984	2.6e-13
Fagales	Betulaceae	Alnus_glutinosa	Alnus_glutinosa_Alngl425842S10578_CNL	CNL	Integrase_H2C2	1111	1171	2.3e-07
Fagales	Betulaceae	Alnus_glutinosa	Alnus_glutinosa_Alngl425973S04199_CNL	CNL	SKA1	613	698	2.9e-22
Fagales	Betulaceae	Alnus_glutinosa	Alnus_glutinosa_Alngl425973S04199_CNL	CNL	SKA1	1129	1255	2.9e-22
Fagales	Betulaceae	Alnus_glutinosa	Alnus_glutinosa_Alngl482S30746_CNL	CNL	SKA1	844	960	8.5e-15
Fagales	Betulaceae	Alnus_glutinosa	Alnus_glutinosa_Alngl482S30746_CNL	CNL	SKA1	993	1012	8.5e-15
Fagales	Betulaceae	Alnus_glutinosa	Alnus_glutinosa_Alngl58061S32778_TNL	TNL	VHP	447	455	3.5e-11
Fagales	Betulaceae	Alnus_glutinosa	Alnus_glutinosa_Alngl58061S32778_TNL	TNL	VHP	668	700	3.5e-11
Fagales	Betulaceae	Alnus_glutinosa	Alnus_glutinosa_Alngl58061S32779_TNL	TNL	VHP	447	455	3.5e-11
Fagales	Betulaceae	Alnus_glutinosa	Alnus_glutinosa_Alngl58061S32779_TNL	TNL	VHP	668	700	3.5e-11
Fagales	Betulaceae	Alnus_glutinosa	Alnus_glutinosa_Alngl6121S33378_CNL	CNL	SKA1	527	616	2.2e-30
Fagales	Betulaceae	Alnus_glutinosa	Alnus_glutinosa_Alngl6514S11680_TNL	TNL	C-JID	896	1034	7.2e-07
Fagales	Betulaceae	Alnus_glutinosa	Alnus_glutinosa_Alngl7108S34910_CNL	CNL	HIG_1_N	1336	1392	5.4e-05
Fagales	Betulaceae	Alnus_glutinosa	Alnus_glutinosa_Alngl71476S34990_TNL	TNL	C-JID	587	723	4.2e-07
Fagales	Betulaceae	Alnus_glutinosa	Alnus_glutinosa_Alngl7687S35746_TNL	TNL	Retrotran_gag_2	691	808	2.4e-10
Fagales	Betulaceae	Alnus_glutinosa	Alnus_glutinosa_Alngl80900S36297_TNL	TNL	C-JID	986	1118	5.4e-60
Fagales	Betulaceae	Alnus_glutinosa	Alnus_glutinosa_Alngl80900S36297_TNL	TNL	C-JID	1152	1287	5.4e-60
Fagales	Betulaceae	Alnus_glutinosa	Alnus_glutinosa_Alngl80900S36297_TNL	TNL	C-JID	1417	1561	5.4e-60
Fagales	Betulaceae	Alnus_glutinosa	Alnus_glutinosa_Alngl80900S36297_TNL	TNL	C-JID	1658	1806	5.4e-60
Fagales	Betulaceae	Alnus_glutinosa	Alnus_glutinosa_Alngl80900S36297_TNL	TNL	C-JID	1871	2016	5.4e-60
Fagales	Betulaceae	Alnus_glutinosa	Alnus_glutinosa_Alngl80900S36297_TNL	TNL	C-JID	2059	2228	5.4e-60
Fagales	Betulaceae	Alnus_glutinosa	Alnus_glutinosa_Alngl82296S36527_TNL	TNL	CSTF_C	703	719	2.4e-06
Fagales	Betulaceae	Alnus_glutinosa	Alnus_glutinosa_Alngl82296S36527_TNL	TNL	CSTF_C	797	813	2.4e-06
Fagales	Betulaceae	Alnus_glutinosa	Alnus_glutinosa_Alngl82296S36527_TNL	TNL	CSTF_C	1081	1095	2.4e-06
Fagales	Betulaceae	Alnus_glutinosa	Alnus_glutinosa_Alngl88277S37198_CNL	CNL	Retrotran_gag_2	30	55	2.1e-15
Fagales	Betulaceae	Alnus_glutinosa	Alnus_glutinosa_Alngl88277S37198_CNL	CNL	Retrotran_gag_2	722	789	2.1e-15
Fagales	Betulaceae	Alnus_glutinosa	Alnus_glutinosa_Alngl88277S37198_CNL	CNL	Retrotran_gag_2	1590	1713	2.1e-15
Fagales	Betulaceae	Alnus_glutinosa	Alnus_glutinosa_Alngl88277S37199_CNL	CNL	RVT_1	524	703	1e-29
Fagales	Betulaceae	Alnus_glutinosa	Alnus_glutinosa_Alngl88277S37200_CNL	CNL	Retrotran_gag_2	30	55	2.1e-15
Fagales	Betulaceae	Alnus_glutinosa	Alnus_glutinosa_Alngl88277S37200_CNL	CNL	Retrotran_gag_2	722	789	2.1e-15
Fagales	Betulaceae	Alnus_glutinosa	Alnus_glutinosa_Alngl88277S37200_CNL	CNL	Retrotran_gag_2	1590	1713	2.1e-15
Fagales	Betulaceae	Alnus_glutinosa	Alnus_glutinosa_Alngl88277S37201_CNL	CNL	RVT_1	524	703	1e-29
Fagales	Betulaceae	Alnus_glutinosa	Alnus_glutinosa_Alngl882S37224_TNL	TNL	C-JID	898	1025	4e-05
Fagales	Betulaceae	Alnus_glutinosa	Alnus_glutinosa_Alngl882S37226_TNL	TNL	C-JID	898	1025	4e-05
Fagales	Betulaceae	Alnus_glutinosa	Alnus_glutinosa_Alngl92815S37697_CNL	CNL	PP2	1157	1306	7.7e-33
Fagales	Betulaceae	Alnus_glutinosa	Alnus_glutinosa_Alngl9764S38108_TNL	TNL	C-JID	895	1027	1.3e-20
Fagales	Betulaceae	Alnus_glutinosa	Alnus_glutinosa_Alngl9764S38108_TNL	TNL	C-JID	1097	1229	1.3e-20
Caryophyllales	Amaranthaceae	Amaranthus_hypochondriacus	Amaranthus_hypochondriacus_AH004272RA_CNL	CNL	PP2	986	1143	1.2e-06
Caryophyllales	Amaranthaceae	Amaranthus_hypochondriacus	Amaranthus_hypochondriacus_AH008125RA_CNL	CNL	ATPase_2	49	117	7.7e-05
Caryophyllales	Amaranthaceae	Amaranthus_hypochondriacus	Amaranthus_hypochondriacus_AH012242RA_CNL	CNL	ATPase_2	1245	1310	2.4e-05
Caryophyllales	Amaranthaceae	Amaranthus_hypochondriacus	Amaranthus_hypochondriacus_AH020119RA_CNL	CNL	Bromo_TP	465	537	2.8e-11
Amborellales	Amborellaceae	Amborella_trichopoda	Amborella_trichopoda_scaffold00062.58_CNL	CNL	TniB	11	51	5.5e-05
Fabales	Fabaceae	Ammopiptanthus_nanus	Ammopiptanthus_nanus_EVM0003415.1_R0_TNL	TNL	C-JID	896	1032	2.7e-05
Fabales	Fabaceae	Ammopiptanthus_nanus	Ammopiptanthus_nanus_EVM0003655.6_R0.6.5aa28d64_TNL	TNL	C-JID	892	1028	5.2e-05
Fabales	Fabaceae	Ammopiptanthus_nanus	Ammopiptanthus_nanus_EVM0005691.1_R0_TNL	TNL	C-JID	991	1124	2.1e-07
Fabales	Fabaceae	Ammopiptanthus_nanus	Ammopiptanthus_nanus_EVM0006558.1_R0_TNL	TNL	C-JID	971	1118	2.7e-06
Fabales	Fabaceae	Ammopiptanthus_nanus	Ammopiptanthus_nanus_EVM0007542.3_R0.1.5aa28d6c_TNL	TNL	USP7_ICP0_bdg	505	757	2.4e-66
Fabales	Fabaceae	Ammopiptanthus_nanus	Ammopiptanthus_nanus_EVM0007542.3_R0.1.5aa28d6c_TNL	TNL	USP7_C2	766	977	3.6e-44
Fabales	Fabaceae	Ammopiptanthus_nanus	Ammopiptanthus_nanus_EVM0008930.1_R0.1.5aa28d69_TNL	TNL	C-JID	849	904	2.2e-05
Fabales	Fabaceae	Ammopiptanthus_nanus	Ammopiptanthus_nanus_EVM0008930.1_R0.1.5aa28d69_TNL	TNL	C-JID	933	1058	2.2e-05
Fabales	Fabaceae	Ammopiptanthus_nanus	Ammopiptanthus_nanus_EVM0009109.1_R0_TNL	TNL	C-JID	967	1091	1.3e-06
Fabales	Fabaceae	Ammopiptanthus_nanus	Ammopiptanthus_nanus_EVM0010284.1_R0_TNL	TNL	C-JID	881	1048	4.5e-11
Fabales	Fabaceae	Ammopiptanthus_nanus	Ammopiptanthus_nanus_EVM0010899.1_R0_TNL	TNL	C-JID	918	1051	3.2e-05
Fabales	Fabaceae	Ammopiptanthus_nanus	Ammopiptanthus_nanus_EVM0011229.2_R0_TNL	TNL	C-JID	902	1045	3.3e-06
Fabales	Fabaceae	Ammopiptanthus_nanus	Ammopiptanthus_nanus_EVM0014047.1_R0_CNL	CNL	ATPase_2	9	143	6.7e-06
Fabales	Fabaceae	Ammopiptanthus_nanus	Ammopiptanthus_nanus_EVM0014206.1_R0_TNL	TNL	C-JID	956	1092	1.6e-09
Fabales	Fabaceae	Ammopiptanthus_nanus	Ammopiptanthus_nanus_EVM0014206.1_R0_TNL	TNL	Mpv17_PMP22	1254	1315	2.2e-16
Fabales	Fabaceae	Ammopiptanthus_nanus	Ammopiptanthus_nanus_EVM0014811.1_R0_TNL	TNL	C-JID	902	1050	3.7e-07
Fabales	Fabaceae	Ammopiptanthus_nanus	Ammopiptanthus_nanus_EVM0019431.1_R0_TNL	TNL	C-JID	929	1060	3.3e-08
Fabales	Fabaceae	Ammopiptanthus_nanus	Ammopiptanthus_nanus_EVM0019857.1_R0_TNL	TNL	C-JID	884	940	1.3e-07
Fabales	Fabaceae	Ammopiptanthus_nanus	Ammopiptanthus_nanus_EVM0019857.1_R0_TNL	TNL	C-JID	946	1081	1.3e-07
Fabales	Fabaceae	Ammopiptanthus_nanus	Ammopiptanthus_nanus_EVM0020437.1_R0_TNL	TNL	C-JID	970	1119	1.1e-07
Fabales	Fabaceae	Ammopiptanthus_nanus	Ammopiptanthus_nanus_EVM0020437.1_R0_TNL	TNL	C-JID	1138	1161	1.1e-07
Fabales	Fabaceae	Ammopiptanthus_nanus	Ammopiptanthus_nanus_EVM0020498.1_R0_TNL	TNL	C-JID	937	1085	4.4e-05
Fabales	Fabaceae	Ammopiptanthus_nanus	Ammopiptanthus_nanus_EVM0021971.1_R0_TNL	TNL	MAP65_ASE1	659	841	5.3e-05
Fabales	Fabaceae	Ammopiptanthus_nanus	Ammopiptanthus_nanus_EVM0021971.1_R0_TNL	TNL	C-JID	930	1069	4.9e-07
Fabales	Fabaceae	Ammopiptanthus_nanus	Ammopiptanthus_nanus_EVM0021971.1_R0_TNL	TNL	MAP65_ASE1	1072	1150	5.3e-05
Fabales	Fabaceae	Ammopiptanthus_nanus	Ammopiptanthus_nanus_EVM0025243.1_R0_TNL	TNL	C-JID	957	1094	1.5e-05
Fabales	Fabaceae	Ammopiptanthus_nanus	Ammopiptanthus_nanus_EVM0025820.1_R0_TNL	TNL	C-JID	931	1075	1.3e-08
Fabales	Fabaceae	Ammopiptanthus_nanus	Ammopiptanthus_nanus_EVM0026412.1_R0_TNL	TNL	C-JID	930	1067	4.4e-07
Fabales	Fabaceae	Ammopiptanthus_nanus	Ammopiptanthus_nanus_EVM0028944.1_R0_TNL	TNL	C-JID	1138	1161	1.4e-09
Fabales	Fabaceae	Ammopiptanthus_nanus	Ammopiptanthus_nanus_EVM0033275.1_R0_TNL	TNL	C-JID	665	801	1e-07
Fabales	Fabaceae	Ammopiptanthus_nanus	Ammopiptanthus_nanus_EVM0033275.1_R0_TNL	TNL	C-JID	823	846	1e-07
Fabales	Fabaceae	Ammopiptanthus_nanus	Ammopiptanthus_nanus_EVM0033904.1_R0_TNL	TNL	C-JID	944	1095	2.2e-10
Fabales	Fabaceae	Ammopiptanthus_nanus	Ammopiptanthus_nanus_EVM0035217.1_R0_TNL	TNL	C-JID	964	1102	1.1e-07
Poales	Bromeliaceae	Ananas_bracteatus	Ananas_bracteatus_Aco001975.1.mrna1_CNL	CNL	Hexokinase_1	40	239	1.9e-67
Poales	Bromeliaceae	Ananas_bracteatus	Ananas_bracteatus_Aco001975.1.mrna1_CNL	CNL	Hexokinase_2	245	485	1.3e-78
Poales	Bromeliaceae	Ananas_bracteatus	Ananas_bracteatus_Aco016958.1.mrna1_CNL	CNL	PHM7_cyt	102	162	4.5e-15
Poales	Bromeliaceae	Ananas_bracteatus	Ananas_bracteatus_Aco016958.1.mrna1_CNL	CNL	RSN1_7TM	173	463	1.3e-72
Poales	Bromeliaceae	Ananas_bracteatus	Ananas_bracteatus_Aco023292.1.mrna1_CNL	CNL	RRM_1	822	873	2e-05
Poales	Bromeliaceae	Ananas_comosus	Ananas_comosus_Aco001975.1_CNL	CNL	Hexokinase_1	40	239	1.9e-67
Poales	Bromeliaceae	Ananas_comosus	Ananas_comosus_Aco001975.1_CNL	CNL	Hexokinase_2	245	485	1.3e-78
Poales	Bromeliaceae	Ananas_comosus	Ananas_comosus_Aco016958.1_CNL	CNL	PHM7_cyt	102	162	4.5e-15
Poales	Bromeliaceae	Ananas_comosus	Ananas_comosus_Aco016958.1_CNL	CNL	RSN1_7TM	173	463	1.3e-72
Poales	Bromeliaceae	Ananas_comosus	Ananas_comosus_Aco023292.1_CNL	CNL	RRM_1	813	864	1.9e-05
Lamiales	Plantaginaceae	Antirrhinum_majus	Antirrhinum_majus_Am01g36310_TNL	TNL	C-JID	985	1110	2.1e-07
Lamiales	Plantaginaceae	Antirrhinum_majus	Antirrhinum_majus_Am02g42810_CNL	CNL	DUF3818	274	396	1.6e-05
Lamiales	Plantaginaceae	Antirrhinum_majus	Antirrhinum_majus_Am02g42820_CNL	CNL	DUF3818	601	723	7.4e-05
Lamiales	Plantaginaceae	Antirrhinum_majus	Antirrhinum_majus_Am03g41050_TNL	TNL	C-JID	1010	1135	6.6e-05
Lamiales	Plantaginaceae	Antirrhinum_majus	Antirrhinum_majus_Am04g24040_CNL	CNL	Methyltransf_2	387	544	1.7e-52
Lamiales	Plantaginaceae	Antirrhinum_majus	Antirrhinum_majus_Am05g11090_CNL	CNL	NB-LRR	156	254	1.7e-05
Lamiales	Plantaginaceae	Antirrhinum_majus	Antirrhinum_majus_Am05g11090_CNL	CNL	NB-LRR	275	417	1.7e-05
Lamiales	Plantaginaceae	Antirrhinum_majus	Antirrhinum_majus_Am06g25560_TNL	TNL	C-JID	608	788	2.2e-05
Lamiales	Plantaginaceae	Antirrhinum_majus	Antirrhinum_majus_Am07g09550_CNL	CNL	NB-LRR	1	208	2.9e-05
Lamiales	Plantaginaceae	Antirrhinum_majus	Antirrhinum_majus_Am07g14040_CNL	CNL	ATPase_2	933	979	2.6e-05
Apiales	Apiaceae	Apium_graveolens	Apium_graveolens_Ag5G01149.1_TNL	TNL	C-JID	670	717	2.1e-20
Apiales	Apiaceae	Apium_graveolens	Apium_graveolens_Ag5G01149.1_TNL	TNL	C-JID	724	862	2.1e-20
Apiales	Apiaceae	Apium_graveolens	Apium_graveolens_Ag8G02034.1_TNL	TNL	C-JID	908	1031	1.6e-06
Apiales	Apiaceae	Apium_graveolens	Apium_graveolens_Ag8G02034.1_TNL	TNL	GRAM	1124	1233	1.2e-11
Malvales	Tythraceae	Aquilaria_sinensis	Aquilaria_sinensis_Scaffold1.572_CNL	CNL	Glyco_hydro_17	1	298	1.1e-196
Malvales	Tythraceae	Aquilaria_sinensis	Aquilaria_sinensis_Scaffold1.572_CNL	CNL	Glyco_hydro_17	356	590	1.1e-196
Malvales	Tythraceae	Aquilaria_sinensis	Aquilaria_sinensis_Scaffold11.126_CNL	CNL	DUF4219	1005	1029	1e-06
Malvales	Tythraceae	Aquilaria_sinensis	Aquilaria_sinensis_Scaffold11.131_CNL	CNL	Retrotran_gag_2	860	889	1.2e-05
Malvales	Tythraceae	Aquilaria_sinensis	Aquilaria_sinensis_Scaffold120.58_CNL	CNL	DUF4219	1063	1089	9.1e-08
Malvales	Tythraceae	Aquilaria_sinensis	Aquilaria_sinensis_Scaffold120.58_CNL	CNL	Retrotran_gag_2	1100	1156	1.2e-05
Malvales	Tythraceae	Aquilaria_sinensis	Aquilaria_sinensis_Scaffold14.224_CNL	CNL	ATPase_2	10	87	1.9e-07
Malvales	Tythraceae	Aquilaria_sinensis	Aquilaria_sinensis_Scaffold15.30_CNL	CNL	ATPase_2	19	138	1.6e-06
Malvales	Tythraceae	Aquilaria_sinensis	Aquilaria_sinensis_Scaffold175.14_CNL	CNL	Ion_trans	248	410	4e-09
Malvales	Tythraceae	Aquilaria_sinensis	Aquilaria_sinensis_Scaffold175.14_CNL	CNL	cNMP_binding	499	602	1.8e-06
Malvales	Tythraceae	Aquilaria_sinensis	Aquilaria_sinensis_Scaffold18.334_TNL	TNL	C-JID	997	1143	2.7e-18
Malvales	Tythraceae	Aquilaria_sinensis	Aquilaria_sinensis_Scaffold286.16_CNL	CNL	DUF4219	1147	1173	1.7e-07
Malvales	Tythraceae	Aquilaria_sinensis	Aquilaria_sinensis_Scaffold54.116_CNL	CNL	ATPase_2	19	91	1.2e-05
Ranunculales	Ranunculaceae	Aquilegia_coerulea	Aquilegia_coerulea_Aqcoe0012s0002_CNL	CNL	PK_Tyr_Ser-Thr	41	303	2e-43
Ranunculales	Ranunculaceae	Aquilegia_coerulea	Aquilegia_coerulea_Aqcoe4G047400_CNL	CNL	ATPase_2	18	78	6.5e-05
Ranunculales	Ranunculaceae	Aquilegia_coerulea	Aquilegia_coerulea_Aqcoe4G065300_CNL	CNL	ZZ	1070	1118	1.6e-06
Ranunculales	Ranunculaceae	Aquilegia_coerulea	Aquilegia_coerulea_Aqcoe4G083300_CNL	CNL	Myb_DNA-bind_6	347	416	6.7e-06
Ranunculales	Ranunculaceae	Aquilegia_coerulea	Aquilegia_coerulea_Aqcoe4G083300_CNL	CNL	Myb_DNA-binding	440	486	3.2e-12
Ranunculales	Ranunculaceae	Aquilegia_coerulea	Aquilegia_coerulea_Aqcoe4G089200_CNL	CNL	ZZ	1049	1102	1.6e-06
Ranunculales	Ranunculaceae	Aquilegia_coerulea	Aquilegia_coerulea_Aqcoe4G098200_CNL	CNL	ZZ	1064	1107	3.1e-06
Ranunculales	Ranunculaceae	Aquilegia_coerulea	Aquilegia_coerulea_Aqcoe4G106100_CNL	CNL	ZZ	1130	1181	1.1e-05
Ranunculales	Ranunculaceae	Aquilegia_coerulea	Aquilegia_coerulea_Aqcoe4G149700_CNL	CNL	ZZ	102	118	1.2e-05
Ranunculales	Ranunculaceae	Aquilegia_coerulea	Aquilegia_coerulea_Aqcoe4G149700_CNL	CNL	ZZ	1014	1069	1.2e-05
Ranunculales	Ranunculaceae	Aquilegia_coerulea	Aquilegia_coerulea_Aqcoe4G153400_CNL	CNL	PK_Tyr_Ser-Thr	5	270	6.5e-47
Ranunculales	Ranunculaceae	Aquilegia_coerulea	Aquilegia_coerulea_Aqcoe4G154000_CNL	CNL	PK_Tyr_Ser-Thr	31	293	5.6e-43
Ranunculales	Ranunculaceae	Aquilegia_coerulea	Aquilegia_coerulea_Aqcoe4G154300_CNL	CNL	PK_Tyr_Ser-Thr	41	303	2.1e-40
Ranunculales	Ranunculaceae	Aquilegia_coerulea	Aquilegia_coerulea_Aqcoe4G157500_CNL	CNL	ZZ	1022	1070	7.6e-09
Ranunculales	Ranunculaceae	Aquilegia_coerulea	Aquilegia_coerulea_Aqcoe4G159100_CNL	CNL	PK_Tyr_Ser-Thr	41	303	3.7e-40
Ranunculales	Ranunculaceae	Aquilegia_coerulea	Aquilegia_coerulea_Aqcoe4G160700_CNL	CNL	PK_Tyr_Ser-Thr	39	304	7.1e-48
Ranunculales	Ranunculaceae	Aquilegia_coerulea	Aquilegia_coerulea_Aqcoe4G161900_CNL	CNL	ZZ	994	1049	1.2e-05
Ranunculales	Ranunculaceae	Aquilegia_coerulea	Aquilegia_coerulea_Aqcoe7G107500_CNL	CNL	Cpn10	829	867	8.2e-15
Ranunculales	Ranunculaceae	Aquilegia_coerulea	Aquilegia_coerulea_Aqcoe7G107500_CNL	CNL	Cpn10	1115	1161	8.2e-15
Ranunculales	Ranunculaceae	Aquilegia_coerulea	Aquilegia_coerulea_Aqcoe7G107500_CNL	CNL	Cpn10	1168	1247	8.2e-15
Brassicales	Brassicaceae	Arabidopsis_lyrata	Arabidopsis_lyrata_AL1G67280.t1_TNL	TNL	C-JID	780	895	2.1e-08
Brassicales	Brassicaceae	Arabidopsis_lyrata	Arabidopsis_lyrata_AL20U10020.t1_TNL	TNL	C-JID	1021	1127	8.5e-11
Brassicales	Brassicaceae	Arabidopsis_lyrata	Arabidopsis_lyrata_AL20U10040.t1_TNL	TNL	C-JID	903	1019	1e-11
Brassicales	Brassicaceae	Arabidopsis_lyrata	Arabidopsis_lyrata_AL20U10050.t1_TNL	TNL	C-JID	864	980	2e-11
Brassicales	Brassicaceae	Arabidopsis_lyrata	Arabidopsis_lyrata_AL20U10060.t1_TNL	TNL	C-JID	1007	1119	1.9e-11
Brassicales	Brassicaceae	Arabidopsis_lyrata	Arabidopsis_lyrata_AL2G11240.t1_TNL	TNL	C-JID	832	967	1.1e-05
Brassicales	Brassicaceae	Arabidopsis_lyrata	Arabidopsis_lyrata_AL2G32570.t1_TNL	TNL	C-JID	847	983	3.9e-07
Brassicales	Brassicaceae	Arabidopsis_lyrata	Arabidopsis_lyrata_AL3G46070.t1_TNL	TNL	C-JID	818	928	5e-05
Brassicales	Brassicaceae	Arabidopsis_lyrata	Arabidopsis_lyrata_AL3G49580.t1_TNL	TNL	C-JID	859	982	7.4e-05
Brassicales	Brassicaceae	Arabidopsis_lyrata	Arabidopsis_lyrata_AL4G14810.t1_TNL	TNL	C-JID	969	1119	1.5e-14
Brassicales	Brassicaceae	Arabidopsis_lyrata	Arabidopsis_lyrata_AL4G14820.t1_TNL	TNL	C-JID	1195	1346	2.4e-13
Brassicales	Brassicaceae	Arabidopsis_lyrata	Arabidopsis_lyrata_AL4G22240.t1_TNL	TNL	C-JID	786	916	2e-06
Brassicales	Brassicaceae	Arabidopsis_lyrata	Arabidopsis_lyrata_AL5G19550.t1_TNL	TNL	C-JID	965	1087	7.5e-06
Brassicales	Brassicaceae	Arabidopsis_lyrata	Arabidopsis_lyrata_AL5G22740.t1_TNL	TNL	C-JID	840	939	2.2e-06
Brassicales	Brassicaceae	Arabidopsis_lyrata	Arabidopsis_lyrata_AL5G32010.t1_TNL	TNL	C-JID	934	1091	1.3e-08
Brassicales	Brassicaceae	Arabidopsis_lyrata	Arabidopsis_lyrata_AL6G21880.t2_TNL	TNL	C-JID	946	1058	5.2e-08
Brassicales	Brassicaceae	Arabidopsis_lyrata	Arabidopsis_lyrata_AL6G28770.t1_TNL	TNL	C-JID	1085	1227	5.2e-12
Brassicales	Brassicaceae	Arabidopsis_lyrata	Arabidopsis_lyrata_AL6G28980.t1_TNL	TNL	C-JID	965	1124	1.6e-10
Brassicales	Brassicaceae	Arabidopsis_lyrata	Arabidopsis_lyrata_AL6G42230.t1_TNL	TNL	C-JID	992	1132	3.6e-08
Brassicales	Brassicaceae	Arabidopsis_lyrata	Arabidopsis_lyrata_AL6G46810.t1_TNL	TNL	C-JID	992	1147	1.2e-16
Brassicales	Brassicaceae	Arabidopsis_lyrata	Arabidopsis_lyrata_AL6G46820.t1_TNL	TNL	Calmodulin_bind	34	320	5.6e-94
Brassicales	Brassicaceae	Arabidopsis_lyrata	Arabidopsis_lyrata_AL7G14890.t1_TNL	TNL	C-JID	978	1123	5.1e-15
Brassicales	Brassicaceae	Arabidopsis_lyrata	Arabidopsis_lyrata_AL7G31750.t1_TNL	TNL	NYN	765	899	3e-11
Brassicales	Brassicaceae	Arabidopsis_lyrata	Arabidopsis_lyrata_AL7G34080.t1_TNL	TNL	C-JID	830	972	8.6e-14
Brassicales	Brassicaceae	Arabidopsis_lyrata	Arabidopsis_lyrata_AL7G34080.t1_TNL	TNL	Gly_transf_sug	1479	1598	1.4e-26
Brassicales	Brassicaceae	Arabidopsis_lyrata	Arabidopsis_lyrata_AL7G34080.t1_TNL	TNL	Gb3_synth	1608	1739	1e-25
Brassicales	Brassicaceae	Arabidopsis_lyrata	Arabidopsis_lyrata_AL7G34610.t1_TNL	TNL	C-JID	989	1148	8e-15
Brassicales	Brassicaceae	Arabidopsis_lyrata	Arabidopsis_lyrata_AL7G34620.t1_TNL	TNL	DUF640	274	325	1.4e-05
Brassicales	Brassicaceae	Arabidopsis_lyrata	Arabidopsis_lyrata_AL7G34640.t1_TNL	TNL	C-JID	144	226	2.2e-17
Brassicales	Brassicaceae	Arabidopsis_lyrata	Arabidopsis_lyrata_AL7G34640.t1_TNL	TNL	C-JID	449	604	2.2e-17
Brassicales	Brassicaceae	Arabidopsis_lyrata	Arabidopsis_lyrata_AL7G35000.t1_CNL	CNL	DUF4220	1146	1519	8.4e-71
Brassicales	Brassicaceae	Arabidopsis_lyrata	Arabidopsis_lyrata_AL7G35000.t1_CNL	CNL	DUF594	1826	1880	2.4e-19
Brassicales	Brassicaceae	Arabidopsis_lyrata	Arabidopsis_lyrata_AL7G37760.t1_TNL	TNL	C-JID	1143	1270	7e-11
Brassicales	Brassicaceae	Arabidopsis_lyrata	Arabidopsis_lyrata_AL7G46810.t1_CNL	CNL	PMD	366	717	5.9e-28
Brassicales	Brassicaceae	Arabidopsis_lyrata	Arabidopsis_lyrata_AL7G47570.t1_TNL	TNL	C-JID	860	989	1e-13
Brassicales	Brassicaceae	Arabidopsis_lyrata	Arabidopsis_lyrata_AL7G47570.t1_TNL	TNL	C-JID	1041	1170	1e-13
Brassicales	Brassicaceae	Arabidopsis_lyrata	Arabidopsis_lyrata_AL7G47590.t1_TNL	TNL	C-JID	860	966	1.6e-13
Brassicales	Brassicaceae	Arabidopsis_lyrata	Arabidopsis_lyrata_AL7G47590.t1_TNL	TNL	C-JID	1010	1139	1.6e-13
Brassicales	Brassicaceae	Arabidopsis_lyrata	Arabidopsis_lyrata_AL7G48650.t1_TNL	TNL	C-JID	847	980	1e-05
Brassicales	Brassicaceae	Arabidopsis_lyrata	Arabidopsis_lyrata_AL7G48660.t1_TNL	TNL	C-JID	845	978	8.3e-05
Brassicales	Brassicaceae	Arabidopsis_lyrata	Arabidopsis_lyrata_AL7G52290.t1_TNL	TNL	C-JID	710	833	3.8e-08
Brassicales	Brassicaceae	Arabidopsis_lyrata	Arabidopsis_lyrata_AL7G52310.t1_TNL	TNL	C-JID	869	993	2.7e-07
Brassicales	Brassicaceae	Arabidopsis_lyrata	Arabidopsis_lyrata_AL7G52360.t1_TNL	TNL	C-JID	917	975	1.4e-06
Brassicales	Brassicaceae	Arabidopsis_lyrata	Arabidopsis_lyrata_AL7G52410.t1_TNL	TNL	C-JID	824	950	7.6e-08
Brassicales	Brassicaceae	Arabidopsis_lyrata	Arabidopsis_lyrata_AL8G10770.t1_CNL	CNL	FBD	173	185	1.9e-18
Brassicales	Brassicaceae	Arabidopsis_lyrata	Arabidopsis_lyrata_AL8G10770.t1_CNL	CNL	FBD	342	362	1.9e-18
Brassicales	Brassicaceae	Arabidopsis_lyrata	Arabidopsis_lyrata_AL8G10770.t1_CNL	CNL	F-box	501	538	2.9e-06
Brassicales	Brassicaceae	Arabidopsis_lyrata	Arabidopsis_lyrata_AL8G10770.t1_CNL	CNL	F-box	554	562	2.9e-06
Brassicales	Brassicaceae	Arabidopsis_lyrata	Arabidopsis_lyrata_AL8G10770.t1_CNL	CNL	FBD	646	666	1.9e-18
Brassicales	Brassicaceae	Arabidopsis_lyrata	Arabidopsis_lyrata_AL8G10770.t1_CNL	CNL	FBD	841	887	1.9e-18
Brassicales	Brassicaceae	Arabidopsis_lyrata	Arabidopsis_lyrata_AL8G11840.t1_TNL	TNL	C-JID	927	1057	1.5e-08
Brassicales	Brassicaceae	Arabidopsis_lyrata	Arabidopsis_lyrata_AL8G11900.t1_TNL	TNL	C-JID	1555	1678	2.1e-09
Brassicales	Brassicaceae	Arabidopsis_lyrata	Arabidopsis_lyrata_AL8G11910.t1_TNL	TNL	C-JID	972	1118	3.5e-09
Brassicales	Brassicaceae	Arabidopsis_lyrata	Arabidopsis_lyrata_AL8G11930.t1_TNL	TNL	C-JID	940	1079	1.1e-06
Brassicales	Brassicaceae	Arabidopsis_lyrata	Arabidopsis_lyrata_AL8G11960.t1_TNL	TNL	C-JID	947	1082	2.7e-05
Brassicales	Brassicaceae	Arabidopsis_lyrata	Arabidopsis_lyrata_AL8G12190.t1_TNL	TNL	C-JID	956	1096	5.6e-07
Brassicales	Brassicaceae	Arabidopsis_lyrata	Arabidopsis_lyrata_AL8G13590.t1_TNL	TNL	Frigida	827	877	8.3e-38
Brassicales	Brassicaceae	Arabidopsis_lyrata	Arabidopsis_lyrata_AL8G13590.t1_TNL	TNL	Frigida	1016	1265	8.3e-38
Brassicales	Brassicaceae	Arabidopsis_lyrata	Arabidopsis_lyrata_AL8G13590.t1_TNL	TNL	Nodulin-like	1330	1428	1e-40
Brassicales	Brassicaceae	Arabidopsis_lyrata	Arabidopsis_lyrata_AL8G13600.t2_TNL	TNL	C-JID	742	899	1.1e-16
Brassicales	Brassicaceae	Arabidopsis_lyrata	Arabidopsis_lyrata_AL8G13620.t1_TNL	TNL	C-JID	1582	1706	9.9e-08
Brassicales	Brassicaceae	Arabidopsis_lyrata	Arabidopsis_lyrata_AL8G13750.t1_TNL	TNL	C-JID	917	1071	8.7e-15
Brassicales	Brassicaceae	Arabidopsis_lyrata	Arabidopsis_lyrata_AL8G13760.t1_TNL	TNL	C-JID	970	1114	3.1e-16
Brassicales	Brassicaceae	Arabidopsis_lyrata	Arabidopsis_lyrata_AL8G13790.t1_TNL	TNL	C-JID	935	1086	4e-14
Brassicales	Brassicaceae	Arabidopsis_lyrata	Arabidopsis_lyrata_AL8G13830.t1_TNL	TNL	C-JID	962	1107	9.2e-15
Brassicales	Brassicaceae	Arabidopsis_lyrata	Arabidopsis_lyrata_AL8G13870.t1_TNL	TNL	C-JID	801	953	9.1e-15
Brassicales	Brassicaceae	Arabidopsis_lyrata	Arabidopsis_lyrata_AL8G13940.t1_TNL	TNL	C-JID	762	914	6e-18
Brassicales	Brassicaceae	Arabidopsis_lyrata	Arabidopsis_lyrata_AL8G13940.t1_TNL	TNL	C-JID	929	1036	6e-18
Brassicales	Brassicaceae	Arabidopsis_lyrata	Arabidopsis_lyrata_AL8G13960.t1_TNL	TNL	C-JID	943	1095	7.1e-16
Brassicales	Brassicaceae	Arabidopsis_lyrata	Arabidopsis_lyrata_AL8G14240.t1_TNL	TNL	C-JID	929	1077	2.1e-13
Brassicales	Brassicaceae	Arabidopsis_lyrata	Arabidopsis_lyrata_AL8G14360.t1_TNL	TNL	C-JID	920	1071	5.1e-12
Brassicales	Brassicaceae	Arabidopsis_lyrata	Arabidopsis_lyrata_AL8G14370.t1_TNL	TNL	WRKY	1170	1228	2.8e-24
Brassicales	Brassicaceae	Arabidopsis_lyrata	Arabidopsis_lyrata_AL8G14630.t1_TNL	TNL	C-JID	1014	1155	5e-13
Brassicales	Brassicaceae	Arabidopsis_lyrata	Arabidopsis_lyrata_AL8G17970.t1_TNL	TNL	C-JID	824	942	1.1e-11
Brassicales	Brassicaceae	Arabidopsis_lyrata	Arabidopsis_lyrata_AL8G18470.t1_TNL	TNL	C-JID	856	989	1.2e-08
Brassicales	Brassicaceae	Arabidopsis_lyrata	Arabidopsis_lyrata_AL8G18480.t1_TNL	TNL	PPR	7	37	5.8e-09
Brassicales	Brassicaceae	Arabidopsis_lyrata	Arabidopsis_lyrata_AL8G18480.t1_TNL	TNL	PPR	38	56	5.8e-09
Brassicales	Brassicaceae	Arabidopsis_thaliana	Arabidopsis_thaliana_AT1G31540_TNL	TNL	C-JID	962	1099	5.1e-06
Brassicales	Brassicaceae	Arabidopsis_thaliana	Arabidopsis_thaliana_AT1G57650_TNL	TNL	C-JID	506	657	1.5e-09
Brassicales	Brassicaceae	Arabidopsis_thaliana	Arabidopsis_thaliana_AT1G65850_TNL	TNL	C-JID	912	1036	3.4e-06
Brassicales	Brassicaceae	Arabidopsis_thaliana	Arabidopsis_thaliana_AT1G69550_TNL	TNL	C-JID	1270	1395	3e-07
Brassicales	Brassicaceae	Arabidopsis_thaliana	Arabidopsis_thaliana_AT2G17060_TNL	TNL	C-JID	1012	1138	1.4e-09
Brassicales	Brassicaceae	Arabidopsis_thaliana	Arabidopsis_thaliana_AT3G44400_TNL	TNL	C-JID	631	645	6.5e-12
Brassicales	Brassicaceae	Arabidopsis_thaliana	Arabidopsis_thaliana_AT3G44400_TNL	TNL	C-JID	886	977	6.5e-12
Brassicales	Brassicaceae	Arabidopsis_thaliana	Arabidopsis_thaliana_AT3G44480_TNL	TNL	C-JID	1039	1133	4.3e-11
Brassicales	Brassicaceae	Arabidopsis_thaliana	Arabidopsis_thaliana_AT3G44630_TNL	TNL	C-JID	700	714	5.8e-11
Brassicales	Brassicaceae	Arabidopsis_thaliana	Arabidopsis_thaliana_AT3G44630_TNL	TNL	C-JID	771	910	5.8e-11
Brassicales	Brassicaceae	Arabidopsis_thaliana	Arabidopsis_thaliana_AT3G44630_TNL	TNL	C-JID	1067	1174	5.8e-11
Brassicales	Brassicaceae	Arabidopsis_thaliana	Arabidopsis_thaliana_AT3G44670_TNL	TNL	C-JID	1009	1142	2.3e-11
Brassicales	Brassicaceae	Arabidopsis_thaliana	Arabidopsis_thaliana_AT3G51570_TNL	TNL	C-JID	964	1121	2e-09
Brassicales	Brassicaceae	Arabidopsis_thaliana	Arabidopsis_thaliana_AT4G08450_TNL	TNL	C-JID	972	1112	5.1e-09
Brassicales	Brassicaceae	Arabidopsis_thaliana	Arabidopsis_thaliana_AT4G09360_TNL	TNL	C-JID	704	839	9.9e-07
Brassicales	Brassicaceae	Arabidopsis_thaliana	Arabidopsis_thaliana_AT4G11170_TNL	TNL	C-JID	869	1002	2.6e-07
Brassicales	Brassicaceae	Arabidopsis_thaliana	Arabidopsis_thaliana_AT4G12010_TNL	TNL	C-JID	814	933	8.6e-17
Brassicales	Brassicaceae	Arabidopsis_thaliana	Arabidopsis_thaliana_AT4G12010_TNL	TNL	C-JID	1004	1159	8.6e-17
Brassicales	Brassicaceae	Arabidopsis_thaliana	Arabidopsis_thaliana_AT4G12020_TNL	TNL	PAH	324	368	5e-12
Brassicales	Brassicaceae	Arabidopsis_thaliana	Arabidopsis_thaliana_AT4G12020_TNL	TNL	WRKY	468	524	3e-28
Brassicales	Brassicaceae	Arabidopsis_thaliana	Arabidopsis_thaliana_AT4G12020_TNL	TNL	WRKY	641	663	3e-28
Brassicales	Brassicaceae	Arabidopsis_thaliana	Arabidopsis_thaliana_AT4G12020_TNL	TNL	Pkinase	1626	1796	1.9e-38
Brassicales	Brassicaceae	Arabidopsis_thaliana	Arabidopsis_thaliana_AT4G14370_TNL	TNL	C-JID	817	952	6.8e-05
Brassicales	Brassicaceae	Arabidopsis_thaliana	Arabidopsis_thaliana_AT4G16950_TNL	TNL	C-JID	1233	1355	1e-14
Brassicales	Brassicaceae	Arabidopsis_thaliana	Arabidopsis_thaliana_AT4G16990_TNL	TNL	BRX	379	434	3.8e-55
Brassicales	Brassicaceae	Arabidopsis_thaliana	Arabidopsis_thaliana_AT4G16990_TNL	TNL	BRX	559	612	3.8e-55
Brassicales	Brassicaceae	Arabidopsis_thaliana	Arabidopsis_thaliana_AT4G19500_TNL	TNL	DUF640	482	529	7.1e-11
Brassicales	Brassicaceae	Arabidopsis_thaliana	Arabidopsis_thaliana_AT4G19510_TNL	TNL	C-JID	993	1152	2e-16
Brassicales	Brassicaceae	Arabidopsis_thaliana	Arabidopsis_thaliana_AT4G19530_TNL	TNL	C-JID	949	1110	7.5e-13
Brassicales	Brassicaceae	Arabidopsis_thaliana	Arabidopsis_thaliana_AT4G36150_TNL	TNL	C-JID	977	1124	2.8e-15
Brassicales	Brassicaceae	Arabidopsis_thaliana	Arabidopsis_thaliana_AT5G11250_TNL	TNL	C-JID	1075	1188	2.1e-09
Brassicales	Brassicaceae	Arabidopsis_thaliana	Arabidopsis_thaliana_AT5G17680_TNL	TNL	C-JID	1083	1224	6.5e-12
Brassicales	Brassicaceae	Arabidopsis_thaliana	Arabidopsis_thaliana_AT5G17880_TNL	TNL	C-JID	966	1116	1.1e-10
Brassicales	Brassicaceae	Arabidopsis_thaliana	Arabidopsis_thaliana_AT5G17890_TNL	TNL	DA1-like	1114	1199	6.1e-87
Brassicales	Brassicaceae	Arabidopsis_thaliana	Arabidopsis_thaliana_AT5G17890_TNL	TNL	LIM	1240	1295	3.2e-08
Brassicales	Brassicaceae	Arabidopsis_thaliana	Arabidopsis_thaliana_AT5G17890_TNL	TNL	LIM	1298	1326	3.2e-08
Brassicales	Brassicaceae	Arabidopsis_thaliana	Arabidopsis_thaliana_AT5G17890_TNL	TNL	LIM	1334	1367	3.2e-08
Brassicales	Brassicaceae	Arabidopsis_thaliana	Arabidopsis_thaliana_AT5G17890_TNL	TNL	DA1-like	1387	1604	6.1e-87
Brassicales	Brassicaceae	Arabidopsis_thaliana	Arabidopsis_thaliana_AT5G22690_TNL	TNL	C-JID	803	942	6.1e-09
Brassicales	Brassicaceae	Arabidopsis_thaliana	Arabidopsis_thaliana_AT5G38340_TNL	TNL	C-JID	902	922	2.5e-08
Brassicales	Brassicaceae	Arabidopsis_thaliana	Arabidopsis_thaliana_AT5G38340_TNL	TNL	C-JID	936	1059	2.5e-08
Brassicales	Brassicaceae	Arabidopsis_thaliana	Arabidopsis_thaliana_AT5G38350_TNL	TNL	C-JID	710	833	7.2e-09
Brassicales	Brassicaceae	Arabidopsis_thaliana	Arabidopsis_thaliana_AT5G38850_TNL	TNL	C-JID	848	977	4.7e-05
Brassicales	Brassicaceae	Arabidopsis_thaliana	Arabidopsis_thaliana_AT5G40060_TNL	TNL	C-JID	781	910	2.7e-09
Brassicales	Brassicaceae	Arabidopsis_thaliana	Arabidopsis_thaliana_AT5G40910_TNL	TNL	C-JID	842	974	3.3e-05
Brassicales	Brassicaceae	Arabidopsis_thaliana	Arabidopsis_thaliana_AT5G41540_TNL	TNL	C-JID	858	988	5.3e-06
Brassicales	Brassicaceae	Arabidopsis_thaliana	Arabidopsis_thaliana_AT5G41750_TNL	TNL	C-JID	857	1003	5.3e-05
Brassicales	Brassicaceae	Arabidopsis_thaliana	Arabidopsis_thaliana_AT5G44510_TNL	TNL	C-JID	1023	1149	3e-08
Brassicales	Brassicaceae	Arabidopsis_thaliana	Arabidopsis_thaliana_AT5G44870_TNL	TNL	C-JID	1011	1151	1.4e-13
Brassicales	Brassicaceae	Arabidopsis_thaliana	Arabidopsis_thaliana_AT5G45050_TNL	TNL	WRKY	853	873	8.8e-23
Brassicales	Brassicaceae	Arabidopsis_thaliana	Arabidopsis_thaliana_AT5G45050_TNL	TNL	WRKY	1180	1238	8.8e-23
Brassicales	Brassicaceae	Arabidopsis_thaliana	Arabidopsis_thaliana_AT5G45060_TNL	TNL	C-JID	938	1089	2e-12
Brassicales	Brassicaceae	Arabidopsis_thaliana	Arabidopsis_thaliana_AT5G45200_TNL	TNL	C-JID	997	1145	8.4e-13
Brassicales	Brassicaceae	Arabidopsis_thaliana	Arabidopsis_thaliana_AT5G45230_TNL	TNL	C-JID	966	1110	1e-14
Brassicales	Brassicaceae	Arabidopsis_thaliana	Arabidopsis_thaliana_AT5G45250_TNL	TNL	C-JID	964	1115	2.9e-14
Brassicales	Brassicaceae	Arabidopsis_thaliana	Arabidopsis_thaliana_AT5G46260_TNL	TNL	C-JID	955	1099	1.2e-06
Brassicales	Brassicaceae	Arabidopsis_thaliana	Arabidopsis_thaliana_AT5G46270_TNL	TNL	C-JID	959	1094	1.7e-07
Brassicales	Brassicaceae	Arabidopsis_thaliana	Arabidopsis_thaliana_AT5G46470_TNL	TNL	C-JID	946	1081	3.1e-05
Brassicales	Brassicaceae	Arabidopsis_thaliana	Arabidopsis_thaliana_AT5G46510_TNL	TNL	C-JID	784	897	8e-12
Brassicales	Brassicaceae	Arabidopsis_thaliana	Arabidopsis_thaliana_AT5G46510_TNL	TNL	C-JID	1166	1298	8e-12
Brassicales	Brassicaceae	Arabidopsis_thaliana	Arabidopsis_thaliana_AT5G48770_TNL	TNL	C-JID	1027	1168	5.5e-09
Brassicales	Brassicaceae	Arabidopsis_thaliana	Arabidopsis_thaliana_AT5G49140_TNL	TNL	C-JID	864	979	9.6e-08
Brassicales	Brassicaceae	Arabidopsis_thaliana	Arabidopsis_thaliana_AT5G51630_TNL	TNL	C-JID	977	1115	2.9e-12
Brassicales	Brassicaceae	Arabidopsis_thaliana	Arabidopsis_thaliana_AT5G58120_TNL	TNL	C-JID	862	992	7.2e-06
Brassicales	Brassicaceae	Arabidopsis_thaliana	Arabidopsis_thaliana_AT5G66630_CNL	RNL	LIM	438	470	8.3e-08
Brassicales	Brassicaceae	Arabidopsis_thaliana	Arabidopsis_thaliana_AT5G66630_CNL	RNL	DA1-like	488	701	6.9e-84
Fabales	Fabaceae	Arachis_hypogaea	Arachis_hypogaea_AH00G01950.1_CNL	CNL	DUF247	27	402	4.6e-149
Fabales	Fabaceae	Arachis_hypogaea	Arachis_hypogaea_AH00G01950.1_CNL	CNL	DUF247	444	530	4.6e-149
Fabales	Fabaceae	Arachis_hypogaea	Arachis_hypogaea_AH00G01970.1_CNL	CNL	DUF2828	94	431	8.4e-208
Fabales	Fabaceae	Arachis_hypogaea	Arachis_hypogaea_AH00G07650.1_TNL	TNL	C-JID	669	816	4.8e-10
Fabales	Fabaceae	Arachis_hypogaea	Arachis_hypogaea_AH01G00300.1_RNL	RNL	HEAT_2	535	569	1.4e-26
Fabales	Fabaceae	Arachis_hypogaea	Arachis_hypogaea_AH01G00300.1_RNL	RNL	HEAT_2	1044	1163	1.4e-26
Fabales	Fabaceae	Arachis_hypogaea	Arachis_hypogaea_AH01G00300.1_RNL	RNL	HEAT_2	1200	1279	1.4e-26
Fabales	Fabaceae	Arachis_hypogaea	Arachis_hypogaea_AH01G00300.1_RNL	RNL	HEAT_PBS	1280	1306	6.2e-18
Fabales	Fabaceae	Arachis_hypogaea	Arachis_hypogaea_AH01G02230.1_CNL	CNL	Lysine_decarbox	141	289	3.7e-27
Fabales	Fabaceae	Arachis_hypogaea	Arachis_hypogaea_AH02G01610.1_CNL	CNL	Retrotran_gag_2	1351	1493	2.9e-19
Fabales	Fabaceae	Arachis_hypogaea	Arachis_hypogaea_AH02G01610.1_CNL	CNL	zf-CCHC	1552	1569	3.5e-07
Fabales	Fabaceae	Arachis_hypogaea	Arachis_hypogaea_AH02G01610.1_CNL	CNL	rve	1743	1845	2.6e-13
Fabales	Fabaceae	Arachis_hypogaea	Arachis_hypogaea_AH02G01610.1_CNL	CNL	RVT_2	2081	2324	1.9e-76
Fabales	Fabaceae	Arachis_hypogaea	Arachis_hypogaea_AH02G02310.1_CNL	CNL	HhH-GPD	1009	1143	3.3e-23
Fabales	Fabaceae	Arachis_hypogaea	Arachis_hypogaea_AH02G02310.1_CNL	CNL	NUDIX_4	1229	1360	1.6e-12
Fabales	Fabaceae	Arachis_hypogaea	Arachis_hypogaea_AH02G02410.1_TNL	TNL	CAAD	1112	1196	1.1e-28
Fabales	Fabaceae	Arachis_hypogaea	Arachis_hypogaea_AH02G06310.1_CNL	CNL	GST_N	2801	2869	5e-15
Fabales	Fabaceae	Arachis_hypogaea	Arachis_hypogaea_AH02G06310.1_CNL	CNL	GST_C	2908	2990	2.4e-08
Fabales	Fabaceae	Arachis_hypogaea	Arachis_hypogaea_AH02G06310.1_CNL	CNL	EF1G	2998	3103	7e-36
Fabales	Fabaceae	Arachis_hypogaea	Arachis_hypogaea_AH02G06350.1_CNL	CNL	zf-GRF	725	764	7.2e-06
Fabales	Fabaceae	Arachis_hypogaea	Arachis_hypogaea_AH02G24780.1_TNL	TNL	RNA_helicase	1646	1731	2e-06
Fabales	Fabaceae	Arachis_hypogaea	Arachis_hypogaea_AH02G29570.1_CNL	CNL	Epimerase	872	1126	3e-25
Fabales	Fabaceae	Arachis_hypogaea	Arachis_hypogaea_AH02G30630.1_TNL	TNL	C-JID	627	785	8.1e-09
Fabales	Fabaceae	Arachis_hypogaea	Arachis_hypogaea_AH02G30660.1_TNL	TNL	C-JID	629	786	8.7e-09
Fabales	Fabaceae	Arachis_hypogaea	Arachis_hypogaea_AH02G31170.1_TNL	TNL	C-JID	805	952	3e-07
Fabales	Fabaceae	Arachis_hypogaea	Arachis_hypogaea_AH02G31180.1_TNL	TNL	C-JID	620	733	1.4e-09
Fabales	Fabaceae	Arachis_hypogaea	Arachis_hypogaea_AH02G31180.1_TNL	TNL	C-JID	758	917	1.4e-09
Fabales	Fabaceae	Arachis_hypogaea	Arachis_hypogaea_AH02G31250.1_TNL	TNL	C-JID	896	1060	1.2e-06
Fabales	Fabaceae	Arachis_hypogaea	Arachis_hypogaea_AH03G04840.1_TNL	TNL	CBM49	1051	1084	1.3e-18
Fabales	Fabaceae	Arachis_hypogaea	Arachis_hypogaea_AH03G04840.1_TNL	TNL	CBM49	1102	1120	1.3e-18
Fabales	Fabaceae	Arachis_hypogaea	Arachis_hypogaea_AH03G04840.1_TNL	TNL	Glyco_hydro_9	1272	1728	2e-126
Fabales	Fabaceae	Arachis_hypogaea	Arachis_hypogaea_AH03G04840.1_TNL	TNL	CBM49	1750	1828	1.3e-18
Fabales	Fabaceae	Arachis_hypogaea	Arachis_hypogaea_AH03G05230.1_TNL	TNL	C-JID	564	711	2e-10
Fabales	Fabaceae	Arachis_hypogaea	Arachis_hypogaea_AH03G05260.1_TNL	TNL	C-JID	556	704	1e-06
Fabales	Fabaceae	Arachis_hypogaea	Arachis_hypogaea_AH03G05690.1_TNL	TNL	C-JID	760	910	3.5e-07
Fabales	Fabaceae	Arachis_hypogaea	Arachis_hypogaea_AH03G05700.1_TNL	TNL	C-JID	589	735	2.5e-07
Fabales	Fabaceae	Arachis_hypogaea	Arachis_hypogaea_AH03G06450.1_TNL	TNL	Ank_2	44	122	1.9e-13
Fabales	Fabaceae	Arachis_hypogaea	Arachis_hypogaea_AH03G06450.1_TNL	TNL	Ank_3	144	173	7.3e-10
Fabales	Fabaceae	Arachis_hypogaea	Arachis_hypogaea_AH03G06450.1_TNL	TNL	Ank_3	180	208	7.3e-10
Fabales	Fabaceae	Arachis_hypogaea	Arachis_hypogaea_AH03G06450.1_TNL	TNL	Ank_2	374	479	1.9e-13
Fabales	Fabaceae	Arachis_hypogaea	Arachis_hypogaea_AH03G06450.1_TNL	TNL	PGG	540	652	3.4e-22
Fabales	Fabaceae	Arachis_hypogaea	Arachis_hypogaea_AH03G06450.1_TNL	TNL	Ank_2	1029	1067	1.9e-13
Fabales	Fabaceae	Arachis_hypogaea	Arachis_hypogaea_AH03G09070.1_CNL	CNL	Pkinase	2814	3087	2e-50
Fabales	Fabaceae	Arachis_hypogaea	Arachis_hypogaea_AH03G48660.1_TNL	TNL	C-JID	1075	1230	2.4e-11
Fabales	Fabaceae	Arachis_hypogaea	Arachis_hypogaea_AH04G16110.1_TNL	TNL	C-JID	962	1114	1.2e-12
Fabales	Fabaceae	Arachis_hypogaea	Arachis_hypogaea_AH04G29420.1_CNL	CNL	SMP_LBD	101	266	1.3e-10
Fabales	Fabaceae	Arachis_hypogaea	Arachis_hypogaea_AH04G29420.1_CNL	CNL	C2	281	382	2.9e-23
Fabales	Fabaceae	Arachis_hypogaea	Arachis_hypogaea_AH04G32260.1_TNL	TNL	C-JID	859	991	1.2e-06
Fabales	Fabaceae	Arachis_hypogaea	Arachis_hypogaea_AH04G32290.1_TNL	TNL	C-JID	746	868	7.1e-09
Fabales	Fabaceae	Arachis_hypogaea	Arachis_hypogaea_AH04G32310.1_TNL	TNL	C-JID	927	1058	1.5e-07
Fabales	Fabaceae	Arachis_hypogaea	Arachis_hypogaea_AH04G32340.1_TNL	TNL	C-JID	321	440	3.8e-13
Fabales	Fabaceae	Arachis_hypogaea	Arachis_hypogaea_AH04G32340.1_TNL	TNL	C-JID	1061	1246	3.8e-13
Fabales	Fabaceae	Arachis_hypogaea	Arachis_hypogaea_AH04G32440.1_TNL	TNL	C-JID	790	920	7.3e-13
Fabales	Fabaceae	Arachis_hypogaea	Arachis_hypogaea_AH05G00290.1_CNL	CNL	UDPGT	1440	1631	3.4e-16
Fabales	Fabaceae	Arachis_hypogaea	Arachis_hypogaea_AH05G24240.1_TNL	TNL	C-JID	733	867	1.2e-13
Fabales	Fabaceae	Arachis_hypogaea	Arachis_hypogaea_AH05G24240.1_TNL	TNL	C-JID	1823	1994	1.2e-13
Fabales	Fabaceae	Arachis_hypogaea	Arachis_hypogaea_AH05G24240.1_TNL	TNL	C-JID	3087	3221	1.2e-13
Fabales	Fabaceae	Arachis_hypogaea	Arachis_hypogaea_AH05G24240.1_TNL	TNL	C-JID	3966	4092	1.2e-13
Fabales	Fabaceae	Arachis_hypogaea	Arachis_hypogaea_AH05G24370.1_TNL	TNL	C-JID	815	936	2.5e-10
Fabales	Fabaceae	Arachis_hypogaea	Arachis_hypogaea_AH05G24370.1_TNL	TNL	C-JID	2116	2250	2.5e-10
Fabales	Fabaceae	Arachis_hypogaea	Arachis_hypogaea_AH05G24380.1_TNL	TNL	C-JID	557	691	1.2e-07
Fabales	Fabaceae	Arachis_hypogaea	Arachis_hypogaea_AH05G24730.1_TNL	TNL	C-JID	782	912	3.1e-07
Fabales	Fabaceae	Arachis_hypogaea	Arachis_hypogaea_AH05G24730.1_TNL	TNL	C-JID	1723	1857	3.1e-07
Fabales	Fabaceae	Arachis_hypogaea	Arachis_hypogaea_AH05G40870.1_TNL	TNL	SPT2	1	67	7.4e-18
Fabales	Fabaceae	Arachis_hypogaea	Arachis_hypogaea_AH05G40870.1_TNL	TNL	SPT2	291	390	7.4e-18
Fabales	Fabaceae	Arachis_hypogaea	Arachis_hypogaea_AH05G40870.1_TNL	TNL	Glyco_transf_5	618	842	2.1e-24
Fabales	Fabaceae	Arachis_hypogaea	Arachis_hypogaea_AH05G40870.1_TNL	TNL	SPT2	1612	1646	7.4e-18
Fabales	Fabaceae	Arachis_hypogaea	Arachis_hypogaea_AH05G40870.1_TNL	TNL	SPT2	2045	2070	7.4e-18
Fabales	Fabaceae	Arachis_hypogaea	Arachis_hypogaea_AH05G40870.1_TNL	TNL	SPT2	2152	2234	7.4e-18
Fabales	Fabaceae	Arachis_hypogaea	Arachis_hypogaea_AH06G11520.1_TNL	TNL	PRA1	34	176	3.1e-44
Fabales	Fabaceae	Arachis_hypogaea	Arachis_hypogaea_AH06G11520.1_TNL	TNL	C-JID	1024	1157	1.2e-06
Fabales	Fabaceae	Arachis_hypogaea	Arachis_hypogaea_AH06G21910.1_CNL	CNL	CRAL_TRIO_N	1939	1984	1.8e-05
Fabales	Fabaceae	Arachis_hypogaea	Arachis_hypogaea_AH07G01030.1_CNL	CNL	Aa_trans	69	149	2.5e-156
Fabales	Fabaceae	Arachis_hypogaea	Arachis_hypogaea_AH07G01030.1_CNL	CNL	Aa_trans	329	430	2.5e-156
Fabales	Fabaceae	Arachis_hypogaea	Arachis_hypogaea_AH07G01030.1_CNL	CNL	Aa_trans	536	607	2.5e-156
Fabales	Fabaceae	Arachis_hypogaea	Arachis_hypogaea_AH07G03040.1_CNL	CNL	Flavodoxin_1	79	219	1.1e-08
Fabales	Fabaceae	Arachis_hypogaea	Arachis_hypogaea_AH07G03040.1_CNL	CNL	Kelch_6	350	383	2.1e-06
Fabales	Fabaceae	Arachis_hypogaea	Arachis_hypogaea_AH07G03040.1_CNL	CNL	Kelch_6	460	487	2.1e-06
Fabales	Fabaceae	Arachis_hypogaea	Arachis_hypogaea_AH07G03040.1_CNL	CNL	Kelch_6	610	638	2.1e-06
Fabales	Fabaceae	Arachis_hypogaea	Arachis_hypogaea_AH07G05500.1_TNL	TNL	Glyco_hydro_9	63	524	6.4e-149
Fabales	Fabaceae	Arachis_hypogaea	Arachis_hypogaea_AH07G05500.1_TNL	TNL	PhoD	1600	1903	2.9e-19
Fabales	Fabaceae	Arachis_hypogaea	Arachis_hypogaea_AH08G12840.1_TNL	TNL	C-JID	766	900	5.4e-14
Fabales	Fabaceae	Arachis_hypogaea	Arachis_hypogaea_AH08G12840.1_TNL	TNL	PCC	930	1039	3.5e-09
Fabales	Fabaceae	Arachis_hypogaea	Arachis_hypogaea_AH08G12860.1_TNL	TNL	PPR_2	216	244	1.3e-28
Fabales	Fabaceae	Arachis_hypogaea	Arachis_hypogaea_AH08G12860.1_TNL	TNL	PPR_2	263	312	1.3e-28
Fabales	Fabaceae	Arachis_hypogaea	Arachis_hypogaea_AH08G12860.1_TNL	TNL	PPR_2	340	382	1.3e-28
Fabales	Fabaceae	Arachis_hypogaea	Arachis_hypogaea_AH08G12860.1_TNL	TNL	PPR_2	406	418	1.3e-28
Fabales	Fabaceae	Arachis_hypogaea	Arachis_hypogaea_AH08G20220.1_TNL	TNL	C-JID	820	957	1.6e-06
Fabales	Fabaceae	Arachis_hypogaea	Arachis_hypogaea_AH08G20220.1_TNL	TNL	C-JID	1000	1024	1.6e-06
Fabales	Fabaceae	Arachis_hypogaea	Arachis_hypogaea_AH08G20280.1_TNL	TNL	C-JID	2887	3030	2e-06
Fabales	Fabaceae	Arachis_hypogaea	Arachis_hypogaea_AH08G20280.1_TNL	TNL	C-JID	3065	3090	2e-06
Fabales	Fabaceae	Arachis_hypogaea	Arachis_hypogaea_AH08G20310.1_TNL	TNL	C-JID	643	773	2.6e-06
Fabales	Fabaceae	Arachis_hypogaea	Arachis_hypogaea_AH08G20310.1_TNL	TNL	C-JID	806	826	2.6e-06
Fabales	Fabaceae	Arachis_hypogaea	Arachis_hypogaea_AH08G28680.1_TNL	TNL	C-JID	738	876	4.7e-06
Fabales	Fabaceae	Arachis_hypogaea	Arachis_hypogaea_AH08G28740.1_TNL	TNL	C-JID	728	849	4.5e-06
Fabales	Fabaceae	Arachis_hypogaea	Arachis_hypogaea_AH09G05410.1_TNL	TNL	PK_Tyr_Ser-Thr	22	140	4.5e-22
Fabales	Fabaceae	Arachis_hypogaea	Arachis_hypogaea_AH09G05410.1_TNL	TNL	PB1	306	398	7.1e-16
Fabales	Fabaceae	Arachis_hypogaea	Arachis_hypogaea_AH09G05410.1_TNL	TNL	PB1	726	736	7.1e-16
Fabales	Fabaceae	Arachis_hypogaea	Arachis_hypogaea_AH09G05430.1_TNL	TNL	C-JID	745	807	3.6e-07
Fabales	Fabaceae	Arachis_hypogaea	Arachis_hypogaea_AH09G05430.1_TNL	TNL	C-JID	816	947	3.6e-07
Fabales	Fabaceae	Arachis_hypogaea	Arachis_hypogaea_AH09G05440.1_TNL	TNL	C-JID	933	1065	2.9e-07
Fabales	Fabaceae	Arachis_hypogaea	Arachis_hypogaea_AH09G05510.1_TNL	TNL	C-JID	823	955	2.4e-08
Fabales	Fabaceae	Arachis_hypogaea	Arachis_hypogaea_AH09G05610.1_TNL	TNL	PB1	85	160	3.8e-20
Fabales	Fabaceae	Arachis_hypogaea	Arachis_hypogaea_AH09G05610.1_TNL	TNL	PB1	533	623	3.8e-20
Fabales	Fabaceae	Arachis_hypogaea	Arachis_hypogaea_AH09G05610.1_TNL	TNL	C-JID	1447	1590	1.5e-05
Fabales	Fabaceae	Arachis_hypogaea	Arachis_hypogaea_AH09G06500.1_CNL	CNL	ATPase_2	911	989	3.9e-05
Fabales	Fabaceae	Arachis_hypogaea	Arachis_hypogaea_AH09G09360.1_TNL	TNL	C-JID	1280	1410	8.3e-05
Fabales	Fabaceae	Arachis_hypogaea	Arachis_hypogaea_AH09G09370.1_TNL	TNL	C-JID	752	888	2.9e-07
Fabales	Fabaceae	Arachis_hypogaea	Arachis_hypogaea_AH09G15940.1_TNL	TNL	PB1	20	104	2.8e-09
Fabales	Fabaceae	Arachis_hypogaea	Arachis_hypogaea_AH09G15950.1_TNL	TNL	C-JID	454	559	3e-05
Fabales	Fabaceae	Arachis_hypogaea	Arachis_hypogaea_AH09G15960.1_TNL	TNL	PB1	20	110	4.4e-13
Fabales	Fabaceae	Arachis_hypogaea	Arachis_hypogaea_AH09G15960.1_TNL	TNL	C-JID	881	1028	8e-06
Fabales	Fabaceae	Arachis_hypogaea	Arachis_hypogaea_AH09G15980.1_TNL	TNL	PB1	21	99	6.2e-06
Fabales	Fabaceae	Arachis_hypogaea	Arachis_hypogaea_AH09G16010.1_TNL	TNL	PB1	38	113	4.3e-06
Fabales	Fabaceae	Arachis_hypogaea	Arachis_hypogaea_AH09G16020.1_TNL	TNL	C-JID	797	923	3.1e-05
Fabales	Fabaceae	Arachis_hypogaea	Arachis_hypogaea_AH09G16040.1_TNL	TNL	PMD	28	71	5.9e-17
Fabales	Fabaceae	Arachis_hypogaea	Arachis_hypogaea_AH09G16040.1_TNL	TNL	PMD	77	140	5.9e-17
Fabales	Fabaceae	Arachis_hypogaea	Arachis_hypogaea_AH09G16040.1_TNL	TNL	PMD	188	271	5.9e-17
Fabales	Fabaceae	Arachis_hypogaea	Arachis_hypogaea_AH09G16040.1_TNL	TNL	C-JID	990	1095	3.1e-07
Fabales	Fabaceae	Arachis_hypogaea	Arachis_hypogaea_AH09G16050.1_TNL	TNL	PB1	20	110	1.5e-09
Fabales	Fabaceae	Arachis_hypogaea	Arachis_hypogaea_AH09G16050.1_TNL	TNL	C-JID	580	903	5e-08
Fabales	Fabaceae	Arachis_hypogaea	Arachis_hypogaea_AH09G16050.1_TNL	TNL	C-JID	1454	1585	5e-08
Fabales	Fabaceae	Arachis_hypogaea	Arachis_hypogaea_AH09G16060.1_TNL	TNL	PB1	20	110	4.3e-12
Fabales	Fabaceae	Arachis_hypogaea	Arachis_hypogaea_AH09G16070.1_TNL	TNL	PB1	73	163	3.8e-13
Fabales	Fabaceae	Arachis_hypogaea	Arachis_hypogaea_AH09G16070.1_TNL	TNL	C-JID	949	1094	6.5e-06
Fabales	Fabaceae	Arachis_hypogaea	Arachis_hypogaea_AH09G16090.1_TNL	TNL	PB1	21	97	8.3e-07
Fabales	Fabaceae	Arachis_hypogaea	Arachis_hypogaea_AH09G24710.1_TNL	TNL	C-JID	961	1097	2.1e-06
Fabales	Fabaceae	Arachis_hypogaea	Arachis_hypogaea_AH09G24720.1_TNL	TNL	C-JID	796	983	8.5e-05
Fabales	Fabaceae	Arachis_hypogaea	Arachis_hypogaea_AH10G02620.1_CNL	CNL	Solute_trans_a	927	967	5e-70
Fabales	Fabaceae	Arachis_hypogaea	Arachis_hypogaea_AH10G02620.1_CNL	CNL	Solute_trans_a	1023	1291	5e-70
Fabales	Fabaceae	Arachis_hypogaea	Arachis_hypogaea_AH10G05340.1_CNL	CNL	WRKY	1208	1264	2.5e-32
Fabales	Fabaceae	Arachis_hypogaea	Arachis_hypogaea_AH10G05340.1_CNL	CNL	WRKY	2389	2437	2.5e-32
Fabales	Fabaceae	Arachis_hypogaea	Arachis_hypogaea_AH10G05340.1_CNL	CNL	EMP24_GP25L	2629	2815	9.5e-42
Fabales	Fabaceae	Arachis_hypogaea	Arachis_hypogaea_AH10G05350.1_CNL	CNL	RVT_3	551	609	1.2e-05
Fabales	Fabaceae	Arachis_hypogaea	Arachis_hypogaea_AH10G32840.1_CNL	CNL	Syntaxin	1211	1243	1.7e-06
Fabales	Fabaceae	Arachis_hypogaea	Arachis_hypogaea_AH10G34070.1_CNL	CNL	p450	67	577	3.2e-47
Fabales	Fabaceae	Arachis_hypogaea	Arachis_hypogaea_AH10G35770.1_CNL	CNL	DUF573	170	230	3.9e-11
Fabales	Fabaceae	Arachis_hypogaea	Arachis_hypogaea_AH11G06570.1_CNL	CNL	Lysine_decarbox	159	307	1.4e-27
Fabales	Fabaceae	Arachis_hypogaea	Arachis_hypogaea_AH11G10190.1_RNL	RNL	LOB	33	131	4.5e-73
Fabales	Fabaceae	Arachis_hypogaea	Arachis_hypogaea_AH11G10190.1_RNL	RNL	LOB	857	955	4.5e-73
Fabales	Fabaceae	Arachis_hypogaea	Arachis_hypogaea_AH12G01600.1_CNL	CNL	Pkinase	1472	1671	9.2e-33
Fabales	Fabaceae	Arachis_hypogaea	Arachis_hypogaea_AH12G02960.1_TNL	TNL	C-JID	983	1134	3.3e-05
Fabales	Fabaceae	Arachis_hypogaea	Arachis_hypogaea_AH12G02990.1_CNL	CNL	HhH-GPD	771	899	5.3e-23
Fabales	Fabaceae	Arachis_hypogaea	Arachis_hypogaea_AH12G02990.1_CNL	CNL	NUDIX_4	1009	1140	5.1e-13
Fabales	Fabaceae	Arachis_hypogaea	Arachis_hypogaea_AH12G03090.1_TNL	TNL	C-JID	707	903	3.6e-05
Fabales	Fabaceae	Arachis_hypogaea	Arachis_hypogaea_AH12G06390.1_CNL	CNL	Myb_DNA-binding	203	253	2.8e-07
Fabales	Fabaceae	Arachis_hypogaea	Arachis_hypogaea_AH12G09140.1_CNL	CNL	Ribosomal_L23	1559	1634	1.8e-14
Fabales	Fabaceae	Arachis_hypogaea	Arachis_hypogaea_AH12G28090.1_TNL	TNL	RNA_helicase	1157	1243	5.7e-05
Fabales	Fabaceae	Arachis_hypogaea	Arachis_hypogaea_AH12G28090.1_TNL	TNL	ABC_tran	1268	1355	6.4e-05
Fabales	Fabaceae	Arachis_hypogaea	Arachis_hypogaea_AH12G28250.1_TNL	TNL	ATPase_2	4	70	7.7e-06
Fabales	Fabaceae	Arachis_hypogaea	Arachis_hypogaea_AH12G33710.1_CNL	CNL	Epimerase	786	1038	3.2e-24
Fabales	Fabaceae	Arachis_hypogaea	Arachis_hypogaea_AH12G34680.1_CNL	CNL	SPARK	35	199	4.2e-31
Fabales	Fabaceae	Arachis_hypogaea	Arachis_hypogaea_AH12G34680.1_CNL	CNL	Pkinase	316	404	7.4e-06
Fabales	Fabaceae	Arachis_hypogaea	Arachis_hypogaea_AH12G34680.1_CNL	CNL	SPARK	2663	2729	4.2e-31
Fabales	Fabaceae	Arachis_hypogaea	Arachis_hypogaea_AH12G34680.1_CNL	CNL	SPARK	3268	3308	4.2e-31
Fabales	Fabaceae	Arachis_hypogaea	Arachis_hypogaea_AH12G34680.1_CNL	CNL	SPARK	3541	3675	4.2e-31
Fabales	Fabaceae	Arachis_hypogaea	Arachis_hypogaea_AH12G34680.1_CNL	CNL	SPARK	3858	3937	4.2e-31
Fabales	Fabaceae	Arachis_hypogaea	Arachis_hypogaea_AH12G34890.1_TNL	TNL	C-JID	785	942	3e-10
Fabales	Fabaceae	Arachis_hypogaea	Arachis_hypogaea_AH12G34930.1_TNL	TNL	C-JID	722	879	3e-10
Fabales	Fabaceae	Arachis_hypogaea	Arachis_hypogaea_AH12G34970.1_TNL	TNL	C-JID	830	975	4.2e-07
Fabales	Fabaceae	Arachis_hypogaea	Arachis_hypogaea_AH12G35430.1_TNL	TNL	C-JID	911	1064	4.7e-09
Fabales	Fabaceae	Arachis_hypogaea	Arachis_hypogaea_AH12G35570.1_TNL	TNL	C-JID	714	878	1.3e-06
Fabales	Fabaceae	Arachis_hypogaea	Arachis_hypogaea_AH12G37080.1_CNL	CNL	NAD_binding_4	1	241	2.2e-60
Fabales	Fabaceae	Arachis_hypogaea	Arachis_hypogaea_AH12G41560.1_CNL	CNL	FNIP	834	854	6.2e-05
Fabales	Fabaceae	Arachis_hypogaea	Arachis_hypogaea_AH13G00750.1_TNL	TNL	C-JID	876	1010	3e-07
Fabales	Fabaceae	Arachis_hypogaea	Arachis_hypogaea_AH13G07180.1_TNL	TNL	C-JID	647	790	3.7e-15
Fabales	Fabaceae	Arachis_hypogaea	Arachis_hypogaea_AH13G07180.1_TNL	TNL	C-JID	1442	1581	3.7e-15
Fabales	Fabaceae	Arachis_hypogaea	Arachis_hypogaea_AH13G07200.1_TNL	TNL	C-JID	735	884	2e-07
Fabales	Fabaceae	Arachis_hypogaea	Arachis_hypogaea_AH13G07220.1_TNL	TNL	C-JID	715	864	5.3e-24
Fabales	Fabaceae	Arachis_hypogaea	Arachis_hypogaea_AH13G07220.1_TNL	TNL	C-JID	1507	1684	5.3e-24
Fabales	Fabaceae	Arachis_hypogaea	Arachis_hypogaea_AH13G07220.1_TNL	TNL	C-JID	2454	2600	5.3e-24
Fabales	Fabaceae	Arachis_hypogaea	Arachis_hypogaea_AH13G07730.1_TNL	TNL	C-JID	714	881	1.2e-07
Fabales	Fabaceae	Arachis_hypogaea	Arachis_hypogaea_AH13G07730.1_TNL	TNL	C-JID	1587	1720	1.2e-07
Fabales	Fabaceae	Arachis_hypogaea	Arachis_hypogaea_AH13G07800.1_TNL	TNL	C-JID	618	791	4.3e-06
Fabales	Fabaceae	Arachis_hypogaea	Arachis_hypogaea_AH13G08260.1_TNL	TNL	CBM49	916	941	1.5e-19
Fabales	Fabaceae	Arachis_hypogaea	Arachis_hypogaea_AH13G08260.1_TNL	TNL	CBM49	967	988	1.5e-19
Fabales	Fabaceae	Arachis_hypogaea	Arachis_hypogaea_AH13G08260.1_TNL	TNL	Glyco_hydro_9	1122	1557	4.5e-123
Fabales	Fabaceae	Arachis_hypogaea	Arachis_hypogaea_AH13G08260.1_TNL	TNL	CBM49	1571	1651	1.5e-19
Fabales	Fabaceae	Arachis_hypogaea	Arachis_hypogaea_AH13G08380.1_TNL	TNL	Ank_2	34	173	5.9e-10
Fabales	Fabaceae	Arachis_hypogaea	Arachis_hypogaea_AH13G08380.1_TNL	TNL	Ank_4	226	255	7.8e-08
Fabales	Fabaceae	Arachis_hypogaea	Arachis_hypogaea_AH13G08380.1_TNL	TNL	Ank_2	357	462	5.9e-10
Fabales	Fabaceae	Arachis_hypogaea	Arachis_hypogaea_AH13G08380.1_TNL	TNL	PGG	523	635	3.5e-22
Fabales	Fabaceae	Arachis_hypogaea	Arachis_hypogaea_AH13G08520.1_TNL	TNL	C-JID	684	841	4.5e-07
Fabales	Fabaceae	Arachis_hypogaea	Arachis_hypogaea_AH13G11450.1_CNL	CNL	Pkinase	1797	2070	7.4e-50
Fabales	Fabaceae	Arachis_hypogaea	Arachis_hypogaea_AH13G48260.1_TNL	TNL	C-JID	967	1130	1.2e-09
Fabales	Fabaceae	Arachis_hypogaea	Arachis_hypogaea_AH13G54010.1_TNL	TNL	C-JID	760	901	3.6e-08
Fabales	Fabaceae	Arachis_hypogaea	Arachis_hypogaea_AH13G54030.1_TNL	TNL	C-JID	760	894	1.9e-05
Fabales	Fabaceae	Arachis_hypogaea	Arachis_hypogaea_AH13G57800.1_CNL	CNL	p450	84	172	1.1e-27
Fabales	Fabaceae	Arachis_hypogaea	Arachis_hypogaea_AH13G57800.1_CNL	CNL	p450	184	504	1.1e-27
Fabales	Fabaceae	Arachis_hypogaea	Arachis_hypogaea_AH13G58860.1_CNL	CNL	Syntaxin	1167	1218	1.8e-13
Fabales	Fabaceae	Arachis_hypogaea	Arachis_hypogaea_AH13G58870.1_CNL	CNL	Syntaxin	1240	1295	1.2e-12
Fabales	Fabaceae	Arachis_hypogaea	Arachis_hypogaea_AH13G59270.1_CNL	CNL	Syntaxin	1132	1182	3.8e-14
Fabales	Fabaceae	Arachis_hypogaea	Arachis_hypogaea_AH13G59290.1_CNL	CNL	Syntaxin	1190	1245	7.1e-13
Fabales	Fabaceae	Arachis_hypogaea	Arachis_hypogaea_AH14G17960.1_TNL	TNL	C-JID	1109	1246	4.4e-12
Fabales	Fabaceae	Arachis_hypogaea	Arachis_hypogaea_AH14G34600.1_TNL	TNL	C-JID	650	772	3.7e-08
Fabales	Fabaceae	Arachis_hypogaea	Arachis_hypogaea_AH14G34600.1_TNL	TNL	C-JID	912	963	3.7e-08
Fabales	Fabaceae	Arachis_hypogaea	Arachis_hypogaea_AH14G34630.1_TNL	TNL	C-JID	748	868	1.1e-08
Fabales	Fabaceae	Arachis_hypogaea	Arachis_hypogaea_AH14G34730.1_TNL	TNL	C-JID	927	1058	3.8e-17
Fabales	Fabaceae	Arachis_hypogaea	Arachis_hypogaea_AH14G34730.1_TNL	TNL	C-JID	3207	3342	3.8e-17
Fabales	Fabaceae	Arachis_hypogaea	Arachis_hypogaea_AH14G34740.1_TNL	TNL	C-JID	635	778	8.1e-15
Fabales	Fabaceae	Arachis_hypogaea	Arachis_hypogaea_AH14G34740.1_TNL	TNL	C-JID	1659	1792	8.1e-15
Fabales	Fabaceae	Arachis_hypogaea	Arachis_hypogaea_AH14G34760.1_TNL	TNL	C-JID	704	845	2.8e-08
Fabales	Fabaceae	Arachis_hypogaea	Arachis_hypogaea_AH14G34760.1_TNL	TNL	C-JID	1030	1165	2.8e-08
Fabales	Fabaceae	Arachis_hypogaea	Arachis_hypogaea_AH14G34800.1_TNL	TNL	C-JID	945	1090	2.2e-07
Fabales	Fabaceae	Arachis_hypogaea	Arachis_hypogaea_AH14G34940.1_TNL	TNL	C-JID	701	836	1.4e-14
Fabales	Fabaceae	Arachis_hypogaea	Arachis_hypogaea_AH14G34940.1_TNL	TNL	C-JID	1700	1847	1.4e-14
Fabales	Fabaceae	Arachis_hypogaea	Arachis_hypogaea_AH14G34940.1_TNL	TNL	C-JID	2632	2769	1.4e-14
Fabales	Fabaceae	Arachis_hypogaea	Arachis_hypogaea_AH14G34940.1_TNL	TNL	C-JID	3622	3804	1.4e-14
Fabales	Fabaceae	Arachis_hypogaea	Arachis_hypogaea_AH14G34940.1_TNL	TNL	C-JID	4352	4384	1.4e-14
Fabales	Fabaceae	Arachis_hypogaea	Arachis_hypogaea_AH14G35270.1_TNL	TNL	C-JID	799	923	1.6e-07
Fabales	Fabaceae	Arachis_hypogaea	Arachis_hypogaea_AH14G35280.1_TNL	TNL	C-JID	636	794	3.9e-06
Fabales	Fabaceae	Arachis_hypogaea	Arachis_hypogaea_AH14G41490.1_TNL	TNL	C-JID	566	641	6.2e-10
Fabales	Fabaceae	Arachis_hypogaea	Arachis_hypogaea_AH14G41490.1_TNL	TNL	C-JID	681	822	6.2e-10
Fabales	Fabaceae	Arachis_hypogaea	Arachis_hypogaea_AH14G41490.1_TNL	TNL	RNA_pol_Rpc34	896	966	2e-21
Fabales	Fabaceae	Arachis_hypogaea	Arachis_hypogaea_AH14G41490.1_TNL	TNL	PhosphMutase	1172	1347	2.7e-57
Fabales	Fabaceae	Arachis_hypogaea	Arachis_hypogaea_AH14G43570.1_CNL	CNL	Glycos_transf_2	5	116	2.7e-17
Fabales	Fabaceae	Arachis_hypogaea	Arachis_hypogaea_AH14G43570.1_CNL	CNL	ENTH	131	171	7.2e-10
Fabales	Fabaceae	Arachis_hypogaea	Arachis_hypogaea_AH14G44210.1_TNL	TNL	DUF1664	162	284	3e-44
Fabales	Fabaceae	Arachis_hypogaea	Arachis_hypogaea_AH14G44750.1_CNL	CNL	zf-BED	20	56	3.6e-10
Fabales	Fabaceae	Arachis_hypogaea	Arachis_hypogaea_AH14G44750.1_CNL	CNL	zf-BED	150	180	3.6e-10
Fabales	Fabaceae	Arachis_hypogaea	Arachis_hypogaea_AH14G44750.1_CNL	CNL	zf-BED	998	1053	3.6e-10
Fabales	Fabaceae	Arachis_hypogaea	Arachis_hypogaea_AH14G44750.1_CNL	CNL	zf-BED	1664	1713	3.6e-10
Fabales	Fabaceae	Arachis_hypogaea	Arachis_hypogaea_AH14G45780.1_CNL	CNL	Pkinase	1090	1316	9.3e-12
Fabales	Fabaceae	Arachis_hypogaea	Arachis_hypogaea_AH15G37370.1_TNL	TNL	C-JID	782	922	2e-11
Fabales	Fabaceae	Arachis_hypogaea	Arachis_hypogaea_AH15G37370.1_TNL	TNL	C-JID	1704	1825	2e-11
Fabales	Fabaceae	Arachis_hypogaea	Arachis_hypogaea_AH15G37370.1_TNL	TNL	C-JID	2678	2799	2e-11
Fabales	Fabaceae	Arachis_hypogaea	Arachis_hypogaea_AH15G37380.1_TNL	TNL	C-JID	432	558	5.2e-05
Fabales	Fabaceae	Arachis_hypogaea	Arachis_hypogaea_AH15G37380.1_TNL	TNL	C-JID	1649	1800	5.2e-05
Fabales	Fabaceae	Arachis_hypogaea	Arachis_hypogaea_AH15G37510.1_TNL	TNL	C-JID	647	768	2.8e-12
Fabales	Fabaceae	Arachis_hypogaea	Arachis_hypogaea_AH15G37510.1_TNL	TNL	C-JID	1013	1141	2.8e-12
Fabales	Fabaceae	Arachis_hypogaea	Arachis_hypogaea_AH15G37510.1_TNL	TNL	C-JID	2052	2182	2.8e-12
Fabales	Fabaceae	Arachis_hypogaea	Arachis_hypogaea_AH15G37510.1_TNL	TNL	C-JID	2942	3077	2.8e-12
Fabales	Fabaceae	Arachis_hypogaea	Arachis_hypogaea_AH15G37790.1_TNL	TNL	C-JID	684	818	4.4e-09
Fabales	Fabaceae	Arachis_hypogaea	Arachis_hypogaea_AH15G37800.1_TNL	TNL	C-JID	810	931	3.1e-10
Fabales	Fabaceae	Arachis_hypogaea	Arachis_hypogaea_AH15G37800.1_TNL	TNL	C-JID	2118	2252	3.1e-10
Fabales	Fabaceae	Arachis_hypogaea	Arachis_hypogaea_AH15G37840.1_TNL	TNL	DUF3885	1390	1410	3e-05
Fabales	Fabaceae	Arachis_hypogaea	Arachis_hypogaea_AH15G37850.1_TNL	TNL	Mg_chelatase	211	253	4.1e-05
Fabales	Fabaceae	Arachis_hypogaea	Arachis_hypogaea_AH15G37850.1_TNL	TNL	ATPase_2	254	357	7.3e-07
Fabales	Fabaceae	Arachis_hypogaea	Arachis_hypogaea_AH15G37850.1_TNL	TNL	ATPase_2	530	643	7.3e-07
Fabales	Fabaceae	Arachis_hypogaea	Arachis_hypogaea_AH15G37880.1_TNL	TNL	DUF5906	851	931	1.4e-06
Fabales	Fabaceae	Arachis_hypogaea	Arachis_hypogaea_AH15G37910.1_TNL	TNL	C-JID	895	1068	6e-05
Fabales	Fabaceae	Arachis_hypogaea	Arachis_hypogaea_AH15G38430.1_TNL	TNL	PPR	11	32	1.4e-12
Fabales	Fabaceae	Arachis_hypogaea	Arachis_hypogaea_AH15G38430.1_TNL	TNL	PPR	49	76	1.4e-12
Fabales	Fabaceae	Arachis_hypogaea	Arachis_hypogaea_AH15G38430.1_TNL	TNL	PPR	77	107	1.4e-12
Fabales	Fabaceae	Arachis_hypogaea	Arachis_hypogaea_AH15G38430.1_TNL	TNL	PPR	146	168	1.4e-12
Fabales	Fabaceae	Arachis_hypogaea	Arachis_hypogaea_AH15G38960.1_TNL	TNL	PPR	11	32	1.4e-12
Fabales	Fabaceae	Arachis_hypogaea	Arachis_hypogaea_AH15G38960.1_TNL	TNL	PPR	49	76	1.4e-12
Fabales	Fabaceae	Arachis_hypogaea	Arachis_hypogaea_AH15G38960.1_TNL	TNL	PPR	77	107	1.4e-12
Fabales	Fabaceae	Arachis_hypogaea	Arachis_hypogaea_AH15G38960.1_TNL	TNL	PPR	146	168	1.4e-12
Fabales	Fabaceae	Arachis_hypogaea	Arachis_hypogaea_AH15G41930.1_TNL	TNL	ABA_WDS	818	835	5.4e-35
Fabales	Fabaceae	Arachis_hypogaea	Arachis_hypogaea_AH15G41930.1_TNL	TNL	ABA_WDS	845	922	5.4e-35
Fabales	Fabaceae	Arachis_hypogaea	Arachis_hypogaea_AH16G01200.1_TNL	TNL	PRA1	34	176	2.9e-44
Fabales	Fabaceae	Arachis_hypogaea	Arachis_hypogaea_AH16G01200.1_TNL	TNL	C-JID	987	1120	1.1e-06
Fabales	Fabaceae	Arachis_hypogaea	Arachis_hypogaea_AH17G01730.1_CNL	CNL	Aa_trans	31	109	1.4e-66
Fabales	Fabaceae	Arachis_hypogaea	Arachis_hypogaea_AH17G05110.1_TNL	TNL	Glyco_hydro_9	63	534	1.8e-145
Fabales	Fabaceae	Arachis_hypogaea	Arachis_hypogaea_AH17G05110.1_TNL	TNL	PhoD	1553	1830	2.9e-19
Fabales	Fabaceae	Arachis_hypogaea	Arachis_hypogaea_AH18G02420.1_TNL	TNL	bZIP_1	1	41	1.3e-07
Fabales	Fabaceae	Arachis_hypogaea	Arachis_hypogaea_AH18G02420.1_TNL	TNL	bZIP_1	443	493	1.3e-07
Fabales	Fabaceae	Arachis_hypogaea	Arachis_hypogaea_AH18G02420.1_TNL	TNL	bZIP_1	528	568	1.3e-07
Fabales	Fabaceae	Arachis_hypogaea	Arachis_hypogaea_AH18G02420.1_TNL	TNL	bZIP_1	609	628	1.3e-07
Fabales	Fabaceae	Arachis_hypogaea	Arachis_hypogaea_AH18G02470.1_TNL	TNL	PPR_2	212	248	2.4e-28
Fabales	Fabaceae	Arachis_hypogaea	Arachis_hypogaea_AH18G02470.1_TNL	TNL	PPR_2	274	309	2.4e-28
Fabales	Fabaceae	Arachis_hypogaea	Arachis_hypogaea_AH18G02470.1_TNL	TNL	PPR_2	313	355	2.4e-28
Fabales	Fabaceae	Arachis_hypogaea	Arachis_hypogaea_AH18G02470.1_TNL	TNL	PPR_2	379	415	2.4e-28
Fabales	Fabaceae	Arachis_hypogaea	Arachis_hypogaea_AH18G02470.1_TNL	TNL	C-JID	1117	1256	1.1e-14
Fabales	Fabaceae	Arachis_hypogaea	Arachis_hypogaea_AH18G02470.1_TNL	TNL	C-JID	1961	2108	1.1e-14
Fabales	Fabaceae	Arachis_hypogaea	Arachis_hypogaea_AH18G02470.1_TNL	TNL	C-JID	2843	2987	1.1e-14
Fabales	Fabaceae	Arachis_hypogaea	Arachis_hypogaea_AH18G10640.1_TNL	TNL	C-JID	790	927	5.1e-06
Fabales	Fabaceae	Arachis_hypogaea	Arachis_hypogaea_AH18G10640.1_TNL	TNL	C-JID	976	993	5.1e-06
Fabales	Fabaceae	Arachis_hypogaea	Arachis_hypogaea_AH18G10920.1_TNL	TNL	C-JID	439	461	6.4e-08
Fabales	Fabaceae	Arachis_hypogaea	Arachis_hypogaea_AH18G10920.1_TNL	TNL	C-JID	1220	1344	6.4e-08
Fabales	Fabaceae	Arachis_hypogaea	Arachis_hypogaea_AH18G10920.1_TNL	TNL	C-JID	1379	1397	6.4e-08
Fabales	Fabaceae	Arachis_hypogaea	Arachis_hypogaea_AH18G11070.1_TNL	TNL	C-JID	779	909	2.8e-06
Fabales	Fabaceae	Arachis_hypogaea	Arachis_hypogaea_AH18G11070.1_TNL	TNL	C-JID	944	963	2.8e-06
Fabales	Fabaceae	Arachis_hypogaea	Arachis_hypogaea_AH18G11090.1_TNL	TNL	C-JID	894	1037	2.4e-06
Fabales	Fabaceae	Arachis_hypogaea	Arachis_hypogaea_AH18G11090.1_TNL	TNL	C-JID	1073	1100	2.4e-06
Fabales	Fabaceae	Arachis_hypogaea	Arachis_hypogaea_AH18G11090.1_TNL	TNL	C-JID	1864	1993	2.4e-06
Fabales	Fabaceae	Arachis_hypogaea	Arachis_hypogaea_AH18G11090.1_TNL	TNL	C-JID	2028	2046	2.4e-06
Fabales	Fabaceae	Arachis_hypogaea	Arachis_hypogaea_AH18G29710.1_TNL	TNL	C-JID	464	590	4.5e-06
Fabales	Fabaceae	Arachis_hypogaea	Arachis_hypogaea_AH18G35730.1_TNL	TNL	ATPase_2	1030	1219	7.3e-05
Fabales	Fabaceae	Arachis_hypogaea	Arachis_hypogaea_AH18G35730.1_TNL	TNL	RINGv	1433	1480	5.9e-12
Fabales	Fabaceae	Arachis_hypogaea	Arachis_hypogaea_AH18G35770.1_TNL	TNL	zf-GRF	62	70	4.7e-08
Fabales	Fabaceae	Arachis_hypogaea	Arachis_hypogaea_AH18G35770.1_TNL	TNL	zf-GRF	1450	1494	4.7e-08
Fabales	Fabaceae	Arachis_hypogaea	Arachis_hypogaea_AH18G35780.1_TNL	TNL	Ras	208	237	3.9e-07
Fabales	Fabaceae	Arachis_hypogaea	Arachis_hypogaea_AH18G35780.1_TNL	TNL	Ras	713	799	3.9e-07
Fabales	Fabaceae	Arachis_hypogaea	Arachis_hypogaea_AH18G35780.1_TNL	TNL	Mito_carr	814	847	6.1e-15
Fabales	Fabaceae	Arachis_hypogaea	Arachis_hypogaea_AH18G35780.1_TNL	TNL	Mito_carr	852	935	6.1e-15
Fabales	Fabaceae	Arachis_hypogaea	Arachis_hypogaea_AH19G06380.1_TNL	TNL	PK_Tyr_Ser-Thr	8	150	5.7e-09
Fabales	Fabaceae	Arachis_hypogaea	Arachis_hypogaea_AH19G06380.1_TNL	TNL	PB1	152	237	1.9e-09
Fabales	Fabaceae	Arachis_hypogaea	Arachis_hypogaea_AH19G06390.1_TNL	TNL	GUB_WAK_bind	27	90	6.4e-05
Fabales	Fabaceae	Arachis_hypogaea	Arachis_hypogaea_AH19G06390.1_TNL	TNL	C-JID	186	294	1.2e-05
Fabales	Fabaceae	Arachis_hypogaea	Arachis_hypogaea_AH19G06390.1_TNL	TNL	PK_Tyr_Ser-Thr	313	577	1e-28
Fabales	Fabaceae	Arachis_hypogaea	Arachis_hypogaea_AH19G06390.1_TNL	TNL	PB1	666	758	1.1e-15
Fabales	Fabaceae	Arachis_hypogaea	Arachis_hypogaea_AH19G06400.1_TNL	TNL	C-JID	717	777	4.1e-07
Fabales	Fabaceae	Arachis_hypogaea	Arachis_hypogaea_AH19G06400.1_TNL	TNL	C-JID	787	918	4.1e-07
Fabales	Fabaceae	Arachis_hypogaea	Arachis_hypogaea_AH19G06410.1_TNL	TNL	C-JID	933	1065	8e-08
Fabales	Fabaceae	Arachis_hypogaea	Arachis_hypogaea_AH19G06460.1_TNL	TNL	C-JID	800	932	2.4e-08
Fabales	Fabaceae	Arachis_hypogaea	Arachis_hypogaea_AH19G06860.1_TNL	TNL	Glyco_hydro_32N	55	376	2.2e-97
Fabales	Fabaceae	Arachis_hypogaea	Arachis_hypogaea_AH19G06860.1_TNL	TNL	Glyco_hydro_32C	379	554	5.3e-20
Fabales	Fabaceae	Arachis_hypogaea	Arachis_hypogaea_AH19G06860.1_TNL	TNL	Glyco_hydro_32N	897	953	2.2e-97
Fabales	Fabaceae	Arachis_hypogaea	Arachis_hypogaea_AH19G06860.1_TNL	TNL	Ribosomal_L37ae	1423	1451	9.8e-22
Fabales	Fabaceae	Arachis_hypogaea	Arachis_hypogaea_AH19G07340.1_CNL	CNL	ATPase_2	910	991	5.5e-05
Fabales	Fabaceae	Arachis_hypogaea	Arachis_hypogaea_AH19G11560.1_TNL	TNL	C-JID	717	853	5e-07
Fabales	Fabaceae	Arachis_hypogaea	Arachis_hypogaea_AH19G29600.1_TNL	TNL	C-JID	961	1097	1.4e-06
Fabales	Fabaceae	Arachis_hypogaea	Arachis_hypogaea_AH19G29610.1_TNL	TNL	C-JID	810	947	2.7e-06
Fabales	Fabaceae	Arachis_hypogaea	Arachis_hypogaea_AH20G06030.1_CNL	CNL	Solute_trans_a	1048	1316	5e-70
Fabales	Fabaceae	Arachis_hypogaea	Arachis_hypogaea_AH20G07270.1_CNL	CNL	Mg_chelatase	407	507	1.8e-10
Fabales	Fabaceae	Arachis_hypogaea	Arachis_hypogaea_AH20G09240.1_CNL	CNL	WRKY	1115	1175	3.7e-22
Fabales	Fabaceae	Arachis_ipaensis	Arachis_ipaensis_NP_176136.1-D270_CNL	CNL	HhH-GPD	762	876	3.7e-14
Fabales	Fabaceae	Arachis_ipaensis	Arachis_ipaensis_NP_176136.1-D270_CNL	CNL	NUDIX_4	962	1090	2.9e-12
Fabales	Fabaceae	Arachis_ipaensis	Arachis_ipaensis_NP_176136.1-D270_CNL	CNL	DUF2996	1162	1268	2.9e-14
Fabales	Fabaceae	Arachis_ipaensis	Arachis_ipaensis_NP_181021.4_CNL	CNL	PP2C	965	1201	6.3e-51
Fabales	Fabaceae	Arachis_ipaensis	Arachis_ipaensis_NP_200007.1_CNL	CNL	RNA_pol_Rpb6	54	107	9.6e-13
Fabales	Fabaceae	Arachis_ipaensis	Arachis_ipaensis_NP_200007.1_CNL	CNL	DUF2828	126	767	2.2e-211
Fabales	Fabaceae	Arachis_ipaensis	Arachis_ipaensis_XP_002512305.1-D31_CNL	CNL	CRAL_TRIO	1470	1558	4.5e-19
Fabales	Fabaceae	Arachis_ipaensis	Arachis_ipaensis_XP_002513539.1-D20_TNL	TNL	C-JID	920	1057	1.2e-05
Fabales	Fabaceae	Arachis_ipaensis	Arachis_ipaensis_XP_002513539.1-D25_TNL	TNL	C-JID	884	1042	1e-09
Fabales	Fabaceae	Arachis_ipaensis	Arachis_ipaensis_XP_002513539.1-D29_TNL	TNL	C-JID	737	901	1.4e-06
Fabales	Fabaceae	Arachis_ipaensis	Arachis_ipaensis_XP_002513539.1-D49_TNL	TNL	C-JID	840	972	7.5e-08
Fabales	Fabaceae	Arachis_ipaensis	Arachis_ipaensis_XP_002513539.1-D62_TNL	TNL	C-JID	958	1094	1.4e-06
Fabales	Fabaceae	Arachis_ipaensis	Arachis_ipaensis_XP_002518711.1-D14_TNL	TNL	C-JID	907	1024	1.2e-08
Fabales	Fabaceae	Arachis_ipaensis	Arachis_ipaensis_XP_002519369.1-D183_CNL	CNL	PP2C	984	1220	7.1e-51
Fabales	Fabaceae	Arachis_ipaensis	Arachis_ipaensis_XP_002527944.1-D139_CNL	CNL	SAP	2	36	2.7e-17
Fabales	Fabaceae	Arachis_ipaensis	Arachis_ipaensis_XP_002527944.1-D139_CNL	CNL	SAP	95	129	2.7e-17
Fabales	Fabaceae	Arachis_ipaensis	Arachis_ipaensis_XP_002527944.1-D139_CNL	CNL	WGR	136	196	2.7e-13
Fabales	Fabaceae	Arachis_ipaensis	Arachis_ipaensis_XP_002527944.1-D139_CNL	CNL	PARP_reg	233	280	5e-15
Fabales	Fabaceae	Arachis_ipaensis	Arachis_ipaensis_XP_002527944.1-D139_CNL	CNL	PARP	394	420	1.5e-18
Fabales	Fabaceae	Arachis_ipaensis	Arachis_ipaensis_XP_002527944.1-D139_CNL	CNL	PARP_reg	423	448	5e-15
Fabales	Fabaceae	Arachis_ipaensis	Arachis_ipaensis_XP_002527944.1-D50_CNL	CNL	Iso_dh	1155	1222	1.5e-26
Fabales	Fabaceae	Arachis_ipaensis	Arachis_ipaensis_XP_002527944.1-D50_CNL	CNL	Iso_dh	1231	1331	1.5e-26
Fabales	Fabaceae	Arachis_ipaensis	Arachis_ipaensis_XP_002530952.1_CNL	CNL	Presenilin	7	421	6.8e-117
Fabales	Fabaceae	Arachis_ipaensis	Arachis_ipaensis_XP_004492774.1-D11_TNL	TNL	C-JID	983	1128	2.3e-07
Fabales	Fabaceae	Arachis_ipaensis	Arachis_ipaensis_XP_004503235.1-D14_CNL	CNL	MIP	83	167	7.1e-14
Fabales	Fabaceae	Arachis_ipaensis	Arachis_ipaensis_XP_004503235.1-D14_CNL	CNL	Sod_Fe_N	316	402	3.1e-25
Fabales	Fabaceae	Arachis_ipaensis	Arachis_ipaensis_XP_004505716.1_TNL	TNL	CBM49	1233	1256	5.7e-21
Fabales	Fabaceae	Arachis_ipaensis	Arachis_ipaensis_XP_004505716.1_TNL	TNL	CBM49	1283	1304	5.7e-21
Fabales	Fabaceae	Arachis_ipaensis	Arachis_ipaensis_XP_004505716.1_TNL	TNL	Glyco_hydro_9	1384	1830	4.3e-144
Fabales	Fabaceae	Arachis_ipaensis	Arachis_ipaensis_XP_004505716.1_TNL	TNL	CBM49	1859	1940	5.7e-21
Fabales	Fabaceae	Arachis_ipaensis	Arachis_ipaensis_XP_004510490.2-D11_TNL	TNL	C-JID	758	862	2.6e-10
Fabales	Fabaceae	Arachis_ipaensis	Arachis_ipaensis_XP_004510490.2-D11_TNL	TNL	C-JID	898	1046	2.6e-10
Fabales	Fabaceae	Arachis_ipaensis	Arachis_ipaensis_XP_004510490.2-D17_TNL	TNL	C-JID	865	1023	1.2e-08
Fabales	Fabaceae	Arachis_ipaensis	Arachis_ipaensis_XP_004510758.1-D87_TNL	TNL	C-JID	908	1042	3.1e-07
Fabales	Fabaceae	Arachis_ipaensis	Arachis_ipaensis_XP_004514203.2_CNL	CNL	ATPase_2	910	991	5.5e-05
Fabales	Fabaceae	Arachis_ipaensis	Arachis_ipaensis_XP_004514300.1-D131_TNL	TNL	Ras	723	809	3.1e-07
Fabales	Fabaceae	Arachis_ipaensis	Arachis_ipaensis_XP_004514300.1-D131_TNL	TNL	Mito_carr	823	858	5.2e-15
Fabales	Fabaceae	Arachis_ipaensis	Arachis_ipaensis_XP_004514300.1-D131_TNL	TNL	Mito_carr	862	945	5.2e-15
Fabales	Fabaceae	Arachis_ipaensis	Arachis_ipaensis_XP_006573466.1_CNL	CNL	DUF1995	28	247	3.3e-36
Fabales	Fabaceae	Arachis_ipaensis	Arachis_ipaensis_XP_006575644.2-D13_TNL	TNL	peroxidase	1026	1271	2.2e-76
Fabales	Fabaceae	Arachis_ipaensis	Arachis_ipaensis_XP_006575644.2-D4_TNL	TNL	C-JID	2436	2562	2.8e-08
Fabales	Fabaceae	Arachis_ipaensis	Arachis_ipaensis_XP_006575644.2-D5_TNL	TNL	C-JID	904	1025	2.4e-09
Fabales	Fabaceae	Arachis_ipaensis	Arachis_ipaensis_XP_006575644.2-D8_TNL	TNL	C-JID	948	1073	1e-05
Fabales	Fabaceae	Arachis_ipaensis	Arachis_ipaensis_XP_006575644.2-D8_TNL	TNL	C-JID	2534	2670	1e-05
Fabales	Fabaceae	Arachis_ipaensis	Arachis_ipaensis_XP_006585480.1_CNL	CNL	ARGLU	20	78	9.6e-40
Fabales	Fabaceae	Arachis_ipaensis	Arachis_ipaensis_XP_007132968.1-D3_TNL	TNL	C-JID	924	1073	2e-07
Fabales	Fabaceae	Arachis_ipaensis	Arachis_ipaensis_XP_007135125.1-D60_CNL	CNL	PK_Tyr_Ser-Thr	1133	1242	1.1e-08
Fabales	Fabaceae	Arachis_ipaensis	Arachis_ipaensis_XP_007135975.1-D3_CNL	CNL	Sugar_tr	10	221	5.1e-87
Fabales	Fabaceae	Arachis_ipaensis	Arachis_ipaensis_XP_007135975.1-D3_CNL	CNL	Sugar_tr	435	671	5.1e-87
Fabales	Fabaceae	Arachis_ipaensis	Arachis_ipaensis_XP_007135975.1-D3_CNL	CNL	Sugar_tr	1892	1945	5.1e-87
Fabales	Fabaceae	Arachis_ipaensis	Arachis_ipaensis_XP_007138788.1-D17_TNL	TNL	GUB_WAK_bind	1	64	2.8e-05
Fabales	Fabaceae	Arachis_ipaensis	Arachis_ipaensis_XP_007142489.1_CNL	CNL	SAM_2	1461	1500	6.5e-07
Fabales	Fabaceae	Arachis_ipaensis	Arachis_ipaensis_XP_007152490.1_TNL	TNL	C-JID	1018	1043	8.3e-07
Fabales	Fabaceae	Arachis_ipaensis	Arachis_ipaensis_XP_007152490.1-D3_TNL	TNL	C-JID	984	1121	6.3e-06
Fabales	Fabaceae	Arachis_ipaensis	Arachis_ipaensis_XP_007152490.1-D3_TNL	TNL	C-JID	1171	1187	6.3e-06
Fabales	Fabaceae	Arachis_ipaensis	Arachis_ipaensis_XP_007154567.1_TNL	TNL	ATPase_2	1148	1256	5.5e-05
Fabales	Fabaceae	Arachis_ipaensis	Arachis_ipaensis_XP_007157782.1_TNL	TNL	C-JID	1169	1319	2.8e-12
Fabales	Fabaceae	Arachis_ipaensis	Arachis_ipaensis_XP_007160449.1-D2_TNL	TNL	C-JID	1082	1234	2.1e-11
Fabales	Fabaceae	Arachis_ipaensis	Arachis_ipaensis_XP_007162147.1_TNL	TNL	C-JID	979	1112	9.7e-07
Fabales	Fabaceae	Arachis_ipaensis	Arachis_ipaensis_XP_008342009.1_CNL	CNL	Nucleoside_tran	145	426	2.5e-71
Fabales	Fabaceae	Arachis_ipaensis	Arachis_ipaensis_XP_012568090.1-D14_TNL	TNL	C-JID	1897	2020	5.4e-10
Fabales	Fabaceae	Arachis_ipaensis	Arachis_ipaensis_XP_012568090.1-D16_TNL	TNL	RVT_2	758	997	1.2e-72
Fabales	Fabaceae	Arachis_ipaensis	Arachis_ipaensis_XP_012568090.1-D16_TNL	TNL	C-JID	1864	2011	1.1e-07
Fabales	Fabaceae	Arachis_ipaensis	Arachis_ipaensis_XP_012568090.1-D22_TNL	TNL	C-JID	1856	1989	1.1e-06
Fabales	Fabaceae	Arachis_ipaensis	Arachis_ipaensis_XP_012568090.1-D23_TNL	TNL	Glyco_hydro_9	1995	2441	6e-144
Fabales	Fabaceae	Arachis_ipaensis	Arachis_ipaensis_XP_012568090.1-D23_TNL	TNL	CBM49	2470	2551	7.8e-21
Fabales	Fabaceae	Arachis_ipaensis	Arachis_ipaensis_XP_012568090.1-D27_TNL	TNL	C-JID	907	1054	2e-11
Fabales	Fabaceae	Arachis_ipaensis	Arachis_ipaensis_XP_012568090.1-D27_TNL	TNL	C-JID	1861	2007	2e-11
Fabales	Fabaceae	Arachis_ipaensis	Arachis_ipaensis_XP_012568090.1-D38_TNL	TNL	C-JID	874	955	4.1e-10
Fabales	Fabaceae	Arachis_ipaensis	Arachis_ipaensis_XP_012568090.1-D38_TNL	TNL	C-JID	1744	1871	4.1e-10
Fabales	Fabaceae	Arachis_ipaensis	Arachis_ipaensis_XP_012568985.1-D154_CNL	CNL	FNIP	874	883	1.1e-08
Fabales	Fabaceae	Arachis_ipaensis	Arachis_ipaensis_XP_012574081.1_TNL	TNL	C-JID	972	1103	3.6e-07
Fabales	Fabaceae	Arachis_ipaensis	Arachis_ipaensis_XP_014625141.1-D42_CNL	CNL	Presenilin	859	1002	3.3e-106
Fabales	Fabaceae	Arachis_ipaensis	Arachis_ipaensis_XP_014626816.1_TNL	TNL	C-JID	1093	1237	2.7e-08
Fabales	Fabaceae	Arachis_ipaensis	Arachis_ipaensis_XP_014626816.1-D8_TNL	TNL	C-JID	876	1033	2.8e-10
Fabales	Fabaceae	Arachis_ipaensis	Arachis_ipaensis_XP_014631204.1_CNL	CNL	WRKY	1124	1184	3.7e-22
Fabales	Fabaceae	Arachis_ipaensis	Arachis_ipaensis_XP_014634015.1-D2_CNL	CNL	Aa_trans	25	107	1.6e-110
Fabales	Fabaceae	Arachis_monticola	Arachis_monticola_EVM0000705.1_TNL	TNL	C-JID	795	942	6.5e-06
Fabales	Fabaceae	Arachis_monticola	Arachis_monticola_EVM0001059.1_TNL	TNL	C-JID	887	1034	2.1e-09
Fabales	Fabaceae	Arachis_monticola	Arachis_monticola_EVM0002484.1_TNL	TNL	C-JID	983	1120	1.6e-06
Fabales	Fabaceae	Arachis_monticola	Arachis_monticola_EVM0002484.1_TNL	TNL	C-JID	1163	1187	1.6e-06
Fabales	Fabaceae	Arachis_monticola	Arachis_monticola_EVM0002502.1_TNL	TNL	PB1	20	109	3.5e-12
Fabales	Fabaceae	Arachis_monticola	Arachis_monticola_EVM0004744.1_TNL	TNL	C-JID	765	877	1.5e-09
Fabales	Fabaceae	Arachis_monticola	Arachis_monticola_EVM0004744.1_TNL	TNL	C-JID	903	1062	1.5e-09
Fabales	Fabaceae	Arachis_monticola	Arachis_monticola_EVM0005010.1_TNL	TNL	C-JID	902	1036	3.9e-07
Fabales	Fabaceae	Arachis_monticola	Arachis_monticola_EVM0005323.1_TNL	TNL	C-JID	901	1034	3.4e-05
Fabales	Fabaceae	Arachis_monticola	Arachis_monticola_EVM0006026.1_TNL	TNL	C-JID	895	1041	3.6e-08
Fabales	Fabaceae	Arachis_monticola	Arachis_monticola_EVM0006067.1_TNL	TNL	C-JID	978	1111	9.7e-07
Fabales	Fabaceae	Arachis_monticola	Arachis_monticola_EVM0006105.2_TNL	TNL	C-JID	997	1127	4.2e-06
Fabales	Fabaceae	Arachis_monticola	Arachis_monticola_EVM0006105.2_TNL	TNL	C-JID	1162	1180	4.2e-06
Fabales	Fabaceae	Arachis_monticola	Arachis_monticola_EVM0007208.1_TNL	TNL	C-JID	791	923	2.8e-08
Fabales	Fabaceae	Arachis_monticola	Arachis_monticola_EVM0007806.1_RNL	RNL	LOB	7	105	6.4e-66
Fabales	Fabaceae	Arachis_monticola	Arachis_monticola_EVM0007806.1_RNL	RNL	LOB	699	794	6.4e-66
Fabales	Fabaceae	Arachis_monticola	Arachis_monticola_EVM0009024.1_TNL	TNL	RVT_3	806	852	3.2e-18
Fabales	Fabaceae	Arachis_monticola	Arachis_monticola_EVM0009024.1_TNL	TNL	RVT_3	1009	1132	3.2e-18
Fabales	Fabaceae	Arachis_monticola	Arachis_monticola_EVM0009263.1_CNL	CNL	NAD_binding_4	1144	1406	1e-61
Fabales	Fabaceae	Arachis_monticola	Arachis_monticola_EVM0009347.1_TNL	TNL	C-JID	746	918	2.9e-18
Fabales	Fabaceae	Arachis_monticola	Arachis_monticola_EVM0009347.1_TNL	TNL	C-JID	1825	1968	2.9e-18
Fabales	Fabaceae	Arachis_monticola	Arachis_monticola_EVM0013506.1_CNL	CNL	Sod_Fe_C	329	365	1.2e-31
Fabales	Fabaceae	Arachis_monticola	Arachis_monticola_EVM0013506.1_CNL	CNL	Sod_Fe_C	374	477	1.2e-31
Fabales	Fabaceae	Arachis_monticola	Arachis_monticola_EVM0016337.1_TNL	TNL	C-JID	466	572	5.1e-07
Fabales	Fabaceae	Arachis_monticola	Arachis_monticola_EVM0016813.1_CNL	CNL	Nucleoside_tran	145	426	3.7e-75
Fabales	Fabaceae	Arachis_monticola	Arachis_monticola_EVM0016936.2_TNL	TNL	Ras	685	750	1.1e-08
Fabales	Fabaceae	Arachis_monticola	Arachis_monticola_EVM0017905.1_CNL	CNL	ENTH	31	155	4.9e-27
Fabales	Fabaceae	Arachis_monticola	Arachis_monticola_EVM0019302.1_TNL	TNL	C-JID	933	1065	2.9e-07
Fabales	Fabaceae	Arachis_monticola	Arachis_monticola_EVM0019502.1_TNL	TNL	PB1	23	115	5.6e-16
Fabales	Fabaceae	Arachis_monticola	Arachis_monticola_EVM0019502.1_TNL	TNL	PB1	586	597	5.6e-16
Fabales	Fabaceae	Arachis_monticola	Arachis_monticola_EVM0019819.1_CNL	CNL	Iso_dh	582	670	1.8e-23
Fabales	Fabaceae	Arachis_monticola	Arachis_monticola_EVM0021493.1_TNL	TNL	C-JID	945	1090	2.2e-07
Fabales	Fabaceae	Arachis_monticola	Arachis_monticola_EVM0021873.1_TNL	TNL	C-JID	756	920	1.6e-06
Fabales	Fabaceae	Arachis_monticola	Arachis_monticola_EVM0024334.2_TNL	TNL	PB1	21	113	2.4e-09
Fabales	Fabaceae	Arachis_monticola	Arachis_monticola_EVM0025725.2_TNL	TNL	C-JID	901	1036	4e-06
Fabales	Fabaceae	Arachis_monticola	Arachis_monticola_EVM0026809.1_TNL	TNL	PB1	20	110	1.5e-11
Fabales	Fabaceae	Arachis_monticola	Arachis_monticola_EVM0028744.1_TNL	TNL	C-JID	935	1067	2.7e-08
Fabales	Fabaceae	Arachis_monticola	Arachis_monticola_EVM0030016.1_TNL	TNL	PB1	20	110	5.5e-12
Fabales	Fabaceae	Arachis_monticola	Arachis_monticola_EVM0030016.1_TNL	TNL	C-JID	1103	1246	1.1e-05
Fabales	Fabaceae	Arachis_monticola	Arachis_monticola_EVM0030650.1_TNL	TNL	C-JID	933	1065	8e-08
Fabales	Fabaceae	Arachis_monticola	Arachis_monticola_EVM0030756.1_TNL	TNL	C-JID	880	1017	1.3e-05
Fabales	Fabaceae	Arachis_monticola	Arachis_monticola_EVM0030945.1_TNL	TNL	C-JID	961	1097	2.1e-06
Fabales	Fabaceae	Arachis_monticola	Arachis_monticola_EVM0031215.1_TNL	TNL	C-JID	901	1037	3.1e-07
Fabales	Fabaceae	Arachis_monticola	Arachis_monticola_EVM0031452.1_TNL	TNL	C-JID	830	975	6.8e-06
Fabales	Fabaceae	Arachis_monticola	Arachis_monticola_EVM0032472.1_CNL	CNL	ATPase_2	912	988	4.4e-05
Fabales	Fabaceae	Arachis_monticola	Arachis_monticola_EVM0032531.1_TNL	TNL	C-JID	906	1026	1.4e-08
Fabales	Fabaceae	Arachis_monticola	Arachis_monticola_EVM0033123.1_TNL	TNL	C-JID	874	933	4.7e-07
Fabales	Fabaceae	Arachis_monticola	Arachis_monticola_EVM0033123.1_TNL	TNL	C-JID	944	1075	4.7e-07
Fabales	Fabaceae	Arachis_monticola	Arachis_monticola_EVM0037058.1_TNL	TNL	C-JID	927	1058	1.5e-07
Fabales	Fabaceae	Arachis_monticola	Arachis_monticola_EVM0037179.1_TNL	TNL	C-JID	2229	2372	6.3e-06
Fabales	Fabaceae	Arachis_monticola	Arachis_monticola_EVM0037179.1_TNL	TNL	C-JID	2407	2429	6.3e-06
Fabales	Fabaceae	Arachis_monticola	Arachis_monticola_EVM0037287.1_TNL	TNL	C-JID	767	826	3.9e-07
Fabales	Fabaceae	Arachis_monticola	Arachis_monticola_EVM0037287.1_TNL	TNL	C-JID	837	968	3.9e-07
Fabales	Fabaceae	Arachis_monticola	Arachis_monticola_EVM0037510.1_TNL	TNL	PB1	20	110	1.1e-11
Fabales	Fabaceae	Arachis_monticola	Arachis_monticola_EVM0038820.1_TNL	TNL	C-JID	847	966	1.2e-07
Fabales	Fabaceae	Arachis_monticola	Arachis_monticola_EVM0040273.1_TNL	TNL	C-JID	52	225	4.9e-06
Fabales	Fabaceae	Arachis_monticola	Arachis_monticola_EVM0041398.1_CNL	CNL	Transferase	452	858	7.1e-59
Fabales	Fabaceae	Arachis_monticola	Arachis_monticola_EVM0041829.1_TNL	TNL	C-JID	983	1120	1.6e-06
Fabales	Fabaceae	Arachis_monticola	Arachis_monticola_EVM0041829.1_TNL	TNL	C-JID	1163	1187	1.6e-06
Fabales	Fabaceae	Arachis_monticola	Arachis_monticola_EVM0043834.1_CNL	CNL	PPR_2	56	84	1.1e-48
Fabales	Fabaceae	Arachis_monticola	Arachis_monticola_EVM0043834.1_CNL	CNL	PPR	85	102	7.1e-46
Fabales	Fabaceae	Arachis_monticola	Arachis_monticola_EVM0043834.1_CNL	CNL	PPR	104	119	7.1e-46
Fabales	Fabaceae	Arachis_monticola	Arachis_monticola_EVM0043834.1_CNL	CNL	PPR	125	155	7.1e-46
Fabales	Fabaceae	Arachis_monticola	Arachis_monticola_EVM0043834.1_CNL	CNL	PPR	163	188	7.1e-46
Fabales	Fabaceae	Arachis_monticola	Arachis_monticola_EVM0043834.1_CNL	CNL	PPR_2	188	236	1.1e-48
Fabales	Fabaceae	Arachis_monticola	Arachis_monticola_EVM0043834.1_CNL	CNL	PPR_2	277	325	1.1e-48
Fabales	Fabaceae	Arachis_monticola	Arachis_monticola_EVM0043834.1_CNL	CNL	PPR_2	350	377	1.1e-48
Fabales	Fabaceae	Arachis_monticola	Arachis_monticola_EVM0043834.1_CNL	CNL	PPR_2	378	427	1.1e-48
Fabales	Fabaceae	Arachis_monticola	Arachis_monticola_EVM0043834.1_CNL	CNL	PPR_2	449	477	1.1e-48
Fabales	Fabaceae	Arachis_monticola	Arachis_monticola_EVM0043834.1_CNL	CNL	PPR_2	515	550	1.1e-48
Fabales	Fabaceae	Arachis_monticola	Arachis_monticola_EVM0043834.1_CNL	CNL	DYW_deaminase	552	597	1.3e-05
Fabales	Fabaceae	Arachis_monticola	Arachis_monticola_EVM0044173.1_TNL	TNL	C-JID	1798	1939	5.4e-08
Fabales	Fabaceae	Arachis_monticola	Arachis_monticola_EVM0045855.1_CNL	CNL	WRKY	1124	1184	3.8e-22
Fabales	Fabaceae	Arachis_monticola	Arachis_monticola_EVM0046276.1_CNL	CNL	ATPase_2	912	988	4.6e-05
Fabales	Fabaceae	Arachis_monticola	Arachis_monticola_EVM0048954.1_TNL	TNL	PB1	21	113	3.9e-08
Fabales	Fabaceae	Arachis_monticola	Arachis_monticola_EVM0050096.1_TNL	TNL	C-JID	789	946	2.8e-10
Fabales	Fabaceae	Arachis_monticola	Arachis_monticola_EVM0051964.2_TNL	TNL	zf-RanBP	1294	1306	5.6e-11
Fabales	Fabaceae	Arachis_monticola	Arachis_monticola_EVM0051964.2_TNL	TNL	zf-RanBP	1403	1432	5.6e-11
Fabales	Fabaceae	Arachis_monticola	Arachis_monticola_EVM0051964.2_TNL	TNL	zf-RanBP	1436	1465	5.6e-11
Fabales	Fabaceae	Arachis_monticola	Arachis_monticola_EVM0052400.1_TNL	TNL	FNIP	890	928	1.4e-13
Fabales	Fabaceae	Arachis_monticola	Arachis_monticola_EVM0052400.1_TNL	TNL	FNIP	939	977	1.4e-13
Fabales	Fabaceae	Arachis_monticola	Arachis_monticola_EVM0052400.1_TNL	TNL	FNIP	979	1024	1.4e-13
Fabales	Fabaceae	Arachis_monticola	Arachis_monticola_EVM0052400.1_TNL	TNL	FNIP	1070	1114	1.4e-13
Fabales	Fabaceae	Arachis_monticola	Arachis_monticola_EVM0052400.1_TNL	TNL	FNIP	1117	1169	1.4e-13
Fabales	Fabaceae	Arachis_monticola	Arachis_monticola_EVM0052400.1_TNL	TNL	FNIP	1173	1214	1.4e-13
Fabales	Fabaceae	Arachis_monticola	Arachis_monticola_EVM0052400.1_TNL	TNL	FNIP	1262	1304	1.4e-13
Fabales	Fabaceae	Arachis_monticola	Arachis_monticola_EVM0052400.1_TNL	TNL	FNIP	1308	1349	1.4e-13
Fabales	Fabaceae	Arachis_monticola	Arachis_monticola_EVM0053214.2_CNL	CNL	PP2C	1013	1211	2.7e-40
Fabales	Fabaceae	Arachis_monticola	Arachis_monticola_EVM0053811.1_CNL	CNL	Syntaxin	856	902	5.8e-07
Fabales	Fabaceae	Arachis_monticola	Arachis_monticola_EVM0054620.3_TNL	TNL	PB1	20	110	1.5e-12
Fabales	Fabaceae	Arachis_monticola	Arachis_monticola_EVM0054620.3_TNL	TNL	C-JID	1103	1248	8.9e-06
Fabales	Fabaceae	Arachis_monticola	Arachis_monticola_EVM0055313.1_CNL	CNL	Ribosomal_S28e	1210	1260	1.2e-08
Fabales	Fabaceae	Arachis_monticola	Arachis_monticola_EVM0056348.1_CNL	CNL	Peptidase_C48	38	230	3.1e-14
Fabales	Fabaceae	Arachis_monticola	Arachis_monticola_EVM0057689.1_CNL	CNL	WRKY	1110	1170	5.2e-23
Fabales	Fabaceae	Arachis_monticola	Arachis_monticola_EVM0063674.1_CNL	CNL	DUF247	1047	1140	8.3e-06
Fabales	Fabaceae	Arachis_monticola	Arachis_monticola_EVM0065357.1_TNL	TNL	C-JID	879	1028	8.5e-17
Fabales	Fabaceae	Arachis_monticola	Arachis_monticola_EVM0065357.1_TNL	TNL	C-JID	2008	2151	8.5e-17
Fabales	Fabaceae	Arachis_monticola	Arachis_monticola_EVM0067219.1_TNL	TNL	C-JID	905	1064	1.2e-09
Fabales	Fabaceae	Arachis_monticola	Arachis_monticola_EVM0067861.1_TNL	TNL	Ald_Xan_dh_C2	3	50	2.5e-05
Fabales	Fabaceae	Arachis_monticola	Arachis_monticola_EVM0068536.1_TNL	TNL	C-JID	723	881	8.6e-10
Fabales	Fabaceae	Arachis_monticola	Arachis_monticola_EVM0068699.1_TNL	TNL	C-JID	780	912	2.1e-08
Fabales	Fabaceae	Arachis_monticola	Arachis_monticola_EVM0069851.1_TNL	TNL	C-JID	805	952	4.7e-07
Fabales	Fabaceae	Arachis_monticola	Arachis_monticola_EVM0069851.1_TNL	TNL	Retrotrans_gag	1041	1141	2.7e-17
Fabales	Fabaceae	Arachis_monticola	Arachis_monticola_EVM0070728.2_TNL	TNL	C-JID	668	825	2.9e-10
Fabales	Fabaceae	Arachis_monticola	Arachis_monticola_EVM0070921.1_TNL	TNL	C-JID	824	960	1.7e-06
Fabales	Fabaceae	Arachis_monticola	Arachis_monticola_EVM0070970.1_TNL	TNL	C-JID	1156	1308	1.5e-12
Fabales	Fabaceae	Arachis_monticola	Arachis_monticola_EVM0071164.1_TNL	TNL	C-JID	1122	1274	2.2e-11
Fabales	Fabaceae	Arachis_monticola	Arachis_monticola_EVM0073625.1_TNL	TNL	C-JID	914	1057	4.8e-05
Fabales	Fabaceae	Arachis_monticola	Arachis_monticola_EVM0073644.1_CNL	CNL	Pkinase	2385	2658	8e-50
Fabales	Fabaceae	Arachis_monticola	Arachis_monticola_EVM0074492.1_TNL	TNL	C-JID	983	1120	6.2e-06
Fabales	Fabaceae	Arachis_monticola	Arachis_monticola_EVM0074492.1_TNL	TNL	C-JID	1170	1186	6.2e-06
Rosales	Moraceae	Artocarpus_altilis	Artocarpus_altilis_Aa000054g0001.1_CNL	CNL	ATPase_2	68	136	3.4e-06
Rosales	Moraceae	Artocarpus_altilis	Artocarpus_altilis_Aa000081g0019.1_CNL	CNL	TsaE	759	809	7.7e-06
Rosales	Moraceae	Artocarpus_altilis	Artocarpus_altilis_Aa000191g0002.1_TNL	TNL	C-JID	1019	1160	3.9e-50
Rosales	Moraceae	Artocarpus_altilis	Artocarpus_altilis_Aa000191g0002.1_TNL	TNL	C-JID	1298	1437	3.9e-50
Rosales	Moraceae	Artocarpus_altilis	Artocarpus_altilis_Aa000191g0002.1_TNL	TNL	C-JID	1567	1711	3.9e-50
Rosales	Moraceae	Artocarpus_altilis	Artocarpus_altilis_Aa000191g0002.1_TNL	TNL	C-JID	1827	1966	3.9e-50
Rosales	Moraceae	Artocarpus_altilis	Artocarpus_altilis_Aa000191g0002.1_TNL	TNL	C-JID	2080	2225	3.9e-50
Rosales	Moraceae	Artocarpus_altilis	Artocarpus_altilis_Aa000204g0116.1_CNL	CNL	Roc	47	90	1.2e-06
Rosales	Moraceae	Artocarpus_altilis	Artocarpus_altilis_Aa000204g0116.1_CNL	CNL	Terminase_GpA	1326	1405	1.3e-09
Rosales	Moraceae	Artocarpus_altilis	Artocarpus_altilis_Aa000204g0116.1_CNL	CNL	Roc	1771	1855	1.2e-06
Rosales	Moraceae	Artocarpus_altilis	Artocarpus_altilis_Aa000269g0089.1_TNL	TNL	C-JID	983	1132	8.7e-18
Rosales	Moraceae	Artocarpus_altilis	Artocarpus_altilis_Aa000269g0090.1_TNL	TNL	C-JID	887	1052	2.4e-18
Rosales	Moraceae	Artocarpus_altilis	Artocarpus_altilis_Aa000269g0111.1_CNL	CNL	WD40	578	602	7.3e-09
Rosales	Moraceae	Artocarpus_altilis	Artocarpus_altilis_Aa000269g0111.1_CNL	CNL	WD40	607	644	7.3e-09
Rosales	Moraceae	Artocarpus_altilis	Artocarpus_altilis_Aa000269g0111.1_CNL	CNL	WD40	650	688	7.3e-09
Rosales	Moraceae	Artocarpus_altilis	Artocarpus_altilis_Aa000269g0111.1_CNL	CNL	WD40	693	731	7.3e-09
Rosales	Moraceae	Artocarpus_altilis	Artocarpus_altilis_Aa000269g0111.1_CNL	CNL	WD40	742	768	7.3e-09
Rosales	Moraceae	Artocarpus_altilis	Artocarpus_altilis_Aa000276g0001.1_TNL	TNL	C-JID	868	1034	3.3e-15
Rosales	Moraceae	Artocarpus_altilis	Artocarpus_altilis_Aa000310g0011.1_TNL	TNL	C-JID	806	952	2.5e-21
Rosales	Moraceae	Artocarpus_altilis	Artocarpus_altilis_Aa000343g0012.1_TNL	TNL	C-JID	1000	1128	3.1e-15
Rosales	Moraceae	Artocarpus_altilis	Artocarpus_altilis_Aa000343g0012.1_TNL	TNL	C-JID	1250	1370	3.1e-15
Rosales	Moraceae	Artocarpus_altilis	Artocarpus_altilis_Aa000343g0012.1_TNL	TNL	C-JID	1567	1702	3.1e-15
Rosales	Moraceae	Artocarpus_altilis	Artocarpus_altilis_Aa000356g0093.1_TNL	TNL	C-JID	604	711	1.2e-31
Rosales	Moraceae	Artocarpus_altilis	Artocarpus_altilis_Aa000356g0093.1_TNL	TNL	C-JID	1327	1478	1.2e-31
Rosales	Moraceae	Artocarpus_altilis	Artocarpus_altilis_Aa000356g0094.1_TNL	TNL	C-JID	604	764	1.5e-18
Rosales	Moraceae	Artocarpus_altilis	Artocarpus_altilis_Aa000557g0035.1_TNL	TNL	C-JID	725	870	5.5e-17
Rosales	Moraceae	Artocarpus_altilis	Artocarpus_altilis_Aa000787g0024.1_TNL	TNL	C-JID	646	762	3.9e-18
Rosales	Moraceae	Artocarpus_altilis	Artocarpus_altilis_Aa000787g0024.1_TNL	TNL	C-JID	1081	1228	3.9e-18
Rosales	Moraceae	Artocarpus_altilis	Artocarpus_altilis_Aa000888g0024.1_CNL	CNL	XhlA	31	75	2.2e-06
Rosales	Moraceae	Artocarpus_altilis	Artocarpus_altilis_Aa000888g0024.1_CNL	CNL	HTH_Tnp_Tc5	76	117	7e-06
Rosales	Moraceae	Artocarpus_altilis	Artocarpus_altilis_Aa000888g0024.1_CNL	CNL	XhlA	1114	1158	2.2e-06
Rosales	Moraceae	Artocarpus_altilis	Artocarpus_altilis_Aa000888g0024.1_CNL	CNL	HTH_Tnp_Tc5	1159	1200	7e-06
Rosales	Moraceae	Artocarpus_altilis	Artocarpus_altilis_Aa001026g0165.1_RNL	RNL	cobW	514	591	8.5e-05
Rosales	Moraceae	Artocarpus_altilis	Artocarpus_altilis_Aa001454g0140.1_TNL	TNL	C-JID	15	170	5.6e-46
Rosales	Moraceae	Artocarpus_altilis	Artocarpus_altilis_Aa001454g0140.1_TNL	TNL	C-JID	1067	1227	5.6e-46
Rosales	Moraceae	Artocarpus_altilis	Artocarpus_altilis_Aa001713g0031.1_TNL	TNL	C-JID	904	1073	3.1e-15
Rosales	Moraceae	Artocarpus_altilis	Artocarpus_altilis_Aa001713g0032.1_TNL	TNL	C-JID	852	995	3.3e-20
Rosales	Moraceae	Artocarpus_altilis	Artocarpus_altilis_Aa001827g0002.1_TNL	TNL	C-JID	838	972	1.2e-20
Rosales	Moraceae	Artocarpus_altilis	Artocarpus_altilis_Aa001925g0001.1_TNL	TNL	C-JID	745	900	9.8e-12
Rosales	Moraceae	Artocarpus_altilis	Artocarpus_altilis_Aa001925g0001.1_TNL	TNL	C-JID	1005	1134	9.8e-12
Rosales	Moraceae	Artocarpus_altilis	Artocarpus_altilis_Aa001925g0001.1_TNL	TNL	C-JID	1326	1461	9.8e-12
Rosales	Moraceae	Artocarpus_altilis	Artocarpus_altilis_Aa001948g0012.1_TNL	TNL	C-JID	740	899	2.4e-18
Rosales	Moraceae	Artocarpus_altilis	Artocarpus_altilis_Aa001948g0012.1_TNL	TNL	WW	1300	1329	4.9e-09
Rosales	Moraceae	Artocarpus_altilis	Artocarpus_altilis_Aa001948g0030.1_TNL	TNL	C-JID	960	1093	2.9e-13
Rosales	Moraceae	Artocarpus_altilis	Artocarpus_altilis_Aa001948g0030.1_TNL	TNL	zf-RVT	1121	1205	8.7e-09
Rosales	Moraceae	Artocarpus_altilis	Artocarpus_altilis_Aa001948g0032.1_TNL	TNL	C-JID	1	116	4.6e-21
Rosales	Moraceae	Artocarpus_altilis	Artocarpus_altilis_Aa001948g0032.1_TNL	TNL	zf-RVT	139	219	6.1e-15
Rosales	Moraceae	Artocarpus_altilis	Artocarpus_altilis_Aa001948g0032.1_TNL	TNL	C-JID	1226	1359	4.6e-21
Rosales	Moraceae	Artocarpus_altilis	Artocarpus_altilis_Aa001948g0032.1_TNL	TNL	zf-RVT	1386	1471	6.1e-15
Rosales	Moraceae	Artocarpus_altilis	Artocarpus_altilis_Aa002023g0066.1_TNL	TNL	C-JID	882	1051	2e-19
Rosales	Moraceae	Artocarpus_altilis	Artocarpus_altilis_Aa002023g0068.1_TNL	TNL	C-JID	691	872	3.8e-18
Rosales	Moraceae	Artocarpus_altilis	Artocarpus_altilis_Aa002023g0069.1_TNL	TNL	C-JID	901	1020	1.1e-17
Rosales	Moraceae	Artocarpus_altilis	Artocarpus_altilis_Aa002023g0070.1_TNL	TNL	C-JID	817	978	5.1e-17
Rosales	Moraceae	Artocarpus_altilis	Artocarpus_altilis_Aa002093g0036.1_CNL	CNL	Sec16	451	557	3.3e-13
Rosales	Moraceae	Artocarpus_altilis	Artocarpus_altilis_Aa002093g0036.1_CNL	CNL	Sec16_C	576	855	2e-55
Rosales	Moraceae	Artocarpus_altilis	Artocarpus_altilis_Aa002097g0022.1_TNL	TNL	C-JID	1045	1173	3.3e-19
Rosales	Moraceae	Artocarpus_altilis	Artocarpus_altilis_Aa002894g0001.1_CNL	CNL	ATPase_2	10	79	4.1e-07
Rosales	Moraceae	Artocarpus_altilis	Artocarpus_altilis_Aa003090g0003.1_TNL	TNL	C-JID	1140	1277	9.1e-17
Rosales	Moraceae	Artocarpus_altilis	Artocarpus_altilis_Aa003223g0069.1_CNL	CNL	ATPase_2	21	104	2.3e-05
Rosales	Moraceae	Artocarpus_altilis	Artocarpus_altilis_Aa003497g0003.1_TNL	TNL	C-JID	1004	1128	1.9e-09
Rosales	Moraceae	Artocarpus_altilis	Artocarpus_altilis_Aa003497g0029.1_TNL	TNL	C-JID	1236	1365	8.1e-15
Rosales	Moraceae	Artocarpus_altilis	Artocarpus_altilis_Aa003690g0001.1_TNL	TNL	C-JID	790	945	9.6e-15
Rosales	Moraceae	Artocarpus_altilis	Artocarpus_altilis_Aa003690g0001.1_TNL	TNL	C-JID	1040	1179	9.6e-15
Rosales	Moraceae	Artocarpus_altilis	Artocarpus_altilis_Aa003690g0001.1_TNL	TNL	C-JID	1371	1507	9.6e-15
Rosales	Moraceae	Artocarpus_altilis	Artocarpus_altilis_Aa004204g0036.1_TNL	TNL	C-JID	1016	1155	1.8e-16
Rosales	Moraceae	Artocarpus_altilis	Artocarpus_altilis_Aa004204g0037.1_TNL	TNL	C-JID	761	901	3.2e-21
Rosales	Moraceae	Artocarpus_altilis	Artocarpus_altilis_Aa005057g0001.1_CNL	CNL	VQ	43	69	4.4e-06
Rosales	Moraceae	Artocarpus_altilis	Artocarpus_altilis_Aa005313g0004.1_TNL	TNL	C-JID	1077	1222	3e-19
Rosales	Moraceae	Artocarpus_altilis	Artocarpus_altilis_Aa006802g0015.1_TNL	TNL	C-JID	592	756	1.5e-17
Rosales	Moraceae	Artocarpus_altilis	Artocarpus_altilis_Aa007598g0001.1_TNL	TNL	C-JID	495	512	5.7e-17
Rosales	Moraceae	Artocarpus_altilis	Artocarpus_altilis_Aa007598g0002.1_TNL	TNL	C-JID	326	337	4.3e-17
Rosales	Moraceae	Artocarpus_altilis	Artocarpus_altilis_Aa007598g0002.1_TNL	TNL	C-JID	506	524	4.3e-17
Rosales	Moraceae	Artocarpus_altilis	Artocarpus_altilis_Aa007598g0002.1_TNL	TNL	C-JID	641	812	4.3e-17
Rosales	Moraceae	Artocarpus_altilis	Artocarpus_altilis_Aa009539g0001.1_TNL	TNL	C-JID	846	1010	3.7e-20
Rosales	Moraceae	Artocarpus_altilis	Artocarpus_altilis_Aa009539g0002.1_TNL	TNL	C-JID	874	1007	3.4e-05
Rosales	Moraceae	Artocarpus_altilis	Artocarpus_altilis_Aa016552g0001.1_TNL	TNL	C-JID	943	1120	2.8e-11
Rosales	Moraceae	Artocarpus_altilis	Artocarpus_altilis_Aa016552g0001.1_TNL	TNL	C-JID	1189	1329	2.8e-11
Rosales	Moraceae	Artocarpus_altilis	Artocarpus_altilis_Aa016552g0001.1_TNL	TNL	C-JID	1521	1657	2.8e-11
Rosales	Moraceae	Artocarpus_altilis	Artocarpus_altilis_Aa018837g0002.1_TNL	TNL	C-JID	889	1041	1.2e-17
Rosales	Moraceae	Artocarpus_altilis	Artocarpus_altilis_Aa172056g0001.1_CNL	CNL	DUF4955	1184	1229	7.2e-05
Rosales	Moraceae	Artocarpus_altilis	Artocarpus_altilis_Aa172062g0035.1_CNL	CNL	U-box	140	174	3.1e-20
Rosales	Moraceae	Artocarpus_altilis	Artocarpus_altilis_Aa172062g0035.1_CNL	CNL	U-box	272	344	3.1e-20
Rosales	Moraceae	Artocarpus_altilis	Artocarpus_altilis_Aa172123g0079.1_TNL	TNL	C-JID	900	1064	1.3e-15
Rosales	Moraceae	Artocarpus_heterophyllus	Artocarpus_heterophyllus_Ah000790g0010.1_TNL	TNL	C-JID	747	899	3.1e-14
Rosales	Moraceae	Artocarpus_heterophyllus	Artocarpus_heterophyllus_Ah000790g0010.1_TNL	TNL	C-JID	993	1133	3.1e-14
Rosales	Moraceae	Artocarpus_heterophyllus	Artocarpus_heterophyllus_Ah000790g0010.1_TNL	TNL	C-JID	1325	1461	3.1e-14
Rosales	Moraceae	Artocarpus_heterophyllus	Artocarpus_heterophyllus_Ah001231g0002.1_CNL	CNL	Cupin_1	140	285	4.6e-41
Rosales	Moraceae	Artocarpus_heterophyllus	Artocarpus_heterophyllus_Ah001917g0002.1_CNL	CNL	ATPase_2	11	105	1.9e-07
Rosales	Moraceae	Artocarpus_heterophyllus	Artocarpus_heterophyllus_Ah002853g0008.1_CNL	CNL	RsgA_GTPase	419	481	3.2e-08
Rosales	Moraceae	Artocarpus_heterophyllus	Artocarpus_heterophyllus_Ah003164g0011.1_CNL	CNL	Erp_C	1328	1395	2.4e-05
Rosales	Moraceae	Artocarpus_heterophyllus	Artocarpus_heterophyllus_Ah003164g0020.1_CNL	CNL	ATPase_2	14	99	1.3e-07
Rosales	Moraceae	Artocarpus_heterophyllus	Artocarpus_heterophyllus_Ah014387g0001.1_CNL	CNL	ATPase_2	11	69	8e-07
Rosales	Moraceae	Artocarpus_heterophyllus	Artocarpus_heterophyllus_Ah180000g0005.1_CNL	CNL	ATPase_2	359	438	1.7e-05
Rosales	Moraceae	Artocarpus_heterophyllus	Artocarpus_heterophyllus_Ah180022g0008.1_RNL	RNL	cobW	472	549	2.5e-08
Rosales	Moraceae	Artocarpus_heterophyllus	Artocarpus_heterophyllus_Ah180022g0008.1_RNL	RNL	cobW	1821	1898	2.5e-08
Rosales	Moraceae	Artocarpus_heterophyllus	Artocarpus_heterophyllus_Ah180091g0002.1_CNL	CNL	DUF4220	1	163	5.5e-106
Rosales	Moraceae	Artocarpus_heterophyllus	Artocarpus_heterophyllus_Ah180091g0002.1_CNL	CNL	DUF594	423	477	1.8e-40
Rosales	Moraceae	Artocarpus_heterophyllus	Artocarpus_heterophyllus_Ah180091g0002.1_CNL	CNL	DUF4220	1853	2171	5.5e-106
Rosales	Moraceae	Artocarpus_heterophyllus	Artocarpus_heterophyllus_Ah180091g0002.1_CNL	CNL	DUF594	2431	2485	1.8e-40
Rosales	Moraceae	Artocarpus_heterophyllus	Artocarpus_heterophyllus_Ah180091g0003.1_CNL	CNL	DUF4220	1359	1508	9.1e-43
Rosales	Moraceae	Artocarpus_heterophyllus	Artocarpus_heterophyllus_Ah180194g0009.1_CNL	CNL	NAM	740	844	9.6e-17
Rosales	Moraceae	Artocarpus_heterophyllus	Artocarpus_heterophyllus_Ah180445g0013.1_TNL	TNL	C-JID	880	981	2.8e-08
Rosales	Moraceae	Artocarpus_heterophyllus	Artocarpus_heterophyllus_Ah180738g0003.1_CNL	CNL	ATPase_2	14	105	5.9e-05
Rosales	Moraceae	Artocarpus_heterophyllus	Artocarpus_heterophyllus_Ah180849g0004.1_CNL	CNL	ATPase_2	3	80	1.1e-05
Rosales	Moraceae	Artocarpus_heterophyllus	Artocarpus_heterophyllus_Ah180849g0006.1_CNL	CNL	ATPase_2	22	105	1.1e-06
Asparagales	Asparagaceae	Asparagus_setaceus	Asparagus_setaceus_OF04473-RA_CNL	CNL	PP-binding	904	971	3.2e-10
Asparagales	Asparagaceae	Asparagus_setaceus	Asparagus_setaceus_OF22834-RA_CNL	CNL	Cellulose_synt	1007	1124	5.9e-13
Asparagales	Asparagaceae	Asparagus_setaceus	Asparagus_setaceus_OF24612-RA_CNL	CNL	ATPase_2	17	116	1.8e-05
Sapindales	Rutaceae	Atlantia_buxifolia	Atlantia_buxifolia_sb10011_CNL	CNL	ATPase_2	21	99	7.4e-05
Sapindales	Rutaceae	Atlantia_buxifolia	Atlantia_buxifolia_sb10546_TNL	TNL	C-JID	1043	1174	1e-12
Sapindales	Rutaceae	Atlantia_buxifolia	Atlantia_buxifolia_sb12333_TNL	TNL	C-JID	761	912	2e-18
Sapindales	Rutaceae	Atlantia_buxifolia	Atlantia_buxifolia_sb15545_TNL	TNL	C-JID	875	942	1.5e-09
Sapindales	Rutaceae	Atlantia_buxifolia	Atlantia_buxifolia_sb16358_TNL	TNL	C-JID	747	896	1.5e-15
Sapindales	Rutaceae	Atlantia_buxifolia	Atlantia_buxifolia_sb16465_TNL	TNL	C-JID	789	938	6.4e-12
Sapindales	Rutaceae	Atlantia_buxifolia	Atlantia_buxifolia_sb17062_CNL	CNL	ATPase_2	20	87	3.3e-06
Sapindales	Rutaceae	Atlantia_buxifolia	Atlantia_buxifolia_sb17677_CNL	CNL	DUF5906	310	369	5.1e-05
Sapindales	Rutaceae	Atlantia_buxifolia	Atlantia_buxifolia_sb20766_CNL	CNL	TniB	14	49	9e-07
Sapindales	Rutaceae	Atlantia_buxifolia	Atlantia_buxifolia_sb25810_CNL	CNL	ATPase_2	20	103	4e-05
Sapindales	Rutaceae	Atlantia_buxifolia	Atlantia_buxifolia_sb26581_TNL	TNL	C-JID	725	854	2.9e-10
Sapindales	Rutaceae	Atlantia_buxifolia	Atlantia_buxifolia_sb31477_CNL	CNL	WRKY	1242	1262	1e-22
Sapindales	Rutaceae	Atlantia_buxifolia	Atlantia_buxifolia_sb31477_CNL	CNL	WRKY	1359	1419	1e-22
Sapindales	Rutaceae	Atlantia_buxifolia	Atlantia_buxifolia_sb32555_CNL	CNL	ATPase_2	763	810	5.5e-06
Sapindales	Rutaceae	Atlantia_buxifolia	Atlantia_buxifolia_sb36226_TNL	TNL	C-JID	992	1124	5.2e-10
Sapindales	Rutaceae	Atlantia_buxifolia	Atlantia_buxifolia_sb36424_TNL	TNL	C-JID	193	298	4.3e-12
Sapindales	Rutaceae	Atlantia_buxifolia	Atlantia_buxifolia_sb36424_TNL	TNL	C-JID	627	716	4.3e-12
Oxalidales	Oxalidaceae	Averrhoa_carambola	Averrhoa_carambola_GWHPABKE002549_CNL	CNL	DUF659	411	462	1.1e-29
Oxalidales	Oxalidaceae	Averrhoa_carambola	Averrhoa_carambola_GWHPABKE002549_CNL	CNL	DUF659	1114	1147	1.1e-29
Oxalidales	Oxalidaceae	Averrhoa_carambola	Averrhoa_carambola_GWHPABKE005649_TNL	TNL	C-JID	987	1113	4.9e-07
Oxalidales	Oxalidaceae	Averrhoa_carambola	Averrhoa_carambola_GWHPABKE005691_CNL	CNL	B3	4	102	7.4e-06
Oxalidales	Oxalidaceae	Averrhoa_carambola	Averrhoa_carambola_GWHPABKE005691_CNL	CNL	B3	115	144	7.4e-06
Oxalidales	Oxalidaceae	Averrhoa_carambola	Averrhoa_carambola_GWHPABKE005691_CNL	CNL	B3	235	272	7.4e-06
Oxalidales	Oxalidaceae	Averrhoa_carambola	Averrhoa_carambola_GWHPABKE005699_CNL	CNL	TCP	53	204	3.4e-29
Oxalidales	Oxalidaceae	Averrhoa_carambola	Averrhoa_carambola_GWHPABKE005705_CNL	CNL	B3	4	102	4.4e-06
Oxalidales	Oxalidaceae	Averrhoa_carambola	Averrhoa_carambola_GWHPABKE005705_CNL	CNL	B3	115	149	4.4e-06
Oxalidales	Oxalidaceae	Averrhoa_carambola	Averrhoa_carambola_GWHPABKE005705_CNL	CNL	B3	235	272	4.4e-06
Oxalidales	Oxalidaceae	Averrhoa_carambola	Averrhoa_carambola_GWHPABKE005711_CNL	CNL	TCP	79	237	8.1e-30
Oxalidales	Oxalidaceae	Averrhoa_carambola	Averrhoa_carambola_GWHPABKE005718_CNL	CNL	B3	4	103	3.4e-07
Oxalidales	Oxalidaceae	Averrhoa_carambola	Averrhoa_carambola_GWHPABKE006296_TNL	TNL	C-JID	1421	1557	5.4e-15
Oxalidales	Oxalidaceae	Averrhoa_carambola	Averrhoa_carambola_GWHPABKE007908_TNL	TNL	C-JID	936	1072	9.2e-10
Oxalidales	Oxalidaceae	Averrhoa_carambola	Averrhoa_carambola_GWHPABKE009028_TNL	TNL	C-JID	843	967	5e-06
Oxalidales	Oxalidaceae	Averrhoa_carambola	Averrhoa_carambola_GWHPABKE009028_TNL	TNL	C-JID	983	1018	5e-06
Oxalidales	Oxalidaceae	Averrhoa_carambola	Averrhoa_carambola_GWHPABKE009762_TNL	TNL	C-JID	886	1032	7.2e-10
Oxalidales	Oxalidaceae	Averrhoa_carambola	Averrhoa_carambola_GWHPABKE009918_TNL	TNL	C-JID	869	1026	4.9e-08
Oxalidales	Oxalidaceae	Averrhoa_carambola	Averrhoa_carambola_GWHPABKE009920_TNL	TNL	C-JID	678	818	4.9e-14
Oxalidales	Oxalidaceae	Averrhoa_carambola	Averrhoa_carambola_GWHPABKE009926_TNL	TNL	C-JID	1145	1293	3.4e-12
Oxalidales	Oxalidaceae	Averrhoa_carambola	Averrhoa_carambola_GWHPABKE010658_CNL	CNL	ATPase_2	21	117	1.3e-07
Oxalidales	Oxalidaceae	Averrhoa_carambola	Averrhoa_carambola_GWHPABKE020697_TNL	TNL	C-JID	1069	1210	2.7e-14
Oxalidales	Oxalidaceae	Averrhoa_carambola	Averrhoa_carambola_GWHPABKE022881_TNL	TNL	C-JID	1252	1387	7.7e-16
Brassicales	Brassicaceae	Barbarea_vulgaris	Barbarea_vulgaris_maker-Contig1041-snap-gene-0.20-mRNA-1_TNL	TNL	C-JID	954	1091	1.7e-06
Brassicales	Brassicaceae	Barbarea_vulgaris	Barbarea_vulgaris_maker-Contig1300-snap-gene-0.58-mRNA-1_TNL	TNL	C-JID	1083	1234	1.5e-06
Brassicales	Brassicaceae	Barbarea_vulgaris	Barbarea_vulgaris_maker-Contig1329-snap-gene-0.47-mRNA-1_TNL	TNL	LIM	1262	1317	1.2e-06
Brassicales	Brassicaceae	Barbarea_vulgaris	Barbarea_vulgaris_maker-Contig1329-snap-gene-0.47-mRNA-1_TNL	TNL	LIM	1357	1389	1.2e-06
Brassicales	Brassicaceae	Barbarea_vulgaris	Barbarea_vulgaris_maker-Contig1329-snap-gene-0.47-mRNA-1_TNL	TNL	DA1-like	1409	1622	2.7e-86
Brassicales	Brassicaceae	Barbarea_vulgaris	Barbarea_vulgaris_maker-Contig1461-snap-gene-0.9-mRNA-1_TNL	TNL	C-JID	946	1093	1.6e-13
Brassicales	Brassicaceae	Barbarea_vulgaris	Barbarea_vulgaris_maker-Contig1640-snap-gene-0.8-mRNA-1_TNL	TNL	C-JID	983	1095	6.4e-08
Brassicales	Brassicaceae	Barbarea_vulgaris	Barbarea_vulgaris_maker-Contig167-snap-gene-0.14-mRNA-1_TNL	TNL	PAH	76	120	1.5e-15
Brassicales	Brassicaceae	Barbarea_vulgaris	Barbarea_vulgaris_maker-Contig167-snap-gene-0.14-mRNA-1_TNL	TNL	WRKY	235	291	1.6e-43
Brassicales	Brassicaceae	Barbarea_vulgaris	Barbarea_vulgaris_maker-Contig167-snap-gene-0.14-mRNA-1_TNL	TNL	WRKY	415	472	1.6e-43
Brassicales	Brassicaceae	Barbarea_vulgaris	Barbarea_vulgaris_maker-Contig167-snap-gene-0.17-mRNA-1_TNL	TNL	C-JID	1001	1156	8.9e-18
Brassicales	Brassicaceae	Barbarea_vulgaris	Barbarea_vulgaris_maker-Contig1695-snap-gene-0.16-mRNA-1_TNL	TNL	Nudix_hydro	1238	1316	3.9e-26
Brassicales	Brassicaceae	Barbarea_vulgaris	Barbarea_vulgaris_maker-Contig1695-snap-gene-0.16-mRNA-1_TNL	TNL	NUDIX	1328	1459	1.4e-17
Brassicales	Brassicaceae	Barbarea_vulgaris	Barbarea_vulgaris_maker-Contig1695-snap-gene-0.24-mRNA-1_TNL	TNL	C-JID	950	1100	3.3e-15
Brassicales	Brassicaceae	Barbarea_vulgaris	Barbarea_vulgaris_maker-Contig1716-snap-gene-0.17-mRNA-1_TNL	TNL	C-JID	951	1071	7.9e-09
Brassicales	Brassicaceae	Barbarea_vulgaris	Barbarea_vulgaris_maker-Contig1716-snap-gene-0.17-mRNA-1_TNL	TNL	C-JID	1344	1487	7.9e-09
Brassicales	Brassicaceae	Barbarea_vulgaris	Barbarea_vulgaris_maker-Contig1716-snap-gene-0.17-mRNA-1_TNL	TNL	C-JID	2375	2528	7.9e-09
Brassicales	Brassicaceae	Barbarea_vulgaris	Barbarea_vulgaris_maker-Contig1716-snap-gene-0.17-mRNA-1_TNL	TNL	C-JID	3410	3537	7.9e-09
Brassicales	Brassicaceae	Barbarea_vulgaris	Barbarea_vulgaris_maker-Contig1738-snap-gene-0.7-mRNA-1_TNL	TNL	C-JID	885	1026	1.3e-20
Brassicales	Brassicaceae	Barbarea_vulgaris	Barbarea_vulgaris_maker-Contig1738-snap-gene-0.7-mRNA-1_TNL	TNL	C-JID	1967	2106	1.3e-20
Brassicales	Brassicaceae	Barbarea_vulgaris	Barbarea_vulgaris_maker-Contig1738-snap-gene-0.7-mRNA-1_TNL	TNL	C-JID	3080	3172	1.3e-20
Brassicales	Brassicaceae	Barbarea_vulgaris	Barbarea_vulgaris_maker-Contig178-snap-gene-0.36-mRNA-1_TNL	TNL	CH	39	143	4.4e-09
Brassicales	Brassicaceae	Barbarea_vulgaris	Barbarea_vulgaris_maker-Contig180-snap-gene-0.34-mRNA-1_TNL	TNL	AP2	516	567	1.9e-10
Brassicales	Brassicaceae	Barbarea_vulgaris	Barbarea_vulgaris_maker-Contig180-snap-gene-0.47-mRNA-1_TNL	TNL	C-JID	614	740	7.2e-05
Brassicales	Brassicaceae	Barbarea_vulgaris	Barbarea_vulgaris_maker-Contig198-snap-gene-0.38-mRNA-1_TNL	TNL	C-JID	2122	2242	1.4e-15
Brassicales	Brassicaceae	Barbarea_vulgaris	Barbarea_vulgaris_maker-Contig2433-snap-gene-0.8-mRNA-1_TNL	TNL	ATPase_2	9	30	6.8e-06
Brassicales	Brassicaceae	Barbarea_vulgaris	Barbarea_vulgaris_maker-Contig2433-snap-gene-0.8-mRNA-1_TNL	TNL	C-JID	881	1003	4.1e-07
Brassicales	Brassicaceae	Barbarea_vulgaris	Barbarea_vulgaris_maker-Contig24-snap-gene-0.58-mRNA-1_TNL	TNL	C-JID	905	1059	2.1e-18
Brassicales	Brassicaceae	Barbarea_vulgaris	Barbarea_vulgaris_maker-Contig24-snap-gene-0.58-mRNA-1_TNL	TNL	C-JID	1146	1267	2.1e-18
Brassicales	Brassicaceae	Barbarea_vulgaris	Barbarea_vulgaris_maker-Contig2517-snap-gene-0.7-mRNA-1_TNL	TNL	C-JID	803	924	6.4e-09
Brassicales	Brassicaceae	Barbarea_vulgaris	Barbarea_vulgaris_maker-Contig2674-snap-gene-0.3-mRNA-1_TNL	TNL	C-JID	933	1082	4e-15
Brassicales	Brassicaceae	Barbarea_vulgaris	Barbarea_vulgaris_maker-Contig26-snap-gene-0.26-mRNA-1_TNL	TNL	C-JID	948	1099	9.7e-14
Brassicales	Brassicaceae	Barbarea_vulgaris	Barbarea_vulgaris_maker-Contig277-snap-gene-0.33-mRNA-1_TNL	TNL	C-JID	692	812	4.3e-07
Brassicales	Brassicaceae	Barbarea_vulgaris	Barbarea_vulgaris_maker-Contig287-snap-gene-0.36-mRNA-1_TNL	TNL	C-JID	1198	1353	9.8e-18
Brassicales	Brassicaceae	Barbarea_vulgaris	Barbarea_vulgaris_maker-Contig287-snap-gene-0.45-mRNA-1_TNL	TNL	C-JID	1034	1193	1e-15
Brassicales	Brassicaceae	Barbarea_vulgaris	Barbarea_vulgaris_maker-Contig287-snap-gene-0.49-mRNA-1_TNL	TNL	B3	131	230	5.9e-16
Brassicales	Brassicaceae	Barbarea_vulgaris	Barbarea_vulgaris_maker-Contig287-snap-gene-0.49-mRNA-1_TNL	TNL	zf-CCCH	1476	1502	4.4e-12
Brassicales	Brassicaceae	Barbarea_vulgaris	Barbarea_vulgaris_maker-Contig287-snap-gene-0.49-mRNA-1_TNL	TNL	zf-CCCH	1522	1548	4.4e-12
Brassicales	Brassicaceae	Barbarea_vulgaris	Barbarea_vulgaris_maker-Contig287-snap-gene-0.49-mRNA-1_TNL	TNL	IQ	1737	1755	1.8e-10
Brassicales	Brassicaceae	Barbarea_vulgaris	Barbarea_vulgaris_maker-Contig287-snap-gene-0.49-mRNA-1_TNL	TNL	IQ	1760	1780	1.8e-10
Brassicales	Brassicaceae	Barbarea_vulgaris	Barbarea_vulgaris_maker-Contig2900-snap-gene-0.9-mRNA-1_CNL	CNL	Inhibitor_I9	80	141	1.3e-14
Brassicales	Brassicaceae	Barbarea_vulgaris	Barbarea_vulgaris_maker-Contig2900-snap-gene-0.9-mRNA-1_CNL	CNL	Inhibitor_I9	824	928	1.3e-14
Brassicales	Brassicaceae	Barbarea_vulgaris	Barbarea_vulgaris_maker-Contig2900-snap-gene-0.9-mRNA-1_CNL	CNL	Peptidase_S8	955	1157	4.1e-14
Brassicales	Brassicaceae	Barbarea_vulgaris	Barbarea_vulgaris_maker-Contig2900-snap-gene-0.9-mRNA-1_CNL	CNL	Methyltransf_14	1167	1251	3.3e-05
Brassicales	Brassicaceae	Barbarea_vulgaris	Barbarea_vulgaris_maker-Contig2985-snap-gene-0.2-mRNA-1_TNL	TNL	C-JID	1157	1297	4.1e-05
Brassicales	Brassicaceae	Barbarea_vulgaris	Barbarea_vulgaris_maker-Contig3033-snap-gene-0.5-mRNA-1_TNL	TNL	C-JID	987	1110	3.8e-06
Brassicales	Brassicaceae	Barbarea_vulgaris	Barbarea_vulgaris_maker-Contig305-snap-gene-0.42-mRNA-1_TNL	TNL	C-JID	1024	1160	4.3e-09
Brassicales	Brassicaceae	Barbarea_vulgaris	Barbarea_vulgaris_maker-Contig315-snap-gene-0.29-mRNA-1_TNL	TNL	C-JID	953	1077	5.6e-08
Brassicales	Brassicaceae	Barbarea_vulgaris	Barbarea_vulgaris_maker-Contig355-snap-gene-0.7-mRNA-1_TNL	TNL	C-JID	983	1122	4.4e-15
Brassicales	Brassicaceae	Barbarea_vulgaris	Barbarea_vulgaris_maker-Contig355-snap-gene-0.7-mRNA-1_TNL	TNL	C-JID	1747	1876	4.4e-15
Brassicales	Brassicaceae	Barbarea_vulgaris	Barbarea_vulgaris_maker-Contig355-snap-gene-0.7-mRNA-1_TNL	TNL	C-JID	1911	2048	4.4e-15
Brassicales	Brassicaceae	Barbarea_vulgaris	Barbarea_vulgaris_maker-Contig356-snap-gene-0.6-mRNA-1_TNL	TNL	C-JID	806	943	2.7e-06
Brassicales	Brassicaceae	Barbarea_vulgaris	Barbarea_vulgaris_maker-Contig378-snap-gene-0.87-mRNA-1_TNL	TNL	C-JID	928	1088	6.5e-11
Brassicales	Brassicaceae	Barbarea_vulgaris	Barbarea_vulgaris_maker-Contig3863-snap-gene-0.2-mRNA-1_TNL	TNL	C-JID	143	286	8.3e-08
Brassicales	Brassicaceae	Barbarea_vulgaris	Barbarea_vulgaris_maker-Contig3907-snap-gene-0.3-mRNA-1_TNL	TNL	C-JID	576	698	1.5e-08
Brassicales	Brassicaceae	Barbarea_vulgaris	Barbarea_vulgaris_maker-Contig396-snap-gene-0.21-mRNA-1_TNL	TNL	C-JID	980	1132	8.1e-24
Brassicales	Brassicaceae	Barbarea_vulgaris	Barbarea_vulgaris_maker-Contig4130-snap-gene-0.18-mRNA-1_TNL	TNL	C-JID	747	869	1.3e-08
Brassicales	Brassicaceae	Barbarea_vulgaris	Barbarea_vulgaris_maker-Contig4851-snap-gene-0.8-mRNA-1_TNL	TNL	C-JID	950	1078	3.5e-08
Brassicales	Brassicaceae	Barbarea_vulgaris	Barbarea_vulgaris_maker-Contig5378-snap-gene-0.4-mRNA-1_TNL	TNL	C-JID	656	777	3.5e-09
Brassicales	Brassicaceae	Barbarea_vulgaris	Barbarea_vulgaris_maker-Contig58-snap-gene-0.53-mRNA-1_TNL	TNL	C-JID	967	1126	1.5e-13
Brassicales	Brassicaceae	Barbarea_vulgaris	Barbarea_vulgaris_maker-Contig58-snap-gene-0.54-mRNA-1_TNL	TNL	C-JID	952	1103	2.5e-14
Brassicales	Brassicaceae	Barbarea_vulgaris	Barbarea_vulgaris_maker-Contig58-snap-gene-0.55-mRNA-1_TNL	TNL	C-JID	956	1107	1.8e-13
Brassicales	Brassicaceae	Barbarea_vulgaris	Barbarea_vulgaris_maker-Contig58-snap-gene-0.59-mRNA-1_TNL	TNL	C-JID	981	1145	1.7e-14
Brassicales	Brassicaceae	Barbarea_vulgaris	Barbarea_vulgaris_maker-Contig58-snap-gene-0.62-mRNA-1_TNL	TNL	C-JID	963	1115	2.5e-13
Brassicales	Brassicaceae	Barbarea_vulgaris	Barbarea_vulgaris_maker-Contig58-snap-gene-0.65-mRNA-1_TNL	TNL	WRKY	1178	1238	1.1e-22
Brassicales	Brassicaceae	Barbarea_vulgaris	Barbarea_vulgaris_maker-Contig6214-snap-gene-0.5-mRNA-1_TNL	TNL	C-JID	691	802	7.8e-08
Brassicales	Brassicaceae	Barbarea_vulgaris	Barbarea_vulgaris_maker-Contig6657-snap-gene-0.6-mRNA-1_TNL	TNL	Rad17	530	597	7.2e-05
Brassicales	Brassicaceae	Barbarea_vulgaris	Barbarea_vulgaris_maker-Contig701-snap-gene-0.61-mRNA-1_TNL	TNL	C-JID	922	1063	5.1e-08
Brassicales	Brassicaceae	Barbarea_vulgaris	Barbarea_vulgaris_maker-Contig705-snap-gene-0.22-mRNA-1_TNL	TNL	C-JID	853	1007	6.5e-07
Brassicales	Brassicaceae	Barbarea_vulgaris	Barbarea_vulgaris_maker-Contig706-snap-gene-0.27-mRNA-1_TNL	TNL	U-box	1098	1127	1.2e-16
Brassicales	Brassicaceae	Barbarea_vulgaris	Barbarea_vulgaris_maker-Contig706-snap-gene-0.27-mRNA-1_TNL	TNL	U-box	1528	1599	1.2e-16
Brassicales	Brassicaceae	Barbarea_vulgaris	Barbarea_vulgaris_maker-Contig753-snap-gene-0.34-mRNA-1_TNL	TNL	C-JID	974	1111	1.2e-05
Brassicales	Brassicaceae	Barbarea_vulgaris	Barbarea_vulgaris_maker-Contig761-snap-gene-0.17-mRNA-1_TNL	TNL	C-JID	960	1099	2.1e-05
Brassicales	Brassicaceae	Barbarea_vulgaris	Barbarea_vulgaris_maker-Contig7728-snap-gene-0.1-mRNA-1_TNL	TNL	C-JID	645	758	8.5e-10
Brassicales	Brassicaceae	Barbarea_vulgaris	Barbarea_vulgaris_maker-Contig851-snap-gene-0.27-mRNA-1_TNL	TNL	C-JID	635	781	1.7e-07
Brassicales	Brassicaceae	Barbarea_vulgaris	Barbarea_vulgaris_maker-Contig87-snap-gene-1.72-mRNA-1_TNL	TNL	DUF4283	1289	1434	1.2e-36
Brassicales	Brassicaceae	Barbarea_vulgaris	Barbarea_vulgaris_maker-Contig900-snap-gene-0.13-mRNA-1_TNL	TNL	C-JID	969	1072	6.8e-10
Brassicales	Brassicaceae	Barbarea_vulgaris	Barbarea_vulgaris_maker-Contig900-snap-gene-0.15-mRNA-1_TNL	TNL	C-JID	1003	1098	1.5e-11
Brassicales	Brassicaceae	Barbarea_vulgaris	Barbarea_vulgaris_maker-Contig97-snap-gene-0.50-mRNA-1_TNL	TNL	C-JID	1979	2112	1.5e-12
Brassicales	Brassicaceae	Barbarea_vulgaris	Barbarea_vulgaris_maker-Contig97-snap-gene-0.50-mRNA-1_TNL	TNL	C-JID	3063	3201	1.5e-12
Brassicales	Brassicaceae	Barbarea_vulgaris	Barbarea_vulgaris_maker-Contig989-snap-gene-0.32-mRNA-1_TNL	TNL	C-JID	1075	1203	1.4e-07
Brassicales	Brassicaceae	Barbarea_vulgaris	Barbarea_vulgaris_maker-Contig989-snap-gene-0.34-mRNA-1_TNL	TNL	C-JID	733	868	1.3e-10
Brassicales	Brassicaceae	Barbarea_vulgaris	Barbarea_vulgaris_snap_masked-Contig1329-processed-gene-0.10-mRNA-1_TNL	TNL	C-JID	973	1132	2.1e-10
Brassicales	Brassicaceae	Barbarea_vulgaris	Barbarea_vulgaris_snap_masked-Contig1329-processed-gene-0.6-mRNA-1_TNL	TNL	C-JID	960	1098	3.1e-07
Brassicales	Brassicaceae	Barbarea_vulgaris	Barbarea_vulgaris_snap_masked-Contig287-processed-gene-0.22-mRNA-1_TNL	TNL	DUF640	171	220	1.2e-06
Brassicales	Brassicaceae	Barbarea_vulgaris	Barbarea_vulgaris_snap_masked-Contig287-processed-gene-0.22-mRNA-1_TNL	TNL	DUF640	1104	1147	1.2e-06
Brassicales	Brassicaceae	Barbarea_vulgaris	Barbarea_vulgaris_snap_masked-Contig3598-processed-gene-0.0-mRNA-1_TNL	TNL	C-JID	576	695	1.1e-31
Brassicales	Brassicaceae	Barbarea_vulgaris	Barbarea_vulgaris_snap_masked-Contig3598-processed-gene-0.0-mRNA-1_TNL	TNL	C-JID	1721	1860	1.1e-31
Brassicales	Brassicaceae	Barbarea_vulgaris	Barbarea_vulgaris_snap_masked-Contig3598-processed-gene-0.0-mRNA-1_TNL	TNL	C-JID	2721	2868	1.1e-31
Brassicales	Brassicaceae	Barbarea_vulgaris	Barbarea_vulgaris_snap_masked-Contig458-processed-gene-0.10-mRNA-1_TNL	TNL	C-JID	852	976	2.8e-06
Brassicales	Brassicaceae	Barbarea_vulgaris	Barbarea_vulgaris_snap_masked-Contig620-processed-gene-0.24-mRNA-1_TNL	TNL	C-JID	1171	1290	6.8e-11
Brassicales	Brassicaceae	Barbarea_vulgaris	Barbarea_vulgaris_snap_masked-Contig705-processed-gene-0.12-mRNA-1_TNL	TNL	C-JID	770	922	1.1e-15
Cucurbitales	Begoniaceae	Begonia_fuchsioides	Begonia_fuchsioides_Begfu2079S02062_CNL	CNL	PIG-X	1286	1473	6e-19
Cucurbitales	Begoniaceae	Begonia_fuchsioides	Begonia_fuchsioides_Begfu2079S24583_CNL	CNL	MMR_HSR1	644	774	1.1e-05
Cucurbitales	Begoniaceae	Begonia_fuchsioides	Begonia_fuchsioides_Begfu2183S25136_CNL	CNL	START	1140	1255	3.4e-06
Cucurbitales	Begoniaceae	Begonia_fuchsioides	Begonia_fuchsioides_Begfu3390S11241_CNL	CNL	GARS_N	1136	1238	2.1e-30
Cucurbitales	Begoniaceae	Begonia_fuchsioides	Begonia_fuchsioides_Begfu3390S11241_CNL	CNL	GARS_A	1239	1433	2.6e-80
Cucurbitales	Begoniaceae	Begonia_fuchsioides	Begonia_fuchsioides_Begfu3390S11241_CNL	CNL	GARS_C	1468	1561	3.1e-30
Cucurbitales	Begoniaceae	Begonia_fuchsioides	Begonia_fuchsioides_Begfu6126S38778_CNL	CNL	SNAP	1146	1252	9.8e-12
Cucurbitales	Begoniaceae	Begonia_fuchsioides	Begonia_fuchsioides_Begfu91237S43339_CNL	CNL	Brix	875	1091	8e-30
Cucurbitales	Begoniaceae	Begonia_fuchsioides	Begonia_fuchsioides_Begfu91266S14418_CNL	CNL	Brix	704	822	2.6e-19
Cucurbitales	Begoniaceae	Begonia_fuchsioides	Begonia_fuchsioides_Begfu91266S14418_CNL	CNL	Brix	1178	1378	2.6e-19
Cucurbitales	Cucurbitaceae	Benincasa_hispida	Benincasa_hispida_Bhi06M000151_TNL	TNL	C-JID	1045	1148	5e-13
Cucurbitales	Cucurbitaceae	Benincasa_hispida	Benincasa_hispida_Bhi06M000151_TNL	TNL	C-JID	1233	1366	5e-13
Cucurbitales	Cucurbitaceae	Benincasa_hispida	Benincasa_hispida_Bhi06M000151_TNL	TNL	C-JID	1461	1608	5e-13
Cucurbitales	Cucurbitaceae	Benincasa_hispida	Benincasa_hispida_Bhi06M000161_TNL	TNL	C-JID	1027	1158	3.7e-16
Cucurbitales	Cucurbitaceae	Benincasa_hispida	Benincasa_hispida_Bhi06M000161_TNL	TNL	C-JID	1516	1658	3.7e-16
Cucurbitales	Cucurbitaceae	Benincasa_hispida	Benincasa_hispida_Bhi06M000164_TNL	TNL	C-JID	1028	1165	7.5e-07
Cucurbitales	Cucurbitaceae	Benincasa_hispida	Benincasa_hispida_Bhi06M000164_TNL	TNL	C-JID	1285	1417	7.5e-07
Cucurbitales	Cucurbitaceae	Benincasa_hispida	Benincasa_hispida_Bhi06M000166_TNL	TNL	C-JID	859	989	1.7e-15
Cucurbitales	Cucurbitaceae	Benincasa_hispida	Benincasa_hispida_Bhi06M000166_TNL	TNL	C-JID	1352	1488	1.7e-15
Caryophyllales	Amaranthaceae	Beta_patula	Beta_patula_pat_g1213_CNL	CNL	WRKY	99	158	6.6e-21
Caryophyllales	Amaranthaceae	Beta_patula	Beta_patula_pat_g16645_CNL	CNL	PP2	999	1129	5.4e-09
Caryophyllales	Amaranthaceae	Beta_patula	Beta_patula_pat_g17120_CNL	CNL	Pkinase	52	314	8.6e-34
Caryophyllales	Amaranthaceae	Beta_patula	Beta_patula_pat_g17913_CNL	CNL	PP2	684	727	6.5e-10
Caryophyllales	Amaranthaceae	Beta_patula	Beta_patula_pat_g17913_CNL	CNL	PP2	1010	1149	6.5e-10
Caryophyllales	Amaranthaceae	Beta_patula	Beta_patula_pat_g2707_CNL	CNL	RVT_3	2178	2307	7.2e-14
Caryophyllales	Amaranthaceae	Beta_vulgaris	Beta_vulgaris_Bv3_050300_iyqy.t1_CNL	CNL	PP2	1000	1129	1e-08
Caryophyllales	Amaranthaceae	Beta_vulgaris	Beta_vulgaris_Bv3_058340_etpj.t1_CNL	CNL	Pkinase	52	325	4.2e-38
Caryophyllales	Amaranthaceae	Beta_vulgaris	Beta_vulgaris_Bv3_061730_usyf.t1_CNL	CNL	NAD_binding_8	12	74	6.6e-11
Caryophyllales	Amaranthaceae	Beta_vulgaris	Beta_vulgaris_Bv3_063880_uqja.t1_CNL	CNL	VQ	50	75	1.3e-08
Caryophyllales	Amaranthaceae	Beta_vulgaris	Beta_vulgaris_Bv3_064600_wiae.t1_CNL	CNL	WRKY	101	160	6.6e-21
Caryophyllales	Amaranthaceae	Beta_vulgaris	Beta_vulgaris_Bv4_088010_uznf.t1_CNL	CNL	RVT_3	2208	2275	1.2e-07
Caryophyllales	Amaranthaceae	Beta_vulgaris	Beta_vulgaris_Bv7_157130_rfjq.t1_CNL	CNL	PP2	684	727	8.8e-10
Caryophyllales	Amaranthaceae	Beta_vulgaris	Beta_vulgaris_Bv7_157130_rfjq.t1_CNL	CNL	PP2	1010	1151	8.8e-10
Fagales	Betulaceae	Betula_pendula	Betula_pendula_Bpev01.c0016.g0128.m0001_TNL	TNL	C-JID	809	934	4.4e-08
Fagales	Betulaceae	Betula_pendula	Betula_pendula_Bpev01.c0158.g0020.m0001_TNL	TNL	C-JID	944	1071	2.2e-09
Fagales	Betulaceae	Betula_pendula	Betula_pendula_Bpev01.c0279.g0004.m0001_TNL	TNL	C-JID	969	1108	4.6e-06
Fagales	Betulaceae	Betula_pendula	Betula_pendula_Bpev01.c0327.g0044.m0001_TNL	TNL	C-JID	1011	1139	1.9e-08
Fagales	Betulaceae	Betula_pendula	Betula_pendula_Bpev01.c0345.g0006.m0001_TNL	TNL	C-JID	729	848	1.4e-06
Fagales	Betulaceae	Betula_pendula	Betula_pendula_Bpev01.c0345.g0013.m0001_TNL	TNL	C-JID	901	1020	5.8e-08
Fagales	Betulaceae	Betula_pendula	Betula_pendula_Bpev01.c0402.g0025.m0001_TNL	TNL	C-JID	1172	1316	7.5e-05
Fagales	Betulaceae	Betula_pendula	Betula_pendula_Bpev01.c0458.g0019.m0001_TNL	TNL	C-JID	982	1119	2.9e-12
Fagales	Betulaceae	Betula_pendula	Betula_pendula_Bpev01.c0458.g0021.m0001_TNL	TNL	C-JID	946	1101	1.1e-06
Fagales	Betulaceae	Betula_pendula	Betula_pendula_Bpev01.c0473.g0037.m0001_TNL	TNL	C-JID	766	886	1e-08
Fagales	Betulaceae	Betula_pendula	Betula_pendula_Bpev01.c0564.g0026.m0001_TNL	TNL	WRKY	154	212	1.7e-16
Fagales	Betulaceae	Betula_pendula	Betula_pendula_Bpev01.c0564.g0026.m0001_TNL	TNL	C-JID	1162	1279	1.1e-07
Fagales	Betulaceae	Betula_pendula	Betula_pendula_Bpev01.c0650.g0010.m0001_TNL	TNL	C-JID	1179	1313	5e-06
Fagales	Betulaceae	Betula_pendula	Betula_pendula_Bpev01.c0698.g0005.m0001_TNL	TNL	C-JID	1019	1158	4.8e-06
Fagales	Betulaceae	Betula_pendula	Betula_pendula_Bpev01.c1087.g0001.m0001_TNL	TNL	C-JID	853	981	7.4e-06
Fagales	Betulaceae	Betula_pendula	Betula_pendula_Bpev01.c1087.g0001.m0001_TNL	TNL	LMBR1	1197	1311	3.2e-17
Fagales	Betulaceae	Betula_pendula	Betula_pendula_Bpev01.c1087.g0002.m0001_TNL	TNL	C-JID	966	1107	4.9e-08
Fagales	Betulaceae	Betula_pendula	Betula_pendula_Bpev01.c1087.g0008.m0001_TNL	TNL	C-JID	915	1044	7.4e-08
Fagales	Betulaceae	Betula_pendula	Betula_pendula_Bpev01.c1087.g0009.m0001_TNL	TNL	C-JID	965	1105	1.5e-06
Fagales	Betulaceae	Betula_pendula	Betula_pendula_Bpev01.c1281.g0001.m0001_CNL	CNL	ATPase_2	22	86	8.7e-06
Fagales	Betulaceae	Betula_pendula	Betula_pendula_Bpev01.c1398.g0002.m0001_TNL	TNL	ATPase_2	1276	1316	3.2e-05
Fagales	Betulaceae	Betula_pendula	Betula_pendula_Bpev01.c1593.g0004.m0001_TNL	TNL	ATPase_2	512	558	6.2e-05
Fagales	Betulaceae	Betula_pendula	Betula_pendula_Bpev01.c1650.g0001.m0001_TNL	TNL	WRKY	93	128	4.4e-11
Fagales	Betulaceae	Betula_pendula	Betula_pendula_Bpev01.c1650.g0001.m0001_TNL	TNL	WRKY	129	181	4.4e-11
Fagales	Betulaceae	Betula_pendula	Betula_pendula_Bpev01.c1985.g0004.m0001_TNL	TNL	C-JID	751	881	2.5e-07
Fagales	Betulaceae	Betula_pendula	Betula_pendula_Bpev01.c1985.g0004.m0001_TNL	TNL	zf-RVT	1109	1204	2.5e-15
Fagales	Betulaceae	Betula_pendula	Betula_pendula_Bpev01.c1985.g0004.m0001_TNL	TNL	RVT_3	1310	1396	3e-08
Fagales	Betulaceae	Betula_pendula	Betula_pendula_Bpev01.c1985.g0006.m0001_TNL	TNL	C-JID	979	1106	3.5e-08
Fagales	Betulaceae	Betula_pendula	Betula_pendula_Bpev01.c1985.g0007.m0001_TNL	TNL	C-JID	1261	1389	6.4e-08
Fagales	Betulaceae	Betula_pendula	Betula_pendula_Bpev01.c2010.g0002.m0001_TNL	TNL	C-JID	964	1092	1.2e-09
Fagales	Betulaceae	Betula_pendula	Betula_pendula_Bpev01.c2182.g0003.m0001_TNL	TNL	C-JID	1307	1445	3e-05
Fagales	Betulaceae	Betula_pendula	Betula_pendula_Bpev01.c2182.g0006.m0001_TNL	TNL	C-JID	917	1073	1.2e-05
Fagales	Betulaceae	Betula_pendula	Betula_pendula_Bpev01.c2273.g0001.m0001_TNL	TNL	C-JID	809	932	6.4e-07
Fagales	Betulaceae	Betula_pendula	Betula_pendula_Bpev01.c2273.g0002.m0001_TNL	TNL	C-JID	809	929	2.1e-07
Fagales	Betulaceae	Betula_pendula	Betula_pendula_Bpev01.c2473.g0004.m0002_TNL	TNL	C-JID	942	1070	3.7e-10
Lamiales	Gesneriaceae	Boea_hygrometrica	Boea_hygrometrica_KZV15989.1_CNL	CNL	K-box	725	806	1.8e-16
Lamiales	Gesneriaceae	Boea_hygrometrica	Boea_hygrometrica_KZV22601.1_CNL	CNL	cobW	285	400	3.9e-15
Lamiales	Gesneriaceae	Boea_hygrometrica	Boea_hygrometrica_KZV23328.1_CNL	CNL	RINT1_TIP1	69	178	5.5e-36
Lamiales	Gesneriaceae	Boea_hygrometrica	Boea_hygrometrica_KZV23328.1_CNL	CNL	RINT1_TIP1	295	790	5.5e-36
Lamiales	Gesneriaceae	Boea_hygrometrica	Boea_hygrometrica_KZV24839.1_CNL	CNL	C2	861	937	2.8e-11
Lamiales	Gesneriaceae	Boea_hygrometrica	Boea_hygrometrica_KZV24872.1_CNL	CNL	Mem_trans	9	278	7e-97
Lamiales	Gesneriaceae	Boea_hygrometrica	Boea_hygrometrica_KZV35399.1_CNL	CNL	zf-FLZ	61	95	3.6e-05
Lamiales	Gesneriaceae	Boea_hygrometrica	Boea_hygrometrica_KZV56064.1_CNL	CNL	Arm	583	609	2.2e-05
Lamiales	Gesneriaceae	Boea_hygrometrica	Boea_hygrometrica_KZV56064.1_CNL	CNL	Arm	629	654	2.2e-05
Lamiales	Gesneriaceae	Boea_hygrometrica	Boea_hygrometrica_KZV56064.1_CNL	CNL	Arm	862	902	2.2e-05
Lamiales	Gesneriaceae	Boea_hygrometrica	Boea_hygrometrica_KZV56064.1_CNL	CNL	Arm	910	941	2.2e-05
Lamiales	Gesneriaceae	Boea_hygrometrica	Boea_hygrometrica_KZV57903.1_CNL	CNL	LisH	8	34	9.7e-06
Brassicales	Brassicaceae	Boechera_retrofracta	Boechera_retrofracta_BOERETT00000069_TNL	TNL	RRM_1	220	249	1.5e-10
Brassicales	Brassicaceae	Boechera_retrofracta	Boechera_retrofracta_BOERETT00000069_TNL	TNL	RRM_1	418	454	1.5e-10
Brassicales	Brassicaceae	Boechera_retrofracta	Boechera_retrofracta_BOERETT00000069_TNL	TNL	RRM_1	456	501	1.5e-10
Brassicales	Brassicaceae	Boechera_retrofracta	Boechera_retrofracta_BOERETT00000429_TNL	TNL	C-JID	1152	1279	1.1e-11
Brassicales	Brassicaceae	Boechera_retrofracta	Boechera_retrofracta_BOERETT00000722_TNL	TNL	C-JID	939	1006	9.4e-07
Brassicales	Brassicaceae	Boechera_retrofracta	Boechera_retrofracta_BOERETT00000756_TNL	TNL	C-JID	1018	1142	2.8e-08
Brassicales	Brassicaceae	Boechera_retrofracta	Boechera_retrofracta_BOERETT00000768_TNL	TNL	C-JID	1353	1477	3.8e-08
Brassicales	Brassicaceae	Boechera_retrofracta	Boechera_retrofracta_BOERETT00000775_TNL	TNL	C-JID	1413	1533	1.5e-08
Brassicales	Brassicaceae	Boechera_retrofracta	Boechera_retrofracta_BOERETT00000784_TNL	TNL	C-JID	982	1114	3.2e-06
Brassicales	Brassicaceae	Boechera_retrofracta	Boechera_retrofracta_BOERETT00001553_TNL	TNL	C-JID	673	832	5.3e-14
Brassicales	Brassicaceae	Boechera_retrofracta	Boechera_retrofracta_BOERETT00001555_TNL	TNL	C-JID	966	1110	1.9e-15
Brassicales	Brassicaceae	Boechera_retrofracta	Boechera_retrofracta_BOERETT00001573_TNL	TNL	C-JID	996	1144	4.8e-10
Brassicales	Brassicaceae	Boechera_retrofracta	Boechera_retrofracta_BOERETT00001581_TNL	TNL	C-JID	961	1111	1.3e-12
Brassicales	Brassicaceae	Boechera_retrofracta	Boechera_retrofracta_BOERETT00001588_TNL	TNL	C-JID	950	1094	6.9e-47
Brassicales	Brassicaceae	Boechera_retrofracta	Boechera_retrofracta_BOERETT00001588_TNL	TNL	C-JID	2328	2478	6.9e-47
Brassicales	Brassicaceae	Boechera_retrofracta	Boechera_retrofracta_BOERETT00001588_TNL	TNL	C-JID	3132	3281	6.9e-47
Brassicales	Brassicaceae	Boechera_retrofracta	Boechera_retrofracta_BOERETT00001639_TNL	TNL	C-JID	938	1089	1.4e-11
Brassicales	Brassicaceae	Boechera_retrofracta	Boechera_retrofracta_BOERETT00003455_TNL	TNL	Retrotran_gag_2	64	123	2.2e-13
Brassicales	Brassicaceae	Boechera_retrofracta	Boechera_retrofracta_BOERETT00003455_TNL	TNL	gag_pre-integrs	395	451	1.1e-07
Brassicales	Brassicaceae	Boechera_retrofracta	Boechera_retrofracta_BOERETT00003455_TNL	TNL	gag_pre-integrs	988	1020	1.1e-07
Brassicales	Brassicaceae	Boechera_retrofracta	Boechera_retrofracta_BOERETT00003577_TNL	TNL	C-JID	1279	1392	8.2e-06
Brassicales	Brassicaceae	Boechera_retrofracta	Boechera_retrofracta_BOERETT00007441_TNL	TNL	C-JID	819	941	4e-06
Brassicales	Brassicaceae	Boechera_retrofracta	Boechera_retrofracta_BOERETT00007441_TNL	TNL	Aldo_ket_red	1008	1111	3.6e-12
Brassicales	Brassicaceae	Boechera_retrofracta	Boechera_retrofracta_BOERETT00007441_TNL	TNL	RVT_2	1152	1225	4.3e-23
Brassicales	Brassicaceae	Boechera_retrofracta	Boechera_retrofracta_BOERETT00007921_TNL	TNL	C-JID	966	1112	2.3e-06
Brassicales	Brassicaceae	Boechera_retrofracta	Boechera_retrofracta_BOERETT00007932_TNL	TNL	C-JID	953	1088	5.9e-10
Brassicales	Brassicaceae	Boechera_retrofracta	Boechera_retrofracta_BOERETT00007968_CNL	CNL	IQ	760	780	1.6e-09
Brassicales	Brassicaceae	Boechera_retrofracta	Boechera_retrofracta_BOERETT00007968_CNL	CNL	IQ	783	803	1.6e-09
Brassicales	Brassicaceae	Boechera_retrofracta	Boechera_retrofracta_BOERETT00007969_RNL	RNL	DUF573	627	723	1.9e-21
Brassicales	Brassicaceae	Boechera_retrofracta	Boechera_retrofracta_BOERETT00009255_TNL	TNL	AvrRpt-cleavage	1666	1702	9.3e-20
Brassicales	Brassicaceae	Boechera_retrofracta	Boechera_retrofracta_BOERETT00012821_TNL	TNL	C-JID	875	1014	2.9e-07
Brassicales	Brassicaceae	Boechera_retrofracta	Boechera_retrofracta_BOERETT00014677_TNL	TNL	Pox_A32	338	386	1.2e-05
Brassicales	Brassicaceae	Boechera_retrofracta	Boechera_retrofracta_BOERETT00015532_TNL	TNL	C-JID	802	937	5.2e-11
Brassicales	Brassicaceae	Boechera_retrofracta	Boechera_retrofracta_BOERETT00016043_TNL	TNL	C-JID	703	898	1.3e-11
Brassicales	Brassicaceae	Boechera_retrofracta	Boechera_retrofracta_BOERETT00016043_TNL	TNL	C-JID	930	1023	1.3e-11
Brassicales	Brassicaceae	Boechera_retrofracta	Boechera_retrofracta_BOERETT00016760_TNL	TNL	C-JID	914	1037	2.5e-10
Brassicales	Brassicaceae	Boechera_retrofracta	Boechera_retrofracta_BOERETT00016761_TNL	TNL	C-JID	721	842	1.2e-10
Brassicales	Brassicaceae	Boechera_retrofracta	Boechera_retrofracta_BOERETT00017344_CNL	CNL	zf-RVT	230	288	1.1e-21
Brassicales	Brassicaceae	Boechera_retrofracta	Boechera_retrofracta_BOERETT00017344_CNL	CNL	zf-RVT	378	462	1.1e-21
Brassicales	Brassicaceae	Boechera_retrofracta	Boechera_retrofracta_BOERETT00017344_CNL	CNL	zf-RVT	473	518	1.1e-21
Brassicales	Brassicaceae	Boechera_retrofracta	Boechera_retrofracta_BOERETT00019090_TNL	TNL	C-JID	1006	1165	7.8e-14
Brassicales	Brassicaceae	Boechera_retrofracta	Boechera_retrofracta_BOERETT00019093_TNL	TNL	NAM	1155	1283	1.1e-30
Brassicales	Brassicaceae	Boechera_retrofracta	Boechera_retrofracta_BOERETT00019991_CNL	CNL	ATPase_2	6	120	3.6e-06
Brassicales	Brassicaceae	Boechera_retrofracta	Boechera_retrofracta_BOERETT00020723_TNL	TNL	C-JID	886	921	5.7e-07
Brassicales	Brassicaceae	Boechera_retrofracta	Boechera_retrofracta_BOERETT00020723_TNL	TNL	C-JID	928	1068	5.7e-07
Brassicales	Brassicaceae	Boechera_retrofracta	Boechera_retrofracta_BOERETT00020905_TNL	TNL	C-JID	960	1112	8.9e-13
Brassicales	Brassicaceae	Boechera_retrofracta	Boechera_retrofracta_BOERETT00020930_TNL	TNL	C-JID	1497	1648	5.3e-30
Brassicales	Brassicaceae	Boechera_retrofracta	Boechera_retrofracta_BOERETT00020930_TNL	TNL	C-JID	2486	2636	5.3e-30
Brassicales	Brassicaceae	Boechera_retrofracta	Boechera_retrofracta_BOERETT00020939_TNL	TNL	C-JID	954	1104	4.1e-14
Brassicales	Brassicaceae	Boechera_retrofracta	Boechera_retrofracta_BOERETT00020947_TNL	TNL	C-JID	1007	1166	3.7e-15
Brassicales	Brassicaceae	Boechera_retrofracta	Boechera_retrofracta_BOERETT00022700_TNL	TNL	C-JID	1122	1230	3.3e-10
Brassicales	Brassicaceae	Boechera_retrofracta	Boechera_retrofracta_BOERETT00022700_TNL	TNL	Methyltransf_16	1310	1471	7.1e-19
Brassicales	Brassicaceae	Boechera_retrofracta	Boechera_retrofracta_BOERETT00022704_TNL	TNL	Chromo	1001	1050	2.4e-05
Brassicales	Brassicaceae	Boechera_retrofracta	Boechera_retrofracta_BOERETT00022709_TNL	TNL	C-JID	883	1009	7.4e-05
Brassicales	Brassicaceae	Boechera_retrofracta	Boechera_retrofracta_BOERETT00028662_TNL	TNL	C-JID	850	975	1.9e-10
Brassicales	Brassicaceae	Boechera_retrofracta	Boechera_retrofracta_BOERETT00028934_TNL	TNL	C-JID	778	871	4.9e-07
Brassicales	Brassicaceae	Boechera_retrofracta	Boechera_retrofracta_BOERETT00029147_TNL	TNL	C-JID	1267	1358	1.3e-12
Brassicales	Brassicaceae	Boechera_retrofracta	Boechera_retrofracta_BOERETT00029155_TNL	TNL	C-JID	1197	1315	3.4e-10
Brassicales	Brassicaceae	Boechera_retrofracta	Boechera_retrofracta_BOERETT00029224_TNL	TNL	C-JID	903	994	1.1e-25
Brassicales	Brassicaceae	Boechera_retrofracta	Boechera_retrofracta_BOERETT00029224_TNL	TNL	Glycos_transf_1	1115	1265	8.3e-15
Brassicales	Brassicaceae	Boechera_retrofracta	Boechera_retrofracta_BOERETT00029224_TNL	TNL	C-JID	2181	2301	1.1e-25
Brassicales	Brassicaceae	Boechera_retrofracta	Boechera_retrofracta_BOERETT00029226_TNL	TNL	C-JID	1060	1145	2.7e-05
Brassicales	Brassicaceae	Boechera_retrofracta	Boechera_retrofracta_BOERETT00029266_TNL	TNL	C-JID	1171	1272	5.8e-11
Brassicales	Brassicaceae	Boechera_retrofracta	Boechera_retrofracta_BOERETT00030136_TNL	TNL	C-JID	1348	1467	3.1e-05
Brassicales	Brassicaceae	Boechera_retrofracta	Boechera_retrofracta_BOERETT00030485_TNL	TNL	C-JID	723	861	1.6e-07
Brassicales	Brassicaceae	Boechera_retrofracta	Boechera_retrofracta_BOERETT00031025_TNL	TNL	C-JID	856	983	5.3e-05
Brassicales	Brassicaceae	Boechera_retrofracta	Boechera_retrofracta_BOERETT00031025_TNL	TNL	C-JID	1804	1920	5.3e-05
Brassicales	Brassicaceae	Boechera_retrofracta	Boechera_retrofracta_BOERETT00031029_TNL	TNL	RT_RNaseH	856	956	2.3e-35
Brassicales	Brassicaceae	Boechera_retrofracta	Boechera_retrofracta_BOERETT00031029_TNL	TNL	Integrase_H2C2	1087	1146	4.7e-12
Brassicales	Brassicaceae	Boechera_retrofracta	Boechera_retrofracta_BOERETT00031029_TNL	TNL	rve	1160	1258	1.4e-14
Brassicales	Brassicaceae	Boechera_retrofracta	Boechera_retrofracta_BOERETT00031096_TNL	TNL	C-JID	1163	1314	7.6e-05
Brassicales	Brassicaceae	Boechera_retrofracta	Boechera_retrofracta_BOERETT00031111_TNL	TNL	RNA_helicase	944	993	7.9e-05
Brassicales	Brassicaceae	Boechera_retrofracta	Boechera_retrofracta_BOERETT00031111_TNL	TNL	C-JID	993	1130	1.3e-12
Brassicales	Brassicaceae	Boechera_retrofracta	Boechera_retrofracta_BOERETT00031111_TNL	TNL	C-JID	2105	2236	1.3e-12
Brassicales	Brassicaceae	Boechera_retrofracta	Boechera_retrofracta_BOERETT00031116_TNL	TNL	C-JID	968	1100	4.1e-05
Brassicales	Brassicaceae	Boechera_retrofracta	Boechera_retrofracta_BOERETT00031125_TNL	TNL	C-JID	960	1098	5.5e-18
Brassicales	Brassicaceae	Boechera_retrofracta	Boechera_retrofracta_BOERETT00031125_TNL	TNL	C-JID	2074	2205	5.5e-18
Brassicales	Brassicaceae	Boechera_retrofracta	Boechera_retrofracta_BOERETT00031125_TNL	TNL	Ribosomal_L32e	2492	2591	1.1e-41
Brassicales	Brassicaceae	Boechera_retrofracta	Boechera_retrofracta_BOERETT00031135_TNL	TNL	C-JID	812	950	3.7e-05
Brassicales	Brassicaceae	Boechera_retrofracta	Boechera_retrofracta_BOERETT00031139_TNL	TNL	C-JID	951	1085	9.1e-06
Brassicales	Brassicaceae	Boechera_retrofracta	Boechera_retrofracta_BOERETT00031140_TNL	TNL	C-JID	921	1048	1.1e-09
Brassicales	Brassicaceae	Boechera_retrofracta	Boechera_retrofracta_BOERETT00031157_TNL	TNL	C-JID	1014	1149	3.2e-07
Brassicales	Brassicaceae	Boechera_retrofracta	Boechera_retrofracta_BOERETT00031164_TNL	TNL	C-JID	971	1111	3e-05
Brassicales	Brassicaceae	Boechera_retrofracta	Boechera_retrofracta_BOERETT00031216_TNL	TNL	C-JID	748	843	9.5e-06
Brassicales	Brassicaceae	Boechera_retrofracta	Boechera_retrofracta_BOERETT00031216_TNL	TNL	C-JID	891	1038	9.5e-06
Brassicales	Brassicaceae	Boechera_retrofracta	Boechera_retrofracta_BOERETT00031225_TNL	TNL	C-JID	965	1109	3e-05
Brassicales	Brassicaceae	Boechera_retrofracta	Boechera_retrofracta_BOERETT00031228_TNL	TNL	C-JID	942	1084	6e-08
Brassicales	Brassicaceae	Boechera_retrofracta	Boechera_retrofracta_BOERETT00031271_TNL	TNL	C-JID	960	1104	1.8e-06
Brassicales	Brassicaceae	Boechera_retrofracta	Boechera_retrofracta_BOERETT00031272_TNL	TNL	C-JID	960	1097	5.9e-05
Brassicales	Brassicaceae	Boechera_retrofracta	Boechera_retrofracta_BOERETT00031273_TNL	TNL	C-JID	964	1080	1.5e-05
Brassicales	Brassicaceae	Boechera_retrofracta	Boechera_retrofracta_BOERETT00031273_TNL	TNL	Ovate	1234	1278	1.8e-15
Brassicales	Brassicaceae	Boechera_retrofracta	Boechera_retrofracta_BOERETT00033378_CNL	CNL	Lipase_3	1163	1319	8.5e-20
Brassicales	Brassicaceae	Boechera_retrofracta	Boechera_retrofracta_BOERETT00033378_CNL	CNL	EDS1_EP	1509	1732	1.6e-44
Brassicales	Brassicaceae	Boechera_retrofracta	Boechera_retrofracta_BOERETT00035694_CNL	CNL	CbiX	90	195	3.7e-27
Brassicales	Brassicaceae	Boechera_retrofracta	Boechera_retrofracta_BOERETT00035694_CNL	CNL	Lectin_legB	497	755	5.9e-66
Brassicales	Brassicaceae	Boechera_retrofracta	Boechera_retrofracta_BOERETT00035694_CNL	CNL	Pkinase	851	1120	1.1e-47
Brassicales	Brassicaceae	Boechera_retrofracta	Boechera_retrofracta_BOERETT00037844_RNL	RNL	LIM	367	426	2e-07
Brassicales	Brassicaceae	Boechera_retrofracta	Boechera_retrofracta_BOERETT00037844_RNL	RNL	LIM	467	499	2e-07
Brassicales	Brassicaceae	Boechera_retrofracta	Boechera_retrofracta_BOERETT00037844_RNL	RNL	DA1-like	519	549	8e-55
Brassicales	Brassicaceae	Boechera_retrofracta	Boechera_retrofracta_BOERETT00038550_TNL	TNL	Calmodulin_bind	35	218	6.2e-35
Brassicales	Brassicaceae	Boechera_retrofracta	Boechera_retrofracta_BOERETT00038552_TNL	TNL	C-JID	1005	1160	5.4e-17
Brassicales	Brassicaceae	Boechera_retrofracta	Boechera_retrofracta_BOERETT00038746_TNL	TNL	C-JID	856	989	8.7e-07
Brassicales	Brassicaceae	Boechera_retrofracta	Boechera_retrofracta_BOERETT00038746_TNL	TNL	C-JID	1806	1833	8.7e-07
Brassicales	Brassicaceae	Boechera_retrofracta	Boechera_retrofracta_BOERETT00038750_TNL	TNL	C-JID	845	988	4.5e-05
Brassicales	Brassicaceae	Boechera_retrofracta	Boechera_retrofracta_BOERETT00038758_TNL	TNL	Methyltransf_16	160	339	6.7e-14
Brassicales	Brassicaceae	Boechera_retrofracta	Boechera_retrofracta_BOERETT00038760_TNL	TNL	C-JID	857	984	2.5e-05
Brassicales	Brassicaceae	Boechera_retrofracta	Boechera_retrofracta_BOERETT00038852_TNL	TNL	DUF760	598	680	2.7e-14
Brassicales	Brassicaceae	Boechera_retrofracta	Boechera_retrofracta_BOERETT00040683_TNL	TNL	RVT_3	342	454	1.8e-11
Brassicales	Brassicaceae	Boechera_retrofracta	Boechera_retrofracta_BOERETT00040702_TNL	TNL	C-JID	477	620	1.9e-20
Brassicales	Brassicaceae	Boechera_retrofracta	Boechera_retrofracta_BOERETT00040702_TNL	TNL	C-JID	1690	1819	1.9e-20
Brassicales	Brassicaceae	Boechera_retrofracta	Boechera_retrofracta_BOERETT00040706_TNL	TNL	C-JID	1244	1371	1.6e-10
Brassicales	Brassicaceae	Boechera_retrofracta	Boechera_retrofracta_BOERETT00040706_TNL	TNL	NPR1_like_C	1607	1812	3.3e-83
Brassicales	Brassicaceae	Boechera_retrofracta	Boechera_retrofracta_BOERETT00040718_TNL	TNL	BTB	756	885	3e-08
Brassicales	Brassicaceae	Boechera_retrofracta	Boechera_retrofracta_BOERETT00040718_TNL	TNL	Ank_4	960	1008	2.3e-08
Brassicales	Brassicaceae	Boechera_retrofracta	Boechera_retrofracta_BOERETT00040726_TNL	TNL	C-JID	1191	1314	1.2e-11
Brassicales	Brassicaceae	Boechera_retrofracta	Boechera_retrofracta_BOERETT00042161_TNL	TNL	Mob1_phocein	1204	1358	5.2e-41
Brassicales	Brassicaceae	Boechera_retrofracta	Boechera_retrofracta_BOERETT00042215_TNL	TNL	C-JID	995	1150	1.2e-18
Brassicales	Brassicaceae	Boechera_retrofracta	Boechera_retrofracta_BOERETT00042221_TNL	TNL	DUF640	171	224	3.3e-08
Brassicales	Brassicaceae	Boechera_retrofracta	Boechera_retrofracta_BOERETT00042222_TNL	TNL	C-JID	989	1147	3e-15
Brassicales	Brassicaceae	Boechera_retrofracta	Boechera_retrofracta_BOERETT00043349_TNL	TNL	C-JID	847	986	1e-07
Brassicales	Brassicaceae	Boechera_retrofracta	Boechera_retrofracta_BOERETT00044974_TNL	TNL	U-box	2041	2078	1.6e-17
Brassicales	Brassicaceae	Boechera_retrofracta	Boechera_retrofracta_BOERETT00044974_TNL	TNL	U-box	2085	2157	1.6e-17
Brassicales	Brassicaceae	Boechera_retrofracta	Boechera_retrofracta_BOERETT00044975_TNL	TNL	C-JID	913	1060	2.3e-13
Brassicales	Brassicaceae	Boechera_retrofracta	Boechera_retrofracta_BOERETT00046792_TNL	TNL	MULE	418	463	3.5e-05
Brassicales	Brassicaceae	Boechera_retrofracta	Boechera_retrofracta_BOERETT00046792_TNL	TNL	MULE	689	741	3.5e-05
Brassicales	Brassicaceae	Boechera_retrofracta	Boechera_retrofracta_BOERETT00046798_TNL	TNL	C-JID	835	973	3.2e-09
Brassicales	Brassicaceae	Boechera_retrofracta	Boechera_retrofracta_BOERETT00048243_TNL	TNL	C-JID	795	917	6.2e-06
Brassicales	Brassicaceae	Boechera_retrofracta	Boechera_retrofracta_BOERETT00048261_TNL	TNL	C-JID	853	976	5.6e-06
Brassicales	Brassicaceae	Boechera_retrofracta	Boechera_retrofracta_BOERETT00048263_TNL	TNL	C-JID	854	998	1.1e-06
Brassicales	Brassicaceae	Boechera_retrofracta	Boechera_retrofracta_BOERETT00048265_TNL	TNL	S10_plectin	1073	1166	2.9e-40
Brassicales	Brassicaceae	Boechera_retrofracta	Boechera_retrofracta_BOERETT00048404_TNL	TNL	C-JID	937	1068	1.7e-10
Brassicales	Brassicaceae	Boechera_retrofracta	Boechera_retrofracta_BOERETT00048404_TNL	TNL	C-JID	1897	2020	1.7e-10
Brassicales	Brassicaceae	Boechera_retrofracta	Boechera_retrofracta_BOERETT00048404_TNL	TNL	TOM20_plant	2154	2183	2.1e-05
Brassicales	Brassicaceae	Boechera_retrofracta	Boechera_retrofracta_BOERETT00048408_TNL	TNL	C-JID	863	1002	1.8e-06
Brassicales	Brassicaceae	Boechera_retrofracta	Boechera_retrofracta_BOERETT00048488_TNL	TNL	SURF2	1149	1218	4.6e-17
Brassicales	Brassicaceae	Boechera_retrofracta	Boechera_retrofracta_BOERETT00048493_TNL	TNL	SURF2	5	156	3.2e-55
Brassicales	Brassicaceae	Boechera_retrofracta	Boechera_retrofracta_BOERETT00048493_TNL	TNL	SURF2	2051	2161	3.2e-55
Brassicales	Brassicaceae	Boechera_retrofracta	Boechera_retrofracta_BOERETT00048538_TNL	TNL	C-JID	1096	1205	3e-10
Brassicales	Brassicaceae	Boechera_retrofracta	Boechera_retrofracta_BOERETT00048538_TNL	TNL	GCS2	1299	1398	1.9e-06
Brassicales	Brassicaceae	Boechera_retrofracta	Boechera_retrofracta_BOERETT00048539_TNL	TNL	C-JID	1179	1270	1.9e-11
Brassicales	Brassicaceae	Boechera_retrofracta	Boechera_retrofracta_BOERETT00048542_TNL	TNL	C-JID	1087	1208	8.1e-10
Brassicales	Brassicaceae	Boechera_retrofracta	Boechera_retrofracta_BOERETT00048953_TNL	TNL	C-JID	773	933	1.6e-06
Brassicales	Brassicaceae	Boechera_retrofracta	Boechera_retrofracta_BOERETT00050291_TNL	TNL	Atx10homo_assoc	1562	1661	8.4e-36
Brassicales	Brassicaceae	Boechera_retrofracta	Boechera_retrofracta_BOERETT00050359_TNL	TNL	C-JID	1485	1607	5.2e-09
Brassicales	Brassicaceae	Boechera_retrofracta	Boechera_retrofracta_BOERETT00050750_TNL	TNL	Retrotrans_gag	559	653	5.6e-17
Brassicales	Brassicaceae	Boechera_retrofracta	Boechera_retrofracta_BOERETT00051034_TNL	TNL	C-JID	1135	1266	7.8e-08
Brassicales	Brassicaceae	Boechera_retrofracta	Boechera_retrofracta_BOERETT00056289_TNL	TNL	C-JID	1157	1272	2e-07
Brassicales	Brassicaceae	Boechera_retrofracta	Boechera_retrofracta_BOERETT00058556_TNL	TNL	C-JID	677	805	1.6e-05
Brassicales	Brassicaceae	Boechera_retrofracta	Boechera_retrofracta_BOERETT00058558_TNL	TNL	C-JID	750	874	1.1e-08
Brassicales	Brassicaceae	Boechera_retrofracta	Boechera_retrofracta_BOERETT00058599_TNL	TNL	C-JID	684	810	3e-05
Brassicales	Brassicaceae	Boechera_retrofracta	Boechera_retrofracta_BOERETT00059105_TNL	TNL	zf-GRF	405	449	5.8e-09
Brassicales	Brassicaceae	Boechera_retrofracta	Boechera_retrofracta_BOERETT00059851_TNL	TNL	C-JID	938	1053	2.7e-10
Brassicales	Brassicaceae	Boechera_retrofracta	Boechera_retrofracta_BOERETT00059863_TNL	TNL	C-JID	1051	1167	2e-08
Brassicales	Brassicaceae	Boechera_retrofracta	Boechera_retrofracta_BOERETT00059866_TNL	TNL	C-JID	1028	1147	7.5e-11
Brassicales	Brassicaceae	Boechera_retrofracta	Boechera_retrofracta_BOERETT00059867_TNL	TNL	C-JID	924	1038	9.4e-09
Brassicales	Brassicaceae	Boechera_retrofracta	Boechera_retrofracta_BOERETT00059906_TNL	TNL	C-JID	1450	1565	2.1e-09
Brassicales	Brassicaceae	Boechera_retrofracta	Boechera_retrofracta_BOERETT00061424_TNL	TNL	C-JID	997	1138	3.3e-07
Brassicales	Brassicaceae	Boechera_retrofracta	Boechera_retrofracta_BOERETT00061445_TNL	TNL	C-JID	902	1059	3.2e-07
Brassicales	Brassicaceae	Boechera_retrofracta	Boechera_retrofracta_BOERETT00061445_TNL	TNL	zf-RVT	1220	1304	1e-22
Brassicales	Brassicaceae	Boechera_retrofracta	Boechera_retrofracta_BOERETT00061482_TNL	TNL	C-JID	1090	1231	1.3e-09
Malvales	Malvaceae	Bombax_ceiba	Bombax_ceiba_Scaffold1189.1_TNL	TNL	C-JID	731	872	3.6e-08
Malvales	Malvaceae	Bombax_ceiba	Bombax_ceiba_Scaffold1386.4_CNL	CNL	ATPase_2	9	103	1.8e-05
Malvales	Malvaceae	Bombax_ceiba	Bombax_ceiba_Scaffold167.402_CNL	CNL	ATPase_2	741	790	2.4e-05
Malvales	Malvaceae	Bombax_ceiba	Bombax_ceiba_Scaffold167.402_CNL	CNL	ATPase_2	1065	1123	2.4e-05
Malvales	Malvaceae	Bombax_ceiba	Bombax_ceiba_Scaffold1902.1_CNL	CNL	ATPase_2	11	132	1.1e-05
Malvales	Malvaceae	Bombax_ceiba	Bombax_ceiba_Scaffold1902.1_CNL	CNL	ATPase_2	2370	2476	1.1e-05
Malvales	Malvaceae	Bombax_ceiba	Bombax_ceiba_Scaffold1919.3_CNL	CNL	ATPase_2	9	136	5.5e-06
Malvales	Malvaceae	Bombax_ceiba	Bombax_ceiba_Scaffold1919.5_CNL	CNL	ATPase_2	10	115	3.7e-05
Malvales	Malvaceae	Bombax_ceiba	Bombax_ceiba_Scaffold210.16_TNL	TNL	C-JID	993	1145	6.6e-13
Malvales	Malvaceae	Bombax_ceiba	Bombax_ceiba_Scaffold2308.3_CNL	CNL	DUF1664	18	101	4.1e-05
Malvales	Malvaceae	Bombax_ceiba	Bombax_ceiba_Scaffold2329.8_CNL	CNL	ATPase_2	9	101	1.5e-05
Malvales	Malvaceae	Bombax_ceiba	Bombax_ceiba_Scaffold2329.8_CNL	CNL	ATPase_2	2971	3077	1.5e-05
Malvales	Malvaceae	Bombax_ceiba	Bombax_ceiba_Scaffold241.9_CNL	CNL	ATPase_2	9	152	9.7e-07
Malvales	Malvaceae	Bombax_ceiba	Bombax_ceiba_Scaffold324.202_TNL	TNL	C-JID	328	387	6.2e-18
Malvales	Malvaceae	Bombax_ceiba	Bombax_ceiba_Scaffold338.17_CNL	CNL	ATPase_2	22	142	2.9e-06
Malvales	Malvaceae	Bombax_ceiba	Bombax_ceiba_Scaffold384.1_TNL	TNL	C-JID	760	916	7.4e-05
Malvales	Malvaceae	Bombax_ceiba	Bombax_ceiba_Scaffold397.1_TNL	TNL	C-JID	748	889	3.7e-08
Malvales	Malvaceae	Bombax_ceiba	Bombax_ceiba_Scaffold74.202_CNL	CNL	Fer4_20	55	126	9.4e-05
Poales	Poaceae	Bonia_amplexicaulis	Bonia_amplexicaulis_Bam002664_CNL	CNL	Methyltransf_3	81	106	3.7e-27
Poales	Poaceae	Bonia_amplexicaulis	Bonia_amplexicaulis_Bam002790_CNL	CNL	RRM_1	247	315	8.3e-24
Poales	Poaceae	Bonia_amplexicaulis	Bonia_amplexicaulis_Bam002790_CNL	CNL	RRM_1	347	393	8.3e-24
Poales	Poaceae	Bonia_amplexicaulis	Bonia_amplexicaulis_Bam009766_CNL	CNL	PK_Tyr_Ser-Thr	1003	1274	6.1e-42
Poales	Poaceae	Bonia_amplexicaulis	Bonia_amplexicaulis_Bam013841_CNL	CNL	WRKY	883	943	2.9e-47
Poales	Poaceae	Bonia_amplexicaulis	Bonia_amplexicaulis_Bam013841_CNL	CNL	WRKY	1043	1103	2.9e-47
Poales	Poaceae	Bonia_amplexicaulis	Bonia_amplexicaulis_Bam013841_CNL	CNL	WRKY	1137	1154	2.9e-47
Poales	Poaceae	Bonia_amplexicaulis	Bonia_amplexicaulis_Bam019684_CNL	CNL	Jacalin	872	1000	3.3e-16
Poales	Poaceae	Bonia_amplexicaulis	Bonia_amplexicaulis_Bam021314_CNL	CNL	DUF3531	1134	1229	4.9e-05
Poales	Poaceae	Bonia_amplexicaulis	Bonia_amplexicaulis_Bam021314_CNL	CNL	DUF3531	1494	1589	4.9e-05
Poales	Poaceae	Bonia_amplexicaulis	Bonia_amplexicaulis_Bam021325_CNL	CNL	NAM	727	853	6.6e-15
Poales	Poaceae	Bonia_amplexicaulis	Bonia_amplexicaulis_Bam021325_CNL	CNL	Pkinase	983	1118	1.4e-49
Poales	Poaceae	Bonia_amplexicaulis	Bonia_amplexicaulis_Bam021325_CNL	CNL	Pkinase	1119	1211	1.4e-49
Poales	Poaceae	Bonia_amplexicaulis	Bonia_amplexicaulis_Bam025479_CNL	CNL	IQ	92	110	6.1e-15
Poales	Poaceae	Bonia_amplexicaulis	Bonia_amplexicaulis_Bam025479_CNL	CNL	IQ	145	165	6.1e-15
Poales	Poaceae	Bonia_amplexicaulis	Bonia_amplexicaulis_Bam025479_CNL	CNL	IQ	168	188	6.1e-15
Poales	Poaceae	Bonia_amplexicaulis	Bonia_amplexicaulis_Bam029291_CNL	CNL	RVT_3	764	897	1.2e-07
Poales	Poaceae	Bonia_amplexicaulis	Bonia_amplexicaulis_Bam031866_CNL	CNL	Jacalin	426	553	1.3e-21
Poales	Poaceae	Bonia_amplexicaulis	Bonia_amplexicaulis_Bam039548_CNL	CNL	RuvB_N	2	60	5e-06
Poales	Poaceae	Bonia_amplexicaulis	Bonia_amplexicaulis_Bam040103_CNL	CNL	AvrRpt-cleavage	1400	1436	2.1e-16
Poales	Poaceae	Bonia_amplexicaulis	Bonia_amplexicaulis_Bam042832_CNL	CNL	Pkinase	959	1213	3.3e-62
Poales	Poaceae	Bonia_amplexicaulis	Bonia_amplexicaulis_Bam043265_CNL	CNL	BPS1	1014	1387	1.7e-99
Poales	Poaceae	Bonia_amplexicaulis	Bonia_amplexicaulis_Bam043265_CNL	CNL	BPS1	1599	1653	1.7e-99
Poales	Poaceae	Bonia_amplexicaulis	Bonia_amplexicaulis_Bam043265_CNL	CNL	Motile_Sperm	1654	1757	1.9e-10
Poales	Poaceae	Bonia_amplexicaulis	Bonia_amplexicaulis_Bam043265_CNL	CNL	WD40	1793	1851	1.1e-28
Poales	Poaceae	Bonia_amplexicaulis	Bonia_amplexicaulis_Bam043265_CNL	CNL	WD40	1855	1893	1.1e-28
Poales	Poaceae	Bonia_amplexicaulis	Bonia_amplexicaulis_Bam043265_CNL	CNL	WD40	1898	1938	1.1e-28
Poales	Poaceae	Bonia_amplexicaulis	Bonia_amplexicaulis_Bam043265_CNL	CNL	WD40	1943	1982	1.1e-28
Poales	Poaceae	Bonia_amplexicaulis	Bonia_amplexicaulis_Bam043265_CNL	CNL	WD40	1986	2024	1.1e-28
Poales	Poaceae	Brachypodium_distachyon	Brachypodium_distachyon_Bradi1g51961_CNL	CNL	Myb_DNA-binding	17	64	3.6e-32
Poales	Poaceae	Brachypodium_distachyon	Brachypodium_distachyon_Bradi1g51961_CNL	CNL	Myb_DNA-binding	70	115	3.6e-32
Poales	Poaceae	Brachypodium_distachyon	Brachypodium_distachyon_Bradi2g09434_CNL	CNL	AP2	32	86	9.3e-08
Poales	Poaceae	Brachypodium_distachyon	Brachypodium_distachyon_Bradi2g34986_CNL	CNL	DDE_Tnp_4	1229	1384	3.1e-14
Poales	Poaceae	Brachypodium_distachyon	Brachypodium_distachyon_Bradi3g34961_CNL	CNL	Pkinase	973	1044	4.5e-08
Poales	Poaceae	Brachypodium_distachyon	Brachypodium_distachyon_Bradi3g34961_CNL	CNL	PK_Tyr_Ser-Thr	1080	1148	3.8e-09
Poales	Poaceae	Brachypodium_distachyon	Brachypodium_distachyon_Bradi4g09886_CNL	CNL	WRKY	723	779	1e-46
Poales	Poaceae	Brachypodium_distachyon	Brachypodium_distachyon_Bradi4g09886_CNL	CNL	WRKY	869	925	1e-46
Poales	Poaceae	Brachypodium_distachyon	Brachypodium_distachyon_Bradi4g10450_CNL	CNL	ATPase	496	587	4.1e-05
Poales	Poaceae	Brachypodium_distachyon	Brachypodium_distachyon_Bradi4g10450_CNL	CNL	Pkinase	1344	1612	1.8e-40
Poales	Poaceae	Brachypodium_distachyon	Brachypodium_distachyon_Bradi4g13987_CNL	CNL	Jacalin	1231	1365	2.2e-61
Poales	Poaceae	Brachypodium_distachyon	Brachypodium_distachyon_Bradi4g13987_CNL	CNL	Jacalin	1399	1535	2.2e-61
Poales	Poaceae	Brachypodium_distachyon	Brachypodium_distachyon_Bradi4g13987_CNL	CNL	Jacalin	1572	1702	2.2e-61
Poales	Poaceae	Brachypodium_distachyon	Brachypodium_distachyon_Bradi4g24914_CNL	CNL	Pkinase	1022	1293	1.3e-95
Poales	Poaceae	Brachypodium_distachyon	Brachypodium_distachyon_Bradi4g24914_CNL	CNL	Pkinase	1371	1658	1.3e-95
Poales	Poaceae	Brachypodium_distachyon	Brachypodium_distachyon_Bradi4g28188_CNL	CNL	PK_Tyr_Ser-Thr	443	478	9e-32
Poales	Poaceae	Brachypodium_distachyon	Brachypodium_distachyon_Bradi4g28188_CNL	CNL	PK_Tyr_Ser-Thr	1226	1497	9e-32
Brassicales	Brassicaceae	Brassica_juncea	Brassica_juncea_BjuA002961_TNL	TNL	C-JID	681	825	1.5e-14
Brassicales	Brassicaceae	Brassica_juncea	Brassica_juncea_BjuA007839_TNL	TNL	C-JID	781	904	2.4e-07
Brassicales	Brassicaceae	Brassica_juncea	Brassica_juncea_BjuA011286_TNL	TNL	C-JID	995	1150	9.1e-18
Brassicales	Brassicaceae	Brassica_juncea	Brassica_juncea_BjuA013204_TNL	TNL	C-JID	994	1151	3.5e-18
Brassicales	Brassicaceae	Brassica_juncea	Brassica_juncea_BjuA013580_TNL	TNL	C-JID	488	620	1.5e-06
Brassicales	Brassicaceae	Brassica_juncea	Brassica_juncea_BjuA021848_CNL	CNL	EF-hand_7	12	64	3.4e-20
Brassicales	Brassicaceae	Brassica_juncea	Brassica_juncea_BjuA021848_CNL	CNL	EF-hand_7	82	146	3.4e-20
Brassicales	Brassicaceae	Brassica_juncea	Brassica_juncea_BjuA024940_TNL	TNL	C-JID	322	410	1.4e-11
Brassicales	Brassicaceae	Brassica_juncea	Brassica_juncea_BjuA024940_TNL	TNL	C-JID	677	832	1.4e-11
Brassicales	Brassicaceae	Brassica_juncea	Brassica_juncea_BjuA033776_TNL	TNL	TAXi_N	11	204	1e-28
Brassicales	Brassicaceae	Brassica_juncea	Brassica_juncea_BjuA033837_TNL	TNL	Pox_A32	318	382	4.5e-05
Brassicales	Brassicaceae	Brassica_juncea	Brassica_juncea_BjuA034266_TNL	TNL	C-JID	1012	1167	8.9e-18
Brassicales	Brassicaceae	Brassica_juncea	Brassica_juncea_BjuA034268_TNL	TNL	VQ	120	144	1.3e-09
Brassicales	Brassicaceae	Brassica_juncea	Brassica_juncea_BjuA034268_TNL	TNL	VQ	178	189	1.3e-09
Brassicales	Brassicaceae	Brassica_juncea	Brassica_juncea_BjuA039031_TNL	TNL	zf-RVT	48	144	4.8e-18
Brassicales	Brassicaceae	Brassica_juncea	Brassica_juncea_BjuA039081_TNL	TNL	C-JID	891	1032	6.7e-12
Brassicales	Brassicaceae	Brassica_juncea	Brassica_juncea_BjuA040257_CNL	CNL	DUF761	395	415	3.7e-05
Brassicales	Brassicaceae	Brassica_juncea	Brassica_juncea_BjuA040686_TNL	TNL	B3	127	222	5.1e-12
Brassicales	Brassicaceae	Brassica_juncea	Brassica_juncea_BjuA041878_TNL	TNL	C-JID	708	866	1.8e-10
Brassicales	Brassicaceae	Brassica_juncea	Brassica_juncea_BjuA041898_TNL	TNL	U-box	83	154	7.3e-31
Brassicales	Brassicaceae	Brassica_juncea	Brassica_juncea_BjuA041898_TNL	TNL	U-box	1519	1590	7.3e-31
Brassicales	Brassicaceae	Brassica_juncea	Brassica_juncea_BjuA043808_TNL	TNL	C-JID	946	1087	2.4e-13
Brassicales	Brassicaceae	Brassica_juncea	Brassica_juncea_BjuA043809_TNL	TNL	U-box	1265	1335	8.3e-16
Brassicales	Brassicaceae	Brassica_juncea	Brassica_juncea_BjuA046909_TNL	TNL	C-JID	729	873	1.2e-12
Brassicales	Brassicaceae	Brassica_juncea	Brassica_juncea_BjuB001298_CNL	CNL	CCT	808	834	5.8e-08
Brassicales	Brassicaceae	Brassica_juncea	Brassica_juncea_BjuB004089_TNL	TNL	DUF640	186	237	1.5e-07
Brassicales	Brassicaceae	Brassica_juncea	Brassica_juncea_BjuB004090_TNL	TNL	C-JID	533	622	4.8e-17
Brassicales	Brassicaceae	Brassica_juncea	Brassica_juncea_BjuB004090_TNL	TNL	C-JID	994	1153	4.8e-17
Brassicales	Brassicaceae	Brassica_juncea	Brassica_juncea_BjuB010288_TNL	TNL	C-JID	1425	1544	2.4e-06
Brassicales	Brassicaceae	Brassica_juncea	Brassica_juncea_BjuB018371_TNL	TNL	C-JID	1008	1163	1.5e-17
Brassicales	Brassicaceae	Brassica_juncea	Brassica_juncea_BjuB018668_TNL	TNL	C-JID	770	872	1.3e-10
Brassicales	Brassicaceae	Brassica_juncea	Brassica_juncea_BjuB018668_TNL	TNL	C-JID	903	1061	1.3e-10
Brassicales	Brassicaceae	Brassica_juncea	Brassica_juncea_BjuB020892_RNL	RNL	LIM	313	351	4.1e-07
Brassicales	Brassicaceae	Brassica_juncea	Brassica_juncea_BjuB020892_RNL	RNL	LIM	379	424	4.1e-07
Brassicales	Brassicaceae	Brassica_juncea	Brassica_juncea_BjuB020892_RNL	RNL	LIM	470	503	4.1e-07
Brassicales	Brassicaceae	Brassica_juncea	Brassica_juncea_BjuB020892_RNL	RNL	DA1-like	522	558	2.9e-61
Brassicales	Brassicaceae	Brassica_juncea	Brassica_juncea_BjuB026126_TNL	TNL	DUF724	350	428	3.4e-15
Brassicales	Brassicaceae	Brassica_juncea	Brassica_juncea_BjuB026126_TNL	TNL	DUF724	477	523	3.4e-15
Brassicales	Brassicaceae	Brassica_juncea	Brassica_juncea_BjuB027544_CNL	CNL	A_thal_3526	135	156	2.8e-07
Brassicales	Brassicaceae	Brassica_juncea	Brassica_juncea_BjuB027596_TNL	TNL	C-JID	559	733	4.3e-14
Brassicales	Brassicaceae	Brassica_juncea	Brassica_juncea_BjuB027596_TNL	TNL	C-JID	904	1039	4.3e-14
Brassicales	Brassicaceae	Brassica_juncea	Brassica_juncea_BjuB027637_CNL	CNL	zf-C3HC4	98	142	2e-07
Brassicales	Brassicaceae	Brassica_juncea	Brassica_juncea_BjuB027660_TNL	TNL	C-JID	1427	1577	1.1e-28
Brassicales	Brassicaceae	Brassica_juncea	Brassica_juncea_BjuB027660_TNL	TNL	C-JID	2450	2600	1.1e-28
Brassicales	Brassicaceae	Brassica_juncea	Brassica_juncea_BjuB027661_TNL	TNL	C-JID	976	1126	5.7e-14
Brassicales	Brassicaceae	Brassica_juncea	Brassica_juncea_BjuB027943_TNL	TNL	C-JID	708	854	2.7e-14
Brassicales	Brassicaceae	Brassica_juncea	Brassica_juncea_BjuB027950_TNL	TNL	C-JID	968	1118	3.4e-10
Brassicales	Brassicaceae	Brassica_juncea	Brassica_juncea_BjuB027952_TNL	TNL	C-JID	791	941	9.2e-17
Brassicales	Brassicaceae	Brassica_juncea	Brassica_juncea_BjuB027952_TNL	TNL	C-JID	1047	1186	9.2e-17
Brassicales	Brassicaceae	Brassica_juncea	Brassica_juncea_BjuB028234_CNL	CNL	ATPase_2	14	66	9.4e-05
Brassicales	Brassicaceae	Brassica_juncea	Brassica_juncea_BjuB030065_TNL	TNL	C-JID	452	593	1.2e-10
Brassicales	Brassicaceae	Brassica_juncea	Brassica_juncea_BjuB030996_TNL	TNL	zf-RVT	515	606	1.6e-18
Brassicales	Brassicaceae	Brassica_juncea	Brassica_juncea_BjuB031822_TNL	TNL	B3	24	126	4.4e-11
Brassicales	Brassicaceae	Brassica_juncea	Brassica_juncea_BjuB031822_TNL	TNL	zf-CCCH	1099	1125	6e-06
Brassicales	Brassicaceae	Brassica_juncea	Brassica_juncea_BjuB031823_TNL	TNL	C-JID	994	1145	5e-18
Brassicales	Brassicaceae	Brassica_juncea	Brassica_juncea_BjuB034099_TNL	TNL	C-JID	830	985	9.2e-09
Brassicales	Brassicaceae	Brassica_juncea	Brassica_juncea_BjuB035394_CNL	CNL	ATPase_2	6	126	2.6e-05
Brassicales	Brassicaceae	Brassica_juncea	Brassica_juncea_BjuB035495_TNL	TNL	C-JID	1086	1227	8.8e-12
Brassicales	Brassicaceae	Brassica_juncea	Brassica_juncea_BjuB036649_TNL	TNL	C-JID	941	1085	1.3e-08
Brassicales	Brassicaceae	Brassica_juncea	Brassica_juncea_BjuB036650_TNL	TNL	C-JID	1221	1372	3.2e-25
Brassicales	Brassicaceae	Brassica_juncea	Brassica_juncea_BjuB036650_TNL	TNL	C-JID	2085	2236	3.2e-25
Brassicales	Brassicaceae	Brassica_juncea	Brassica_juncea_BjuB037609_TNL	TNL	B3	92	197	2e-15
Brassicales	Brassicaceae	Brassica_juncea	Brassica_juncea_BjuB037609_TNL	TNL	HLH	1447	1495	5e-05
Brassicales	Brassicaceae	Brassica_juncea	Brassica_juncea_BjuB037610_TNL	TNL	C-JID	994	1151	3.3e-18
Brassicales	Brassicaceae	Brassica_juncea	Brassica_juncea_BjuB041434_TNL	TNL	C-JID	877	1004	6e-12
Brassicales	Brassicaceae	Brassica_juncea	Brassica_juncea_BjuB041929_TNL	TNL	C-JID	972	1116	1.5e-13
Brassicales	Brassicaceae	Brassica_juncea	Brassica_juncea_BjuB042824_CNL	CNL	GST_N	702	770	1.6e-11
Brassicales	Brassicaceae	Brassica_juncea	Brassica_juncea_BjuB042918_TNL	TNL	GTP_cyclohydroI	1	48	3.9e-13
Brassicales	Brassicaceae	Brassica_juncea	Brassica_juncea_BjuB042918_TNL	TNL	GTP_cyclohydroI	111	179	3.9e-13
Brassicales	Brassicaceae	Brassica_juncea	Brassica_juncea_BjuB043831_TNL	TNL	C-JID	898	1039	7.6e-12
Brassicales	Brassicaceae	Brassica_juncea	Brassica_juncea_BjuB045575_TNL	TNL	Pkinase	64	320	3.6e-60
Brassicales	Brassicaceae	Brassica_juncea	Brassica_juncea_BjuB045575_TNL	TNL	VQ	423	449	2.1e-10
Brassicales	Brassicaceae	Brassica_juncea	Brassica_juncea_BjuB045618_TNL	TNL	zf-RVT	61	157	8.4e-20
Brassicales	Brassicaceae	Brassica_juncea	Brassica_juncea_BjuB046002_TNL	TNL	C-JID	982	1141	4.4e-17
Brassicales	Brassicaceae	Brassica_juncea	Brassica_juncea_BjuB047058_CNL	CNL	DUF4283	113	193	6.2e-09
Brassicales	Brassicaceae	Brassica_juncea	Brassica_juncea_BjuB047058_CNL	CNL	DUF4283	556	597	6.2e-09
Brassicales	Brassicaceae	Brassica_juncea	Brassica_juncea_BjuO002365_TNL	TNL	C-JID	1204	1365	7.8e-10
Brassicales	Brassicaceae	Brassica_juncea	Brassica_juncea_BjuO004937_CNL	CNL	Neprosin	779	965	2.2e-44
Brassicales	Brassicaceae	Brassica_juncea	Brassica_juncea_BjuO009722_TNL	TNL	C-JID	995	1152	3.5e-18
Brassicales	Brassicaceae	Brassica_juncea	Brassica_juncea_BjuO013411_RNL	RNL	p450	4	481	1.2e-55
Brassicales	Brassicaceae	Brassica_napus	Brassica_napus_2T00001591001_TNL	TNL	C-JID	560	681	1.3e-18
Brassicales	Brassicaceae	Brassica_napus	Brassica_napus_2T00001591001_TNL	TNL	C-JID	1013	1164	1.3e-18
Brassicales	Brassicaceae	Brassica_napus	Brassica_napus_2T00001594001_TNL	TNL	B3	87	189	7.2e-11
Brassicales	Brassicaceae	Brassica_napus	Brassica_napus_2T00001599001_TNL	TNL	C-JID	971	1127	9.1e-18
Brassicales	Brassicaceae	Brassica_napus	Brassica_napus_2T00001599001_TNL	TNL	C-JID	1145	1245	9.1e-18
Brassicales	Brassicaceae	Brassica_napus	Brassica_napus_2T00002994001_TNL	TNL	U-box	72	143	6.9e-15
Brassicales	Brassicaceae	Brassica_napus	Brassica_napus_2T00003501001_CNL	CNL	ATPase_2	13	128	5e-05
Brassicales	Brassicaceae	Brassica_napus	Brassica_napus_2T00003733001_TNL	TNL	VQ	4	10	6.2e-07
Brassicales	Brassicaceae	Brassica_napus	Brassica_napus_2T00003733001_TNL	TNL	VQ	61	84	6.2e-07
Brassicales	Brassicaceae	Brassica_napus	Brassica_napus_2T00004335001_TNL	TNL	C-JID	900	1031	6.6e-09
Brassicales	Brassicaceae	Brassica_napus	Brassica_napus_2T00008052001_TNL	TNL	C-JID	973	1110	8.2e-07
Brassicales	Brassicaceae	Brassica_napus	Brassica_napus_2T00010269001_TNL	TNL	C-JID	909	1044	4.8e-09
Brassicales	Brassicaceae	Brassica_napus	Brassica_napus_2T00013519001_TNL	TNL	C-JID	796	936	3.8e-07
Brassicales	Brassicaceae	Brassica_napus	Brassica_napus_2T00013528001_TNL	TNL	ATP-synt_C	5	40	1e-20
Brassicales	Brassicaceae	Brassica_napus	Brassica_napus_2T00013601001_RNL	RNL	LIM	281	317	9.2e-07
Brassicales	Brassicaceae	Brassica_napus	Brassica_napus_2T00013601001_RNL	RNL	LIM	333	378	9.2e-07
Brassicales	Brassicaceae	Brassica_napus	Brassica_napus_2T00013601001_RNL	RNL	LIM	424	457	9.2e-07
Brassicales	Brassicaceae	Brassica_napus	Brassica_napus_2T00013601001_RNL	RNL	DA1-like	476	671	2.9e-79
Brassicales	Brassicaceae	Brassica_napus	Brassica_napus_2T00015331001_TNL	TNL	C-JID	774	899	4.6e-07
Brassicales	Brassicaceae	Brassica_napus	Brassica_napus_2T00016622001_TNL	TNL	C-JID	779	892	5.4e-07
Brassicales	Brassicaceae	Brassica_napus	Brassica_napus_2T00016629001_TNL	TNL	C-JID	1220	1369	4.4e-26
Brassicales	Brassicaceae	Brassica_napus	Brassica_napus_2T00016629001_TNL	TNL	C-JID	2132	2277	4.4e-26
Brassicales	Brassicaceae	Brassica_napus	Brassica_napus_2T00018612001_TNL	TNL	C-JID	803	941	1.7e-09
Brassicales	Brassicaceae	Brassica_napus	Brassica_napus_2T00019002001_TNL	TNL	C-JID	1077	1187	3.6e-18
Brassicales	Brassicaceae	Brassica_napus	Brassica_napus_2T00021651001_TNL	TNL	C-JID	782	908	3e-14
Brassicales	Brassicaceae	Brassica_napus	Brassica_napus_2T00021660001_TNL	TNL	C-JID	937	1088	9.9e-15
Brassicales	Brassicaceae	Brassica_napus	Brassica_napus_2T00021663001_TNL	TNL	NAM	2001	2128	7.4e-25
Brassicales	Brassicaceae	Brassica_napus	Brassica_napus_2T00021668001_TNL	TNL	C-JID	972	1125	6.1e-13
Brassicales	Brassicaceae	Brassica_napus	Brassica_napus_2T00025870001_TNL	TNL	C-JID	1076	1216	7e-08
[truncated: 14,092 more rows]
