# Supplementary material for: The Landscape of Integrated Domains of Angiosperm NLR Genes Reveals Continuous Architecture Evolution of Plant Intracellular Immune Receptors
Source: Plants (Basel). 2025 Dec 26;15(1):81. doi: 10.3390/plants15010081 (PMC12787737; doi:10.3390/plants15010081)
Supplement: Supplementary file 1 [file plants-15-00081-s001.zip › Supplementary File/Table S2.xlsx]

## Sheet: Sheet1
Table S2. The count of NLR-ID genes identified across the 305 angiosperm species.
Species	Order	Family	NLR	NLR-ID	CNL-ID	CNL	TNL-ID	TNL	RNL-ID	RNL	NRG1-ID	NRG1	ADR1-ID	ADR1
Amborella_trichopoda	Amborellales	Amborellaceae	105	1	1	89	0	15	0	1	0	1	0	0
Nymphaea_colorata	Nymphaeles	Nymphaeaceae	343	21	8	241	10	89	3	13	1	4	2	9
Nymphaea_thermarum			170	8	4	84	2	72	2	14	1	4	1	10
Euryale_ferox			131	10	2	40	8	73	0	18	0	4	0	14
Piper_nigrum	Piperales	Piperaceae	541	19	19	538	0	0	0	3	0	0	0	3
Liriodendron_chinense	Magnoliales	Magnoliaceae	325	41	41	324	0	0	0	1	0	0	0	1
Chimonanthus_salicifolius	Laurales	Calycanthaceae	189	3	3	186	0	0	0	3	0	0	0	3
Cinnamomum_kanehirae		Lauraceae	378	12	12	373	0	3	0	2	0	0	0	2
Persea_americana			21	1	1	21	0	0	0	0	0	0	0	0
Spirodela_polyrhiza	Alismatales	Araceae	81	2	2	81	0	0	0	0	0	0	0	0
Lemna_minor			11	0	0	11	0	0	0	0	0	0	0	0
Zostera_marina		Zosteraceae	41	4	4	41	0	0	0	0	0	0	0	0
Zostera_muelleri			108	4	4	108	0	0	0	0	0	0	0	0
Aegilops_tauschii	Poales	Poaceae	769	78	78	768	0	0	0	1	0	0	0	1
Brachypodium_distachyon			344	9	9	342	0	0	0	2	0	0	0	2
Hordeum_vulgare			434	17	17	433	0	0	0	1	0	0	0	1
Oryza_sativa			505	18	18	504	0	0	0	1	0	0	0	1
Oryza_nivara			453	39	39	452	0	0	0	1	0	0	0	1
Oryza_glaberrima			322	9	9	321	0	0	0	1	0	0	0	1
Oryza_brachyantha			285	21	21	284	0	0	0	1	0	0	0	1
Oryza_barthii			464	45	45	463	0	0	0	1	0	0	0	1
Oryza_glumipatula			435	28	28	434	0	0	0	1	0	0	0	1
Oryza_meridionalis			208	13	13	208	0	0	0	0	0	0	0	0
Oryza_longistaminata			639	46	46	638	0	0	0	1	0	0	0	1
Oryza_punctata			330	21	21	329	0	0	0	1	0	0	0	1
Oryza_rufipogon			456	32	32	455	0	0	0	1	0	0	0	1
Oryza_granulata			178	12	12	177	0	0	0	1	0	0	0	1
Leersia_perrieri			393	21	21	392	0	0	0	1	0	0	0	1
Phyllostachys_edulis			577	31	31	575	0	0	0	2	0	0	0	2
Olyra_latifolia			413	20	20	411	0	0	0	2	0	0	0	2
Raddia_guianensis			194	6	6	193	0	0	0	1	0	0	0	1
Guadua_angustifolia			1106	23	23	1104	0	0	0	2	0	0	0	2
Bonia_amplexicaulis			357	14	14	354	0	0	0	3	0	0	0	3
Triticum_aestivum			2298	125	125	2295	0	0	0	3	0	0	0	3
Triticum_urartu			538	43	43	537	0	0	0	1	0	0	0	1
Triticum_turgidum			1321	55	55	1319	0	0	0	2	0	0	0	2
Lolium_perenne			244	14	14	243	0	0	0	1	0	0	0	1
Eragrostis_tef			130	7	7	129	0	0	0	1	0	0	0	1
Eragrostis_curvula			760	53	53	759	0	0	0	1	0	0	0	1
Panicum_miliaceum			482	34	34	480	0	0	0	2	0	0	0	2
Puccinellia_tenuiflora			391	39	39	390	0	0	0	1	0	0	0	1
Setaria_italica			446	25	25	445	0	0	0	1	0	0	0	1
Sorghum_bicolor			325	18	18	324	0	0	0	1	0	0	0	1
Saccharum_spp_R570			168	0	0	168	0	0	0	0	0	0	0	0
Saccharum_spontaneum			767	60	60	764	0	0	0	3	0	0	0	3
Oropetium_thomaeum			35	1	1	34	0	0	0	1	0	0	0	1
Zea_mays			145	4	4	143	0	0	0	2	0	0	0	2
Zoysia_japonica			147	5	5	145	0	0	0	2	0	0	0	2
Zoysia_matrella			242	11	11	238	0	0	0	4	0	0	0	4
Zoysia_pacifica			184	9	9	182	0	0	0	2	0	0	0	2
Dichanthelium_oligosanthes			290	26	26	288	0	0	0	2	0	0	0	2
Cenchrus_americanus			360	14	14	359	0	0	0	1	0	0	0	1
Echinochloa_crus_galli			346	23	23	344	0	0	0	2	0	0	0	2
Ananas_comosus		Bromeliaceae	167	3	3	166	0	0	0	1	0	0	0	1
Ananas_bracteatus			143	3	3	142	0	0	0	1	0	0	0	1
Elaeis_guineensis	Arecales	Arecaceae	262	6	6	261	0	0	0	1	0	0	0	1
Phoenix_dactylifera			85	6	6	85	0	0	0	0	0	0	0	0
Cocos_nucifera			135	3	3	134	0	0	0	1	0	0	0	1
Daemonorops_jenkinsiana			536	16	16	534	0	0	0	2	0	0	0	2
Calamus_simplicifolius			399	14	14	397	0	0	0	2	0	0	0	2
Musa_acuminata	Zingiberales	Musaceae	109	1	1	108	0	0	0	1	0	0	0	1
Musa_balbisiana			89	7	7	88	0	0	0	1	0	0	0	1
Musa_itinerans			174	1	1	173	0	0	0	1	0	0	0	1
Musa_schizocarpa			64	1	1	63	0	0	0	1	0	0	0	1
Ensete_ventricosum			42	0	0	42	0	0	0	0	0	0	0	0
Phalaenopsis_equestris	Asparagales	Orchidaceae	62	0	0	61	0	0	0	1	0	0	0	1
Phalaenopsis_aphrodite			47	1	1	46	0	0	0	1	0	0	0	1
Dendrobium_catenatum			160	7	7	159	0	0	0	1	0	0	0	1
Apostasia_shenzhenica			14	0	0	13	0	0	0	1	0	0	0	1
Gastrodia_elata			5	0	0	5	0	0	0	0	0	0	0	0
Asparagus_officinalis		Asparagaceae	42	0	0	42	0	0	0	0	0	0	0	0
Asparagus_setaceus			78	3	3	78	0	0	0	0	0	0	0	0
Dioscorea_rotundata	Dioscoreales	Dioscoreaceae	167	18	18	166	0	0	0	1	0	0	0	1
Trichopus_zeylanicus			86	6	6	85	0	0	0	1	0	0	0	1
Nelumbo_nucifera	Proteales	Nelumbonaceae	133	6	6	123	0	5	0	5	0	2	0	3
Macadamia_integrifolia		Proteaceae	157	5	4	125	1	19	0	13	0	11	0	2
Aquilegia_coerulea	Ranunculales	Ranunculaceae	233	16	16	232	0	0	0	1	0	0	0	1
Macleaya_cordata		Papaveraceae	33	0	0	31	0	0	0	2	0	2	0	0
Eschscholzia_californica			119	12	12	108	0	9	0	2	0	1	0	1
Papaver_somniferum			71	4	4	71	0	0	0	0	0	0	0	0
Kingdonia_uniflora		Circaeasteraceae	138	33	33	138	0	0	0	0	0	0	0	0
Beta_vulgaris	Caryophyllales	Amaranthaceae	134	7	7	132	0	1	0	1	0	0	0	1
Beta_patula			120	5	5	118	0	1	0	1	0	0	0	1
Amaranthus_hypochondriacus			114	4	4	112	0	1	0	1	0	0	0	1
Chenopodium_quinoa			317	17	17	312	0	3	0	2	0	0	0	2
Chenopodium_pallidicaule			98	9	9	96	0	1	0	1	0	0	0	1
Spinacia_oleracea			125	7	7	122	0	1	0	2	0	0	0	2
Suaeda_aralocaspica			65	5	5	61	0	3	0	1	0	0	0	1
Simmondsia_chinensis		Simmondsiaceae	97	1	0	85	1	11	0	1	0	0	0	1
Fagopyrum_esculentum		Polygonaceae	218	19	19	212	0	3	0	3	0	0	0	3
Fagopyrum_tataricum			117	1	1	113	0	1	0	3	0	0	0	3
Dianthus_caryophyllus		Caryophyllaceae	201	11	11	198	0	2	0	1	0	0	0	1
Carnegiea_gigantea		Cactaceae	79	3	3	78	0	0	0	1	0	0	0	1
Malania_oleifera	Santalales	Olacaceae	95	7	3	79	4	12	0	4	0	3	0	1
Actinidia_chinensis	Ericales	Actinidiaceae	97	3	3	92	0	1	0	4	0	2	0	2
Actinidia_eriantha			193	16	4	158	12	31	0	4	0	2	0	2
Rhododendron_delavayi		Ericaceae	262	12	8	236	4	22	0	4	0	2	0	2
Rhododendron_williamsianum			88	3	3	84	0	1	0	3	0	2	0	1
Primula_veris		Primulaceae	8	0	0	4	0	2	0	2	0	2	0	0
Diospyros_oleifera		Ebenaceae	100	9	3	54	6	44	0	2	0	1	0	1
Diospyros_lotus			279	39	5	149	34	124	0	6	0	4	0	2
Camellia_sinensis		Theaceae	302	20	3	255	17	43	0	4	0	3	0	1
Camptotheca_acuminata	Cornales	Nyssaceae	149	8	7	140	1	3	0	6	0	4	0	2
Nyssa_sinensis			335	41	38	324	3	5	0	6	0	5	0	1
Genlisea_aurea	Lamiales	Lentibulariaceae	16	0	0	16	0	0	0	0	0	0	0	0
Utricularia_gibba			0	0	0	0	0	0	0	0	0	0	0	0
Utricularia_reniformis			42	1	1	42	0	0	0	0	0	0	0	0
Striga_asiatica		Orobanchaceae	89	5	5	88	0	0	0	1	0	0	0	1
Mimulus_guttatus		Phrymaceae	322	7	7	320	0	0	0	2	0	0	0	2
Sesamum_indicum		Pedaliaceae	171	5	5	170	0	0	0	1	0	0	0	1
Olea_europaea		Oleaceae	298	14	13	282	1	5	0	11	0	8	0	3
Boea_hygrometrica		Gesneriaceae	86	8	8	85	0	0	0	1	0	0	0	1
Handroanthus_impetiginosus		Bignoniaceae	209	12	12	205	0	3	0	1	0	0	0	1
Antirrhinum_majus		Plantaginaceae	256	9	6	231	3	23	0	2	0	1	0	1
Salvia_miltiorrhiza		Lamiaceae	105	6	6	104	0	0	0	1	0	0	0	1
Salvia_splendens			393	13	13	390	0	0	0	3	0	0	0	3
Tectona_grandis			323	13	13	318	0	3	0	2	0	1	0	1
Capsicum_annuum	Solanales	Solanaceae	305	17	12	287	5	16	0	2	0	1	0	1
Capsicum_chinense			723	70	49	669	21	50	0	4	0	2	0	2
Capsicum_baccatum			864	75	59	818	16	43	0	3	0	2	0	1
Petunia_axillaris			200	13	13	193	0	5	0	2	0	1	0	1
Petunia_inflata			360	71	70	352	1	6	0	2	0	1	0	1
Solanum_lycopersicum			255	22	10	222	12	31	0	2	0	1	0	1
Solanum_melongena			312	63	46	263	17	47	0	2	0	1	0	1
Solanum_pennellii			219	37	24	189	13	28	0	2	0	1	0	1
Solanum_tuberosum			447	38	18	376	20	68	0	3	0	1	0	2
Solanum_commersonii			367	41	39	357	2	9	0	1	0	0	0	1
Solanum_chacoense			777	53	38	712	15	61	0	4	0	3	0	1
Solanum_chilense			128	18	7	104	11	22	0	2	0	1	0	1
Ipomoea_trifida		Convolvulaceae	432	39	28	398	11	32	0	2	0	1	0	1
Ipomoea_nil			770	54	28	658	26	110	0	2	0	1	0	1
Ipomoea_batatas			676	66	40	551	25	120	1	5	1	3	0	2
Ipomoea_triloba			414	23	18	382	4	29	1	3	1	2	0	1
Cuscuta_campestris			16	0	0	16	0	0	0	0	0	0	0	0
Cuscuta_australis			15	0	0	15	0	0	0	0	0	0	0	0
Coffea_canephora	Gentianales	Rubiaceae	738	68	61	721	7	15	0	2	0	1	0	1
Chiococca_alba			611	94	93	603	1	3	0	5	0	4	0	1
Coffea_arabica			1839	276	270	1816	6	20	0	3	0	1	0	2
Gelsemium_sempervirens		Gelsemiaceae	319	25	25	318	0	0	0	1	0	0	0	1
Catharanthus_roseus		Apocynaceae	162	26	26	159	0	1	0	2	0	1	0	1
Calotropis_gigantea			104	13	13	103	0	0	0	1	0	0	0	1
Eucommia_ulmoides	Garryales	Eucommiaceae	132	5	4	114	1	12	0	6	0	5	0	1
Cynara_cardunculus	Asterales	Asteraceae	66	2	2	51	0	9	0	6	0	5	0	1
Mikania_micrantha			312	34	11	165	23	135	0	12	0	10	0	2
Erigeron_breviscapus			81	6	2	29	4	38	0	14	0	12	0	2
Helianthus_annuus			352	14	4	239	9	98	1	15	0	12	1	3
Taraxacum_kok_saghyz			156	28	5	65	23	79	0	12	0	10	0	2
Chrysanthemum_nankingense			408	37	17	281	20	116	0	11	0	10	0	1
Chrysanthemum_seticuspe			938	184	51	367	133	554	0	17	0	16	0	1
Platycodon_grandiflorus		Campanulaceae	117	5	2	99	3	12	0	6	0	3	0	3
Lonicera_japonica	Dipsacales	Caprifoliaceae	302	4	4	268	0	19	0	15	0	14	0	1
Daucus_carota	Apiales	Apiaceae	149	9	9	139	0	5	0	5	0	4	0	1
Coriandrum_sativum			191	9	1	122	8	62	0	7	0	4	0	3
Apium_graveolens			64	2	0	47	2	9	0	8	0	7	0	1
Panax_ginseng		Araliaceae	43	6	5	34	1	4	0	5	0	4	0	1
Rhodiola_crenulata	Saxifragales	Crassulaceae	46	0	0	41	0	5	0	0	0	0	0	0
Kalanchoe_fedtschenkoi			136	3	1	100	2	33	0	3	0	2	0	1
Sedum_album			46	3	2	28	1	16	0	2	0	0	0	0
Vitis_vinifera	Vitales	Vitaceae	445	47	18	377	28	50	1	18	1	17	0	1
Citrullus_lanatus	Cucurbitales	Cucurbitaceae	42	5	0	21	5	18	0	3	0	2	0	1
Cucumis_melo			75	3	0	39	3	33	0	3	0	2	0	1
Cucumis_sativus			69	3	0	39	3	27	0	3	0	2	0	1
Cucurbita_moschata			57	9	2	35	7	17	0	5	0	3	0	2
Cucurbita_maxima			30	6	2	19	4	6	0	5	0	3	0	2
Cucurbita_pepo			13	0	0	6	0	1	0	6	0	4	0	2
Cucurbita_argyrosperma			15	1	0	7	1	3	0	5	0	3	0	2
Siraitia_grosvenorii			58	18	1	21	17	35	0	2	0	2	0	0
Benincasa_hispida			73	4	0	45	4	25	0	3	0	2	0	1
Momordica_charantia			76	8	0	44	8	26	0	6	0	5	0	1
Lagenaria_siceraria			84	14	1	44	13	37	0	3	0	2	0	1
Datisca_glomerata		Datiscaceae	81	4	2	72	2	7	0	2	0	1	0	1
Begonia_fuchsioides		Begoniaceae	54	7	7	54	0	0	0	0	0	0	0	0
Abrus_precatorius	Fabales	Fabaceae	760	128	11	361	115	371	2	28	2	25	0	3
Cajanus_cajan			287	12	1	165	10	112	1	10	1	8	0	2
Cicer_arietinum			105	10	2	76	7	23	1	6	1	4	0	2
Cicer_reticulatum			107	9	2	75	7	27	0	5	0	3	0	2
Glycine_max			397	33	11	231	22	148	0	18	0	13	0	5
Glycine_soja			430	49	17	240	32	169	0	22	0	15	0	6
Lotus_japonicus			277	16	4	124	12	144	0	9	0	7	0	2
Medicago_truncatula			820	113	24	449	88	353	1	18	1	16	0	2
Phaseolus_vulgaris			340	28	5	227	23	103	0	10	0	8	0	2
Pisum_sativum			133	4	1	112	2	11	1	10	0	6	1	4
Vigna_radiata			89	15	8	59	6	24	1	6	1	5	0	1
Vigna_angularis			167	11	4	120	7	38	0	9	0	7	0	2
Vigna_unguiculata			445	30	7	250	23	185	0	10	0	8	0	2
Lablab_purpureus			78	8	4	54	4	18	0	6	0	5	0	1
Faidherbia_albida			223	7	3	142	4	74	0	7	0	6	0	1
Lupinus_angustifolius			52	3	2	37	1	9	0	6	0	5	0	1
Lupinus_albus			47	4	2	26	2	15	0	6	0	5	0	1
Trifolium_pratense			432	53	27	302	26	115	0	15	0	14	0	1
Trifolium_subterranum			369	21	4	231	15	123	2	15	1	9	1	6
Ammopiptanthus_nanus			110	25	1	50	24	54	0	6	0	5	0	1
Arachis_ipaensis			325	53	20	230	33	89	0	6	0	5	0	1
Arachis_hypogaea			664	167	44	355	121	298	2	11	2	10	0	1
Arachis_monticola			562	74	17	339	56	208	1	15	1	13	0	2
Spatholobus_suberectus			141	7	5	109	2	24	0	8	0	4	0	4
Glycyrrhiza_uralensis			267	27	4	146	23	114	0	7	0	6	0	1
Mimosa_pudica			271	63	16	128	45	137	2	6	2	6	0	0
Chamaecrista_fasciculata			220	29	7	125	22	92	0	3	0	2	0	1
Cercis_canadensis			449	70	40	343	30	102	0	4	0	3	0	1
Nissolia_schottii			231	59	19	135	40	90	0	6	0	4	0	2
Fragaria_vesca	Rosales	Rosaceae	270	33	4	152	26	84	3	34	2	33	1	1
Fragaria_ananassa			742	50	13	455	36	235	1	52	1	47	0	5
Fragaria_nilgerrensis			311	41	11	198	29	93	1	20	1	19	0	1
Potentilla_micrantha			191	27	20	161	1	3	6	27	6	25	0	2
Eriobotrya_japonica			697	96	4	311	89	360	3	26	3	23	0	3
Malus_domestica			522	55	4	288	48	204	3	30	3	27	0	3
Malus_baccata			436	60	9	214	45	191	6	31	6	26	0	5
Prunus_avium			381	35	3	251	32	123	0	7	0	6	0	1
Prunus_mume			470	110	3	227	107	231	0	12	0	11	0	1
Prunus_persica			387	60	5	225	54	149	1	13	1	12	0	1
Cerasus_yedoensis			838	116	19	540	97	278	0	20	0	17	0	3
Prunus_dulcis			366	41	3	214	38	140	0	12	0	11	0	1
Pyrus_bretschneideri			760	108	7	361	99	371	2	28	2	25	0	3
Pyrus_communis			417	53	6	180	46	213	1	24	1	20	0	4
Pyrus_betuleafolia			498	98	13	237	81	235	4	26	4	22	0	4
Rosa_multiflora			1202	218	48	698	165	460	5	44	5	42	0	2
Rosa_chinensis			247	36	10	141	26	97	0	9	0	8	0	1
Rubus_occidentalis			160	23	16	121	5	18	2	21	2	20	0	1
Dryas_drummondii			205	32	9	132	22	68	1	5	1	4	0	1
Morus_notabilis		Moraceae	145	26	6	110	20	31	0	4	0	2	0	2
Artocarpus_altilis			307	50	11	240	38	62	1	5	1	2	0	3
Artocarpus_heterophyllus			256	16	13	237	2	13	1	6	1	3	0	3
Ficus_erecta			1021	117	24	857	90	146	3	18	3	14	0	4
Cannabis_sativa		Cannabaceae	297	15	2	269	13	24	0	4	0	3	0	1
Ziziphus_jujuba		Rhamnaceae	809	110	13	583	97	215	0	11	0	10	0	1
Cladopus_chinensis	Malpighiales	Podostemaceae	17	0	0	17	0	0	0	0	0	0	0	0
Linum_usitatissimum		Linaceae	188	20	0	40	20	141	0	7	0	5	0	2
Kandelia_obovata		Rhizophoraceae	24	0	0	19	0	3	0	2	0	1	0	1
Populus_trichocarpa		Salicaceae	361	52	11	245	41	110	0	6	0	4	0	2
Populus_tremula			206	19	3	138	15	62	1	6	1	5	0	1
Populus_tremuloides			164	12	2	117	10	42	0	5	0	3	0	2
Populus_pruinosa			150	24	19	133	4	12	1	5	1	3	0	2
Populus_alba			84	2	2	72	0	2	0	10	0	8	0	2
Salix_brachista			151	19	12	128	7	15	0	8	0	6	0	2
Hevea_brasiliensis		Euphoribiaceae	1148	116	18	890	98	251	0	7	0	5	0	2
Jatropha_curcas			197	38	16	123	22	70	0	4	0	3	0	1
Manihot_esculenta			294	56	24	245	32	46	0	3	0	2	0	1
Ricinus_communis			160	29	5	111	24	45	0	4	0	3	0	1
Vernicia_fordii			356	73	11	240	62	112	0	4	0	3	0	1
Juglans_regia	Fagales	Juglandaceae	70	4	3	65	0	0	1	5	1	4	0	1
Carya_cathayensis			198	17	3	126	14	61	0	11	0	10	0	1
Carya_illinoinensis			87	4	0	61	4	25	0	1	0	0	0	1
Betula_pendula		Betulaceae	137	30	1	33	29	101	0	2	0	2	0	1
Alnus_glutinosa			381	51	24	268	27	109	0	4	0	3	0	1
Ostrya_chinensis			90	4	3	85	0	0	1	5	1	4	0	1
Ostrya_rehderiana			78	5	4	70	1	3	0	5	0	4	0	1
Casuarina_glauca		Casuarinaceae	442	14	3	168	9	262	2	12	2	11	0	1
Quercus_lobata		Fagaceae	1051	268	50	646	209	368	9	37	9	36	0	1
Quercus_suber			1484	193	11	935	177	504	5	45	5	44	0	1
Fagus_sylvatica			898	136	53	721	79	154	4	23	4	22	0	1
Castanea_mollissima			215	6	5	181	1	16	0	18	0	16	0	2
Averrhoa_carambola	Oxalidales	Oxalidaceae	189	17	7	134	10	51	0	4	0	2	0	2
Cephalotus_follicularis		Cephalotaceae	33	3	1	28	2	3	0	2	0	1	0	1
Carica_papaya	Brassicales	Caricaceae	50	6	0	38	6	10	0	2	0	1	0	1
Arabidopsis_lyrata		Brassicaceae	193	62	3	59	59	129	0	5	0	2	0	3
Arabidopsis_thaliana			166	50	1	54	49	107	0	5	0	2	0	3
Boechera_retrofracta			308	118	5	83	111	218	2	7	1	2	1	5
Brassica_juncea			302	61	10	137	49	140	2	25	2	15	0	10
Brassica_napus			487	108	6	146	101	319	1	22	1	15	0	7
Brassica_oleracea			348	90	6	101	84	230	0	17	0	11	0	6
Brassica_nigra			289	88	12	79	75	198	1	12	1	7	0	5
Camelina_sativa			616	147	2	169	145	432	0	15	0	5	0	10
Capsella_rubella			192	63	2	63	61	123	0	6	0	1	0	5
Capsella_bursa			263	83	8	92	75	162	0	9	0	2	0	7
Microthlaspi_erraticum			279	48	4	130	43	145	1	4	0	1	1	3
Eutrema_salsugineum			131	31	0	47	31	79	0	5	0	3	0	2
Raphanus_sativus			218	69	3	65	65	143	1	10	1	4	0	6
Raphanus_raphanistrum			185	37	1	64	34	111	2	10	1	5	1	5
Leavenworthia_alabamica			119	34	3	34	29	77	2	8	1	4	1	4
Sisymbrium_irio			212	70	7	79	63	128	0	5	0	2	0	3
Aethionema_arabicum			130	30	6	64	24	63	0	3	0	1	0	2
Cardamine_hirsuta			270	38	1	97	37	167	0	6	0	2	0	4
Barbarea_vulgaris			239	66	1	72	65	163	0	4	0	1	0	3
Tarenaya_hassleriana		Cleomaceae	56	8	0	34	8	20	0	2	0	1	0	1
Moringa_oleifera		Moringaceae	39	0	0	36	0	1	0	2	0	1	0	1
Gossypium_arboreum	Malvales	Malvaceae	270	36	6	218	30	49	0	3	0	1	0	2
Gossypium_raimondii			448	66	15	353	50	91	1	4	0	1	1	3
Gossypium_hirsutum			661	65	10	522	55	131	0	8	0	2	0	6
Gossypium_barbadense			716	108	28	580	80	129	0	7	0	2	0	5
Gossypium_turneri			211	3	1	200	2	7	0	4	0	2	0	2
Theobroma_cacao			306	20	13	281	7	23	0	2	0	1	0	1
Hibiscus_syriacus			376	71	31	290	40	76	0	10	0	1	0	9
Hibiscus_cannabinus			42	5	4	35	1	5	0	2	0	0	0	2
Corchorus_capsularis			128	19	18	120	1	6	0	2	0	1	0	1
Corchorus_olitorius			208	15	8	174	7	31	0	3	0	1	0	2
Durio_zibethinus			756	114	65	650	49	97	0	9	0	7	0	2
Bombax_ceiba			117	15	10	104	5	7	0	6	0	3	0	3
Aquilaria_sinensis		Tythraceae	166	10	9	162	1	2	0	2	0	1	0	1
Eucalyptus_grandis	Myrtales	Myrtaceae	803	38	8	400	30	402	0	1	0	0	0	1
Eucalyptus_camaldulensis			1790	22	7	578	15	1197	0	15	0	12	0	3
Punica_granatum		Lythraceae	237	34	13	130	20	101	1	6	1	4	0	2
Citrus_clementina	Sapindales	Rutaceae	429	91	27	296	64	130	0	3	0	2	0	1
Citrus_sinensis			529	52	17	413	35	110	0	6	0	3	0	3
Citrus_medica			84	2	2	80	0	1	0	3	0	2	0	1
Citrus_ichangensis			74	6	6	69	0	1	0	4	0	2	0	2
Citrus_grandis			132	1	1	129	0	0	0	3	0	2	0	1
Atlantia_buxifolia			131	15	7	97	8	31	0	3	0	2	0	1
Sclerocarya_birrea		Anacardiaceae	154	21	19	149	2	4	0	1	0	0	0	1
Mangifera_indica			110	11	8	102	1	1	2	7	2	4	0	3
Pistacia_vera			368	40	10	281	30	82	0	5	0	3	0	2
Acer_yangbiense		Sapindaceae	252	38	32	226	6	20	0	6	0	3	0	3
Dimocarpus_longan			568	51	28	507	23	52	0	9	0	5	0	4
Xanthoceras_sorbifolium			180	20	4	146	16	32	0	2	0	1	0	1
Ceratophyllum_demersum	Ceratophyllales	Ceratophyllaceae	25	0	0	25	0	0	0	0	0	0	0	0
