# Supplementary material for: The Landscape of Integrated Domains of Angiosperm NLR Genes Reveals Continuous Architecture Evolution of Plant Intracellular Immune Receptors
Source: Plants (Basel). 2025 Dec 26;15(1):81. doi: 10.3390/plants15010081 (PMC12787737; doi:10.3390/plants15010081)
Supplement: Supplementary file 1 [file plants-15-00081-s001.zip › Supplementary File/Table S3.xlsx]

## Sheet: Sheet1
Table S3. The proportion of NLR-ID genes in relation to the total NLR gene count and various NLR subclasses for each angiosperm species.
Species	Order	Family	NLR-ID/NLR	CNL-ID/CNL	TNL-ID/TNL	RNL-ID	NRG1-ID/NRG1_count	ADR1-ID/ADR1
Amborella_trichopoda	Amborellales	Amborellaceae	0.00952381	0.011236	0	0	0	0
Nymphaea_colorata	Nymphaeles	Nymphaeaceae	0.0612245	0.033195	0.11236	3	0.25	0.222222
Nymphaea_thermarum			0.0470588	0.047619	0.0277778	2	0.25	0.1
Euryale_ferox			0.0763359	0.05	0.109589	0	0	0
Piper_nigrum	Piperales	Piperaceae	0.0351201	0.035316	0	0	0	0
Liriodendron_chinense	Magnoliales	Magnoliaceae	0.126154	0.126543	0	0	0	0
Chimonanthus_salicifolius	Laurales	Calycanthaceae	0.015873	0.016129	0	0	0	0
Cinnamomum_kanehirae		Lauraceae	0.031746	0.0321716	0	0	0	0
Persea_americana			0.047619	0.047619	0	0	0	0
Spirodela_polyrhiza	Alismatales	Araceae	0.0246914	0.0246914	0	0	0	0
Lemna_minor			0	0	0	0	0	0
Zostera_marina		Zosteraceae	0.097561	0.097561	0	0	0	0
Zostera_muelleri			0.037037	0.037037	0	0	0	0
Aegilops_tauschii	Poales	Poaceae	0.10143	0.101562	0	0	0	0
Brachypodium_distachyon			0.0261628	0.0263158	0	0	0	0
Hordeum_vulgare			0.0391705	0.039261	0	0	0	0
Oryza_sativa			0.0356436	0.0357143	0	0	0	0
Oryza_nivara			0.0860927	0.0862832	0	0	0	0
Oryza_glaberrima			0.0279503	0.0280374	0	0	0	0
Oryza_brachyantha			0.0736842	0.0739437	0	0	0	0
Oryza_barthii			0.0969828	0.0971922	0	0	0	0
Oryza_glumipatula			0.0643678	0.0645161	0	0	0	0
Oryza_meridionalis			0.0625	0.0625	0	0	0	0
Oryza_longistaminata			0.0719875	0.0721003	0	0	0	0
Oryza_punctata			0.0636364	0.0638298	0	0	0	0
Oryza_rufipogon			0.0701754	0.0703297	0	0	0	0
Oryza_granulata			0.0674157	0.0677966	0	0	0	0
Leersia_perrieri			0.0534351	0.0535714	0	0	0	0
Phyllostachys_edulis			0.0537262	0.053913	0	0	0	0
Olyra_latifolia			0.0484262	0.0486618	0	0	0	0
Raddia_guianensis			0.0309278	0.0310881	0	0	0	0
Guadua_angustifolia			0.0207957	0.0208333	0	0	0	0
Bonia_amplexicaulis			0.0392157	0.039548	0	0	0	0
Triticum_aestivum			0.0543951	0.0544662	0	0	0	0
Triticum_urartu			0.0799257	0.0800745	0	0	0	0
Triticum_turgidum			0.0416351	0.0416983	0	0	0	0
Lolium_perenne			0.057377	0.0576132	0	0	0	0
Eragrostis_tef			0.0538462	0.0542636	0	0	0	0
Eragrostis_curvula			0.0697368	0.0698287	0	0	0	0
Panicum_miliaceum			0.0705394	0.0708333	0	0	0	0
Puccinellia_tenuiflora			0.0997442	0.1	0	0	0	0
Setaria_italica			0.0560538	0.0561798	0	0	0	0
Sorghum_bicolor			0.0553846	0.0555556	0	0	0	0
Saccharum_spp_R570			0	0	0	0	0	0
Saccharum_spontaneum			0.0782269	0.078534	0	0	0	0
Oropetium_thomaeum			0.0285714	0.0294118	0	0	0	0
Zea_mays			0.0275862	0.027972	0	0	0	0
Zoysia_japonica			0.0340136	0.0344828	0	0	0	0
Zoysia_matrella			0.0454545	0.0462185	0	0	0	0
Zoysia_pacifica			0.048913	0.0494505	0	0	0	0
Dichanthelium_oligosanthes			0.0896552	0.0902778	0	0	0	0
Cenchrus_americanus			0.0388889	0.0389972	0	0	0	0
Echinochloa_crus_galli			0.066474	0.0668605	0	0	0	0
Ananas_comosus		Bromeliaceae	0.0179641	0.0180723	0	0	0	0
Ananas_bracteatus			0.020979	0.0211268	0	0	0	0
Elaeis_guineensis	Arecales	Arecaceae	0.0229008	0.0229885	0	0	0	0
Phoenix_dactylifera			0.0705882	0.0705882	0	0	0	0
Cocos_nucifera			0.0222222	0.0223881	0	0	0	0
Daemonorops_jenkinsiana			0.0298507	0.0299625	0	0	0	0
Calamus_simplicifolius			0.0350877	0.0352645	0	0	0	0
Musa_acuminata	Zingiberales	Musaceae	0.00917431	0.00925926	0	0	0	0
Musa_balbisiana			0.0786517	0.0795455	0	0	0	0
Musa_itinerans			0.00574713	0.00578035	0	0	0	0
Musa_schizocarpa			0.015625	0.015873	0	0	0	0
Ensete_ventricosum			0	0	0	0	0	0
Phalaenopsis_equestris	Asparagales	Orchidaceae	0	0	0	0	0	0
Phalaenopsis_aphrodite			0.0212766	0.0217391	0	0	0	0
Dendrobium_catenatum			0.04375	0.0440252	0	0	0	0
Apostasia_shenzhenica			0	0	0	0	0	0
Gastrodia_elata			0	0	0	0	0	0
Asparagus_officinalis		Asparagaceae	0	0	0	0	0	0
Asparagus_setaceus			0.0384615	0.0384615	0	0	0	0
Dioscorea_rotundata	Dioscoreales	Dioscoreaceae	0.107784	0.108434	0	0	0	0
Trichopus_zeylanicus			0.0697674	0.0705882	0	0	0	0
Nelumbo_nucifera	Proteales	Nelumbonaceae	0.0451128	0.0487805	0	0	0	0
Macadamia_integrifolia		Proteaceae	0.0318471	0.032	0.0526316	0	0	0
Aquilegia_coerulea	Ranunculales	Ranunculaceae	0.0686695	0.0689655	0	0	0	0
Macleaya_cordata		Papaveraceae	0	0	0	0	0	0
Eschscholzia_californica			0.10084	0.111111	0	0	0	0
Papaver_somniferum			0.056338	0.056338	0	0	0	0
Kingdonia_uniflora		Circaeasteraceae	0.23913	0.23913	0	0	0	0
Beta_vulgaris	Caryophyllales	Amaranthaceae	0.0522388	0.0530303	0	0	0	0
Beta_patula			0.0416667	0.0423729	0	0	0	0
Amaranthus_hypochondriacus			0.0350877	0.0357143	0	0	0	0
Chenopodium_quinoa			0.0536278	0.0544872	0	0	0	0
Chenopodium_pallidicaule			0.0918367	0.09375	0	0	0	0
Spinacia_oleracea			0.056	0.057377	0	0	0	0
Suaeda_aralocaspica			0.0769231	0.0819672	0	0	0	0
Simmondsia_chinensis		Simmondsiaceae	0.0103093	0	0.0909091	0	0	0
Fagopyrum_esculentum		Polygonaceae	0.087156	0.0896226	0	0	0	0
Fagopyrum_tataricum			0.00854701	0.00884956	0	0	0	0
Dianthus_caryophyllus		Caryophyllaceae	0.0547264	0.0555556	0	0	0	0
Carnegiea_gigantea		Cactaceae	0.0379747	0.0384615	0	0	0	0
Malania_oleifera	Santalales	Olacaceae	0.0736842	0.0379747	0.333333	0	0	0
Actinidia_chinensis	Ericales	Actinidiaceae	0.0309278	0.0326087	0	0	0	0
Actinidia_eriantha			0.0829016	0.0253165	0.387097	0	0	0
Rhododendron_delavayi		Ericaceae	0.0458015	0.0338983	0.181818	0	0	0
Rhododendron_williamsianum			0.0340909	0.0357143	0	0	0	0
Primula_veris		Primulaceae	0	0	0	0	0	0
Diospyros_oleifera		Ebenaceae	0.09	0.0555556	0.136364	0	0	0
Diospyros_lotus			0.139785	0.033557	0.274194	0	0	0
Camellia_sinensis		Theaceae	0.0662252	0.0117647	0.395349	0	0	0
Camptotheca_acuminata	Cornales	Nyssaceae	0.0536913	0.05	0.333333	0	0	0
Nyssa_sinensis			0.122388	0.117284	0.6	0	0	0
Genlisea_aurea	Lamiales	Lentibulariaceae	0	0	0	0	0	0
Utricularia_gibba			0	0	0	0	0	0
Utricularia_reniformis			0.0238095	0.0238095	0	0	0	0
Striga_asiatica		Orobanchaceae	0.0561798	0.0568182	0	0	0	0
Mimulus_guttatus		Phrymaceae	0.0217391	0.021875	0	0	0	0
Sesamum_indicum		Pedaliaceae	0.0292398	0.0294118	0	0	0	0
Olea_europaea		Oleaceae	0.0469799	0.0460993	0.2	0	0	0
Boea_hygrometrica		Gesneriaceae	0.0930233	0.0941176	0	0	0	0
Handroanthus_impetiginosus		Bignoniaceae	0.0574163	0.0585366	0	0	0	0
Antirrhinum_majus		Plantaginaceae	0.0351562	0.025974	0.130435	0	0	0
Salvia_miltiorrhiza		Lamiaceae	0.0571429	0.0576923	0	0	0	0
Salvia_splendens			0.0330789	0.0333333	0	0	0	0
Tectona_grandis			0.0402477	0.0408805	0	0	0	0
Capsicum_annuum	Solanales	Solanaceae	0.0557377	0.0418118	0.3125	0	0	0
Capsicum_chinense			0.0968188	0.0732436	0.42	0	0	0
Capsicum_baccatum			0.0868056	0.0721271	0.372093	0	0	0
Petunia_axillaris			0.065	0.0673575	0	0	0	0
Petunia_inflata			0.197222	0.198864	0.166667	0	0	0
Solanum_lycopersicum			0.0862745	0.045045	0.387097	0	0	0
Solanum_melongena			0.201923	0.174905	0.361702	0	0	0
Solanum_pennellii			0.16895	0.126984	0.464286	0	0	0
Solanum_tuberosum			0.0850112	0.0478723	0.294118	0	0	0
Solanum_commersonii			0.111717	0.109244	0.222222	0	0	0
Solanum_chacoense			0.0682111	0.0533708	0.245902	0	0	0
Solanum_chilense			0.140625	0.0673077	0.5	0	0	0
Ipomoea_trifida		Convolvulaceae	0.0902778	0.0703518	0.34375	0	0	0
Ipomoea_nil			0.0701299	0.0425532	0.236364	0	0	0
Ipomoea_batatas			0.0976331	0.0725953	0.208333	1	0.333333	0
Ipomoea_triloba			0.0555556	0.0471204	0.137931	1	0.5	0
Cuscuta_campestris			0	0	0	0	0	0
Cuscuta_australis			0	0	0	0	0	0
Coffea_canephora	Gentianales	Rubiaceae	0.0921409	0.0846047	0.466667	0	0	0
Chiococca_alba			0.153846	0.154229	0.333333	0	0	0
Coffea_arabica			0.150082	0.148678	0.3	0	0	0
Gelsemium_sempervirens		Gelsemiaceae	0.0783699	0.0786164	0	0	0	0
Catharanthus_roseus		Apocynaceae	0.160494	0.163522	0	0	0	0
Calotropis_gigantea			0.125	0.126214	0	0	0	0
Eucommia_ulmoides	Garryales	Eucommiaceae	0.0378788	0.0350877	0.0833333	0	0	0
Cynara_cardunculus	Asterales	Asteraceae	0.030303	0.0392157	0	0	0	0
Mikania_micrantha			0.108974	0.0666667	0.17037	0	0	0
Erigeron_breviscapus			0.0740741	0.0689655	0.105263	0	0	0
Helianthus_annuus			0.0397727	0.0167364	0.0918367	1	0	0.333333
Taraxacum_kok_saghyz			0.179487	0.0769231	0.291139	0	0	0
Chrysanthemum_nankingense			0.0906863	0.0604982	0.172414	0	0	0
Chrysanthemum_seticuspe			0.196162	0.138965	0.240072	0	0	0
Platycodon_grandiflorus		Campanulaceae	0.042735	0.020202	0.25	0	0	0
Lonicera_japonica	Dipsacales	Caprifoliaceae	0.013245	0.0149254	0	0	0	0
Daucus_carota	Apiales	Apiaceae	0.0604027	0.0647482	0	0	0	0
Coriandrum_sativum			0.0471204	0.00819672	0.129032	0	0	0
Apium_graveolens			0.03125	0	0.222222	0	0	0
Panax_ginseng		Araliaceae	0.139535	0.147059	0.25	0	0	0
Rhodiola_crenulata	Saxifragales	Crassulaceae	0	0	0	0	0	0
Kalanchoe_fedtschenkoi			0.0220588	0.01	0.0606061	0	0	0
Sedum_album			0.0652174	0.0714286	0.0625	0	0	0
Vitis_vinifera	Vitales	Vitaceae	0.105618	0.0477454	0.56	1	0.0588235	0
Citrullus_lanatus	Cucurbitales	Cucurbitaceae	0.119048	0	0.277778	0	0	0
Cucumis_melo			0.04	0	0.0909091	0	0	0
Cucumis_sativus			0.0434783	0	0.111111	0	0	0
Cucurbita_moschata			0.157895	0.0571429	0.411765	0	0	0
Cucurbita_maxima			0.2	0.105263	0.666667	0	0	0
Cucurbita_pepo			0	0	0	0	0	0
Cucurbita_argyrosperma			0.0666667	0	0.333333	0	0	0
Siraitia_grosvenorii			0.310345	0.047619	0.485714	0	0	0
Benincasa_hispida			0.0547945	0	0.16	0	0	0
Momordica_charantia			0.105263	0	0.307692	0	0	0
Lagenaria_siceraria			0.166667	0.0227273	0.351351	0	0	0
Datisca_glomerata		Datiscaceae	0.0493827	0.0277778	0.285714	0	0	0
Begonia_fuchsioides		Begoniaceae	0.12963	0.12963	0	0	0	0
Abrus_precatorius	Fabales	Fabaceae	0.168421	0.0304709	0.309973	2	0.08	0
Cajanus_cajan			0.0418118	0.00606061	0.0892857	1	0.125	0
Cicer_arietinum			0.0952381	0.0263158	0.304348	1	0.25	0
Cicer_reticulatum			0.0841121	0.0266667	0.259259	0	0	0
Glycine_max			0.0831234	0.047619	0.148649	0	0	0
Glycine_soja			0.113953	0.0708333	0.189349	0	0	0
Lotus_japonicus			0.0577617	0.0322581	0.0833333	0	0	0
Medicago_truncatula			0.137805	0.0534521	0.249292	1	0.0625	0
Phaseolus_vulgaris			0.0823529	0.0220264	0.223301	0	0	0
Pisum_sativum			0.0300752	0.00892857	0.181818	1	0	0.25
Vigna_radiata			0.168539	0.135593	0.25	1	0.2	0
Vigna_angularis			0.0658683	0.0333333	0.184211	0	0	0
Vigna_unguiculata			0.0674157	0.028	0.124324	0	0	0
Lablab_purpureus			0.102564	0.0740741	0.222222	0	0	0
Faidherbia_albida			0.0313901	0.0211268	0.0540541	0	0	0
Lupinus_angustifolius			0.0576923	0.0540541	0.111111	0	0	0
Lupinus_albus			0.0851064	0.0769231	0.133333	0	0	0
Trifolium_pratense			0.122685	0.089404	0.226087	0	0	0
Trifolium_subterranean			0.0569106	0.017316	0.121951	2	0.111111	0.166667
Ammopiptanthus_nanus			0.227273	0.02	0.444444	0	0	0
Arachis_ipaensis			0.163077	0.0869565	0.370787	0	0	0
Arachis_hypogaea			0.251506	0.123944	0.40604	2	0.2	0
Arachis_monticola			0.131673	0.0501475	0.269231	1	0.0769231	0
Spatholobus_suberectus			0.0496454	0.0458716	0.0833333	0	0	0
Glycyrrhiza_uralensis			0.101124	0.0273973	0.201754	0	0	0
Mimosa_pudica			0.232472	0.125	0.328467	2	0.333333	0
Chamaecrista_fasciculata			0.131818	0.056	0.23913	0	0	0
Cercis_canadensis			0.155902	0.116618	0.294118	0	0	0
Nissolia_schottii			0.255411	0.140741	0.444444	0	0	0
Fragaria_vesca	Rosales	Rosaceae	0.122222	0.0263158	0.309524	3	0.0606061	1
Fragaria_ananassa			0.0673854	0.0285714	0.153191	1	0.0212766	0
Fragaria_nilgerrensis			0.131833	0.0555556	0.311828	1	0.0526316	0
Potentilla_micrantha			0.141361	0.124224	0.333333	6	0.24	0
Eriobotrya_japonica			0.137733	0.0128617	0.247222	3	0.130435	0
Malus_domestica			0.105364	0.0138889	0.235294	3	0.111111	0
Malus_baccata			0.137615	0.0420561	0.235602	6	0.230769	0
Prunus_avium			0.0918635	0.0119522	0.260163	0	0	0
Prunus_mume			0.234043	0.0132159	0.463203	0	0	0
Prunus_persica			0.155039	0.0222222	0.362416	1	0.0833333	0
Cerasus_yedoensis			0.138425	0.0351852	0.348921	0	0	0
Prunus_dulcis			0.112022	0.0140187	0.271429	0	0	0
Pyrus_bretschneideri			0.142105	0.0193906	0.266846	2	0.08	0
Pyrus_communis			0.127098	0.0333333	0.215962	1	0.05	0
Pyrus_betuleafolia			0.196787	0.0548523	0.344681	4	0.181818	0
Rosa_multiflora			0.181364	0.0687679	0.358696	5	0.119048	0
Rosa_chinensis			0.145749	0.070922	0.268041	0	0	0
Rubus_occidentalis			0.14375	0.132231	0.277778	2	0.1	0
Dryas_drummondii			0.156098	0.0681818	0.323529	1	0.25	0
Morus_notabilis		Moraceae	0.17931	0.0545455	0.645161	0	0	0
Artocarpus_altilis			0.162866	0.0458333	0.612903	1	0.5	0
Artocarpus_heterophyllus			0.0625	0.0548523	0.153846	1	0.333333	0
Ficus_erecta			0.114594	0.0280047	0.616438	3	0.214286	0
Cannabis_sativa		Cannabaceae	0.0505051	0.00743494	0.541667	0	0	0
Ziziphus_jujuba		Rhamnaceae	0.13597	0.0222985	0.451163	0	0	0
Cladopus_chinensis	Malpighiales	Podostemaceae	0	0	0	0	0	0
Linum_usitatissimum		Linaceae	0.106383	0	0.141844	0	0	0
Kandelia_obovata		Rhizophoraceae	0	0	0	0	0	0
Populus_trichocarpa		Salicaceae	0.144044	0.044898	0.372727	0	0	0
Populus_tremula			0.092233	0.0217391	0.241935	1	0.2	0
Populus_tremuloides			0.0731707	0.017094	0.238095	0	0	0
Populus_pruinosa			0.16	0.142857	0.333333	1	0.333333	0
Populus_alba			0.0238095	0.0277778	0	0	0	0
Salix_brachista			0.125828	0.09375	0.466667	0	0	0
Hevea_brasiliensis		Euphoribiaceae	0.101045	0.0202247	0.390438	0	0	0
Jatropha_curcas			0.192893	0.130081	0.314286	0	0	0
Manihot_esculenta			0.190476	0.0979592	0.695652	0	0	0
Ricinus_communis			0.18125	0.045045	0.533333	0	0	0
Vernicia_fordii			0.205056	0.0458333	0.553571	0	0	0
Juglans_regia	Fagales	Juglandaceae	0.0571429	0.0461538	0	1	0.25	0
Carya_cathayensis			0.0858586	0.0238095	0.229508	0	0	0
Carya_illinoinensis			0.045977	0	0.16	0	0	0
Betula_pendula		Betulaceae	0.218978	0.030303	0.287129	0	0	0
Alnus_glutinosa			0.133858	0.0895522	0.247706	0	0	0
Ostrya_chinensis			0.0444444	0.0352941	0	1	0.25	0
Ostrya_rehderiana			0.0641026	0.0571429	0.333333	0	0	0
Casuarina_glauca		Casuarinaceae	0.0316742	0.0178571	0.0343511	2	0.181818	0
Quercus_lobata		Fagaceae	0.254995	0.0773994	0.567935	9	0.25	0
Quercus_suber			0.130054	0.0117647	0.35119	5	0.113636	0
Fagus_sylvatica			0.151448	0.073509	0.512987	4	0.181818	0
Castanea_mollissima			0.027907	0.0276243	0.0625	0	0	0
Averrhoa_carambola	Oxalidales	Oxalidaceae	0.0899471	0.0522388	0.196078	0	0	0
Cephalotus_follicularis		Cephalotaceae	0.0909091	0.0357143	0.666667	0	0	0
Carica_papaya	Brassicales	Caricaceae	0.12	0	0.6	0	0	0
Arabidopsis_lyrata		Brassicaceae	0.321244	0.0508475	0.457364	0	0	0
Arabidopsis_thaliana			0.301205	0.0185185	0.457944	0	0	0
Boechera_retrofracta			0.383117	0.060241	0.509174	2	0.5	0.2
Brassica_juncea			0.201987	0.0729927	0.35	2	0.133333	0
Brassica_napus			0.221766	0.0410959	0.316614	1	0.0666667	0
Brassica_oleracea			0.258621	0.0594059	0.365217	0	0	0
Brassica_nigra			0.304498	0.151899	0.378788	1	0.142857	0
Camelina_sativa			0.238636	0.0118343	0.335648	0	0	0
Capsella_rubella			0.328125	0.031746	0.495935	0	0	0
Capsella_bursa			0.315589	0.0869565	0.462963	0	0	0
Microthlaspi_erraticum			0.172043	0.0307692	0.296552	1	0	0.333333
Eutrema_salsugineum			0.236641	0	0.392405	0	0	0
Raphanus_sativus			0.316514	0.0461538	0.454545	1	0.25	0
Raphanus_raphanistrum			0.2	0.015625	0.306306	2	0.2	0.2
Leavenworthia_alabamica			0.285714	0.0882353	0.376623	2	0.25	0.25
Sisymbrium_irio			0.330189	0.0886076	0.492188	0	0	0
Aethionema_arabicum			0.230769	0.09375	0.380952	0	0	0
Cardamine_hirsuta			0.140741	0.0103093	0.221557	0	0	0
Barbarea_vulgaris			0.276151	0.0138889	0.398773	0	0	0
Tarenaya_hassleriana		Cleomaceae	0.142857	0	0.4	0	0	0
Moringa_oleifera		Moringaceae	0	0	0	0	0	0
Gossypium_arboreum	Malvales	Malvaceae	0.133333	0.0275229	0.612245	0	0	0
Gossypium_raimondii			0.147321	0.0424929	0.549451	1	0	0.333333
Gossypium_hirsutum			0.0983359	0.0191571	0.419847	0	0	0
Gossypium_barbadense			0.150838	0.0482759	0.620155	0	0	0
Gossypium_turneri			0.014218	0.005	0.285714	0	0	0
Theobroma_cacao			0.0653595	0.0462633	0.304348	0	0	0
Hibiscus_syriacus			0.18883	0.106897	0.526316	0	0	0
Hibiscus_cannabinus			0.119048	0.114286	0.2	0	0	0
Corchorus_capsularis			0.148438	0.15	0.166667	0	0	0
Corchorus_olitorius			0.0721154	0.045977	0.225806	0	0	0
Durio_zibethinus			0.150794	0.1	0.505155	0	0	0
Bombax_ceiba			0.128205	0.0961538	0.714286	0	0	0
Aquilaria_sinensis		Tythraceae	0.060241	0.0555556	0.5	0	0	0
Eucalyptus_grandis	Myrtales	Myrtaceae	0.0473225	0.02	0.0746269	0	0	0
Eucalyptus_camaldulensis			0.0122905	0.0121107	0.0125313	0	0	0
Punica_granatum		Lythraceae	0.14346	0.1	0.19802	1	0.25	0
Citrus_clementina	Sapindales	Rutaceae	0.212121	0.0912162	0.492308	0	0	0
Citrus_sinensis			0.0982987	0.0411622	0.318182	0	0	0
Citrus_medica			0.0238095	0.025	0	0	0	0
Citrus_ichangensis			0.0810811	0.0869565	0	0	0	0
Citrus_grandis			0.00757576	0.00775194	0	0	0	0
Atlantia_buxifolia			0.114504	0.0721649	0.258065	0	0	0
Sclerocarya_birrea		Anacardiaceae	0.136364	0.127517	0.5	0	0	0
Mangifera_indica			0.1	0.0784314	1	2	0.5	0
Pistacia_vera			0.108696	0.0355872	0.365854	0	0	0
Acer_yangbiense		Sapindaceae	0.150794	0.141593	0.3	0	0	0
Dimocarpus_longan			0.0897887	0.0552268	0.442308	0	0	0
Xanthoceras_sorbifolium			0.111111	0.0273973	0.5	0	0	0
Ceratophyllum_demersum	Ceratophyllales	Ceratophyllaceae	0	0	0	0	0	0
