# Supplementary material for: The Landscape of Integrated Domains of Angiosperm NLR Genes Reveals Continuous Architecture Evolution of Plant Intracellular Immune Receptors
Source: Plants (Basel). 2025 Dec 26;15(1):81. doi: 10.3390/plants15010081 (PMC12787737; doi:10.3390/plants15010081)
Supplement: Supplementary file 1 [file plants-15-00081-s001.zip › Supplementary File/Table S4.xlsx]

## Sheet: Sheet1
Table S4. The frequency of IDs within angiosperm NLR genes.
ID name	Number of NLR genes cantaining the ID
Suc_Fer-like	11
DAGK_cat	24
DAGK_acc	17
C-JID	4604
zf-C3HC4_3	12
Plant_tran	8
CS	7
AP2	17
WRKY	136
HMA	33
SBP	20
DUF1507	4
ATPase_2	715
RVT_2	121
Pkinase	290
REV	1
TPR_17	1
SAM_Ste50p	4
Fer4_12	1
zf-CW	4
DUF3475	7
SCF	7
RVT_3	66
IBR	1
Frem_N	1
DUF4220	25
gag_pre-integrs	78
Jacalin	86
Arm	19
DUF1666	1
DUF594	24
XAP5	1
Helicase_C	9
BES1_N	3
Zip	1
UDPGT	6
TniB	46
Retrotran_gag_2	109
rve	69
MS_channel	1
zf_CCCH_4	1
zf-CCCH	25
PP2C	23
C1_2	11
ArgoN	2
ArgoL1	2
PAZ	2
ArgoL2	2
ArgoMid	2
Piwi	2
Dirigent	1
Root_cap	2
PK_Tyr_Ser-Thr	107
DUF761	9
CSF-1	1
TOC159_MAD	2
F-box-like	6
DDE_Tnp_4	55
Motile_Sperm	23
PMD	14
p450	12
His_biosynth	1
ABC1	6
zf-BED	53
GlutR_dimer	1
Rhodanese	1
HTH_38	2
DUF3681	7
FAR1	5
MULE	9
Thioredoxin	33
B3	57
Kelch_1	22
Kelch_6	11
Kelch_2	5
WD40	33
DUF676	1
Proteasome	4
zf-RVT	93
GRAS	10
AvrRpt-cleavage	13
Wax2_C	1
TsaE	9
GUB_WAK_bind	6
CEP44	2
Exo_endo_phos	5
Chromo	5
Rit1_C	1
VPS28	2
Ceramidase	3
ATHILA	2
DUF640	22
TPR_19	4
Katanin_con80	2
Glutaredoxin	2
protein_MS5	1
S1-P1_nuclease	1
Auxin_inducible	1
CbiX	3
Ribosomal_S26e	1
WEMBL	1
URO-D	1
MMR_HSR1	8
GN3L_Grn1	1
SNARE_assoc	4
Calmodulin_bind	26
SBF	4
WAK	2
Sugar_tr	15
FAF	1
Exo70	11
PAP_central	3
Transposase_24	6
Pyr_redox_2	8
SRF-TF	5
Q_salvage	1
PPR_2	54
Methyltransf_2	4
HIG_1_N	2
Ras	5
RT_RNaseH	10
Integrase_H2C2	16
SKA1	3
VHP	2
CSTF_C	4
RVT_1	55
PP2	92
Bromo_TP	2
USP7_ICP0_bdg	1
USP7_C2	2
Mpv17_PMP22	1
MAP65_ASE1	1
Hexokinase_1	2
Hexokinase_2	2
PHM7_cyt	2
RSN1_7TM	2
RRM_1	26
DUF3818	2
DUF3542	626
GRAM	2
Glyco_hydro_17	1
DUF4219	34
Ion_trans	1
cNMP_binding	1
ZZ	7
Myb_DNA-bind_6	3
Myb_DNA-binding	17
Cpn10	2
NYN	1
Gly_transf_sug	1
Gb3_synth	1
FBD	5
F-box	10
Frigida	2
Nodulin-like	1
PPR	52
PAH	6
BRX	8
DA1-like	20
LIM	21
DUF247	7
DUF2828	2
HEAT_2	2
HEAT_PBS	1
Lysine_decarbox	4
zf-CCHC	15
HhH-GPD	3
NUDIX_4	3
CAAD	1
GST_N	3
GST_C	4
EF1G	1
zf-GRF	8
RNA_helicase	6
Epimerase	7
CBM49	4
Glyco_hydro_9	7
Ank_2	21
Ank_3	4
PGG	12
SMP_LBD	1
C2	10
SPT2	1
Glyco_transf_5	1
PRA1	2
CRAL_TRIO_N	3
Aa_trans	5
Flavodoxin_1	2
PhoD	2
PCC	8
PB1	29
Solute_trans_a	3
EMP24_GP25L	1
Syntaxin	6
DUF573	3
LOB	3
Ribosomal_L23	1
ABC_tran	44
SPARK	1
NAD_binding_4	3
FNIP	62
Ank_4	11
RNA_pol_Rpc34	2
PhosphMutase	1
Glycos_transf_2	1
ENTH	2
DUF1664	3
DUF3885	1
Mg_chelatase	2
DUF5906	8
ABA_WDS	1
bZIP_1	2
RINGv	2
Mito_carr	11
Glyco_hydro_32N	1
Glyco_hydro_32C	1
Ribosomal_L37ae	2
DUF2996	1
RNA_pol_Rpb6	1
CRAL_TRIO	3
SAP	1
WGR	1
PARP_reg	1
PARP	2
Iso_dh	2
Presenilin	2
MIP	2
Sod_Fe_N	1
DUF1995	1
peroxidase	7
ARGLU	1
SAM_2	2
Nucleoside_tran	2
Sod_Fe_C	3
Transferase	10
DYW_deaminase	18
zf-RanBP	1
Ribosomal_S28e	1
Peptidase_C48	21
Ald_Xan_dh_C2	1
Retrotrans_gag	52
Roc	9
Terminase_GpA	1
XhlA	1
HTH_Tnp_Tc5	1
cobW	5
WW	2
Sec16	1
Sec16_C	1
VQ	36
DUF4955	1
U-box	14
Cupin_1	4
RsgA_GTPase	11
Erp_C	1
NAM	13
PP-binding	1
Cellulose_synt	4
DUF659	4
TCP	7
Nudix_hydro	1
NUDIX	1
CH	1
IQ	11
Inhibitor_I9	2
Peptidase_S8	3
Methyltransf_14	1
Rad17	29
DUF4283	26
PIG-X	1
START	1
GARS_N	1
GARS_A	1
GARS_C	1
SNAP	1
Brix	4
NAD_binding_8	1
LMBR1	1
K-box	3
RINT1_TIP1	2
Mem_trans	2
zf-FLZ	2
LisH	1
Aldo_ket_red	3
Pox_A32	18
Methyltransf_16	2
Glycos_transf_1	9
Ribosomal_L32e	2
Ovate	2
Lipase_3	4
EDS1_EP	4
Lectin_legB	5
DUF760	1
NPR1_like_C	4
BTB	11
Mob1_phocein	1
S10_plectin	2
TOM20_plant	1
SURF2	2
GCS2	2
Atx10homo_assoc	1
Fer4_20	1
Methyltransf_3	2
DUF3531	1
RuvB_N	41
BPS1	3
ATPase	2
EF-hand_7	3
TAXi_N	5
CCT	4
DUF724	1
A_thal_3526	2
zf-C3HC4	2
HLH	9
GTP_cyclohydroI	1
Neprosin	1
ATP-synt_C	2
PPR_1	19
tRNA-synt_1	1
zf-U11-48K	1
B56	2
CBFB_NFYA	3
Kelch_3	3
Methyltransf_25	3
Methyltransf_11	3
POTRA	2
Omp85	2
AIRS	1
Glyco_transf_28	1
Pectate_lyase_4	2
NAD_Gly3P_dh_N	1
NAD_Gly3P_dh_C	1
FMO-like	3
NAD_binding_9	1
GMC_oxred_N	3
FKBP_C	2
Myosin_N	2
DIL	2
Prenyltrans	1
Ribosomal_L14	1
ERG4_ERG24	1
PRP1_N	1
Ribosomal_L29e	1
GDA1_CD39	1
KH_2	1
Ribosomal_S3_C	1
Dynamin_N	1
XH	5
zf-XS	1
XS	1
RHD3	3
RT_RNaseH_2	19
RRM_2	1
RVP_2	12
PDT	8
Amidase	1
Cpn60_TCP1	4
EDR2_C	2
IstB_IS21	7
Malectin	2
CG-1	9
Arginosuc_synth	1
SufE	1
Cyclin_C	3
SNF2-rel_dom	2
Pyridoxal_deC	1
MA3	2
LMWPc	1
HAD_2	6
NHL	2
SGL	2
DSHCT	1
Ribosomal_L5e	1
Ribosomal_L18_c	1
DUF2431	2
Retrotran_gag_3	37
UBA	3
AdenylateSensor	2
KA1	2
Cullin	5
MRP-S27	1
PPR_3	7
NADHdh	1
HSP90	5
DUF5821	1
Pectinesterase	1
Viral_helicase1	7
TBP	1
TPX2	2
Bac_rhamnosid_C	2
Sas10_Utp3	1
Sas10	1
ABC2_membrane_7	2
Dimer_Tnp_hAT	7
MIF4G	3
Glyco_tran_28_C	1
zf-RING_2	9
SDA1	1
Ty3_capsid	4
Ammonium_transp	2
SRP54_N	1
Arm-DNA-bind_2	1
Skp1	3
MeaB	4
DUF815	7
DUF948	4
Glyco_transf_20	1
Trehalose_PPase	2
PMM	1
AMP-binding	5
RuBisCO_small	1
GDI	3
mTERF	2
RNA_pol_A_bac	4
ResIII	2
GDP_Man_Dehyd	1
HTH_psq	1
SHMT	1
tRNA-synt_2	3
CTC1_2	1
DUF4005	3
Dimerisation	2
Formyl_trans_N	1
Bac_transf	1
Baculo_PEP_C	1
DSPc	1
NAT	1
PAN_2	4
DUF223	1
PhaP_Bmeg	2
LSM	2
Carb_kinase	1
DUF3388	1
Glyco_transf_25	1
NAD_kinase_C	1
DcpS	1
GatB_Yqey	1
SCP2	1
Ank_5	3
SWIB	2
PHD	7
ANF_receptor	2
Lig_chan-Glu_bd	2
Lig_chan	2
DEAD	2
Prolamin_like	2
MaoC_dehydratas	1
Chalcone	2
ERO1	2
Malic_M	2
Enolase_C	1
Ceramidse_alk_C	1
DXP_synthase_N	1
Transket_pyr	2
Transketolase_C	1
zf-CCHC_4	10
PhoLip_ATPase_C	1
WLM	3
PUB	3
Thg1C	2
Thg1	1
EFTUD2	1
MCM	1
EF-hand_1	6
SH3_19	14
ARID	2
S_locus_glycop	3
AA_permease_2	6
Torus	1
eIF-6	8
Ribosomal_S10	6
Kinesin	2
ADK	1
INCENP_ARK-bind	1
DUF677	5
KAP_NTPase	5
YlzJ	1
Ribosomal_L18	2
Aldedh	1
ClpB_D2-small	4
Adeno_E4_34	1
DEK_C	1
PEPcase	1
YqeC	1
SUI1	3
Myb_DNA-bind_4	10
MutS_V	1
DUF1985	1
DBD_Tnp_Mut	6
SesA	15
DTW	4
RIC1	1
MoCF_biosynth	1
MoeA_C	1
CNH	1
ZF-HD_dimer	1
Ist1	2
Inos-1-P_synth	1
TB2_DP1_HVA22	3
Sucrose_synth	5
X8	2
NTPase_1	12
Spatacsin_C	1
Terpene_syn_C_2	1
Alginate_lyase2	1
zf-C3H1	1
Ribosomal_S7e	1
bHLH-MYC_N	2
NAD_binding_10	1
B_lectin	5
PEARLI-4	1
Amidohydro_3	1
Vps26	1
Ribosomal_L40e	1
MPC	1
RTC	1
DUF667	1
DUF5845	3
PUNUT	2
DUF3403	3
Aldolase	1
Pex2_Pex12	1
zf-C3HC4_2	3
V-SNARE	1
Amidohydro_1	1
Cyt-b5	1
PMEI	2
Inositol_P	1
MEKHLA	1
DUF716	3
DUF6490	1
Coatomer_E	1
Transposase_28	4
DUF1295	1
2-oxogl_dehyd_N	1
E1_dh	2
PTR2	3
Bax1-I	1
Asp_protease_2	2
KIX_2	3
Ribosomal_L6	2
tRNA-synt_2d	1
PTPlike_phytase	1
Guanylate_kin	1
DUF1732	1
HEAT	3
Vac14_Fab1_bd	1
Vac14_Fig4_bd	1
HEAT_EZ	1
GCK	2
Adap_comp_sub	5
Photo_RC	2
SecA_DEAD	4
SecA_PP_bind	1
SecA_SW	1
DUF538	4
DnaJ_C	3
COX15-CtaA	4
ISG65-75	1
ABC_membrane	1
ABC2_membrane	2
IF4E	1
Cauli_VI	2
Pox_A3L	1
DUF4709	1
Raffinose_syn	1
DnaJ_CXXCXGXG	1
Complex1_49kDa	1
NAP	6
Glyco_hydro_1	1
Herpes_UL52	1
TIM	1
Seryl_tRNA_N	7
Steroid_dh	1
Glutaredoxin2_C	2
DUF569	5
WH2	1
SART-1	1
CM_1	1
Chal_sti_synt_N	1
Thaumatin	1
Vps54	2
Pkinase_C	2
DPBB_1	1
Expansin_C	2
RAMP	25
DUF4406	25
HSP70	14
DUF1725	1
Ank	2
Hydrolase_4	2
Lipase3_N	2
Linker_histone	1
BAH	4
DUF220	4
DO-GTPase2	2
FAD_binding_4	2
FAD-oxidase_C	1
Dynamin_M	1
Clp_N	1
DNA_gyraseB	2
SPG48	1
LTP_2	1
Recep_L_domain	1
zf-C3HC4_4	1
Rieske	1
VanA_C	1
PaO	1
Pur_ac_phosph_N	3
Metallophos	6
Metallophos_C	4
SelR	2
ING	1
UreF	4
Med31	2
PA	1
TPR_1	2
PI3_PI4_kinase	1
DUF3700	2
Ycf1	2
Ribosomal_L10	1
Cyclin_N	2
Peptidase_S24	1
MFS_1	1
RED_N	1
RED_C	1
VASt	2
Ribosomal_L21e	1
ADH_zinc_N	4
Asp	2
PMR5N	1
PC-Esterase	2
KH_6	1
PRP38	2
Stress-antifung	4
Senescence	4
Helitron_like_N	4
SQS_PSY	1
Tab2_like	1
PIF1	3
TPR_11	1
Glyco_transf_41	1
ENOD93	2
2OG-FeII_Oxy_3	1
CCDC84	1
DUF630	1
DUF2075	1
Arm_2	2
Plant_all_beta	2
Terpene_synth	1
Lycopene_cycl	6
RNA_pol_Rpb2_3	1
RNA_pol_Rpa2_4	1
RNA_pol_Rpb2_6	2
RNA_pol_Rpb2_7	1
Arfaptin	1
CHS5_N	5
ATR13	1
Serinc	1
NAM-associated	2
PLDc	3
PLD_C	3
SWIM	2
fn3_6	2
CSD	1
PTEN_C2	8
Myb_DNA-bind_3	11
Glyco_hydro_16	1
XET_C	1
Diphthamide_syn	1
Thioredoxin_16	1
BSP	3
Peptidase_M10	1
DNA_pol_A_exo1	2
MBOAT_2	2
Carb_anhydrase	2
CobN-Mg_chel	1
DUF3523	1
DUF4408	2
DNMT1-RFD	1
PCI	1
BRK	2
DUF4298	2
DUF92	1
Bac_DnaA	2
Glyco_transf_8	3
PUFD	1
UVR	1
Nse4_C	1
PCO_ADO	1
Na_H_Exchanger	2
Arm-DNA-bind_3	1
Cation_efflux	1
Tubulin_C	1
DUF3474	1
DUF915	1
CBS	1
Exostosin	2
KH_dom-like	1
Glyoxalase	2
Glyco_transf_61	1
DCC1-like	1
MatE	1
RTC_insert	1
AUX_IAA	3
RIP	4
Thymidylate_kin	3
Glyco_hydro_28	3
Morc6_S5	2
GLTP	1
Tim17	1
DUF3326	1
Bet_v_1	1
DUF4322	1
DUF604	1
Transposase_21	1
Nucleoporin2	2
DUF863	1
CxC1	3
Cofilin_ADF	3
ANAPC4_WD40	5
DOG1	3
Flavodoxin_2	2
FMN_red	2
DnaB_C	4
Cytochrome_B	1
DUF4413	3
Alba	1
SEO_N	2
SEO_C	1
EMP70	2
Abhydrolase_1	2
DASH_Dad2	1
DLH	1
ubiquitin	2
Ribosomal_S27	1
His_Me_b4a2	1
Bromodomain	1
Annexin	3
CCB2_CCB4	1
DNA_pol_E_B	1
Methyltransf_5	1
CDT1	1
Kunitz_legume	2
CAP	1
Serpin	1
PMSR	1
CSN8_PSD8_EIF3K	1
PH_2	1
Kinase-like	1
Zeta_toxin	1
Hydrolase_6	3
DUF842	1
F-box_5	9
Transp_inhibit	9
MCAfunc	7
Malectin_like	1
ELYS	1
Sec7_N	1
Mon2_C	1
WI12	1
IPK	1
Baculo_PEP_N	1
UPF0114	3
Transposase_23	3
Peptidase_M41	2
DnaJ	4
Island	1
NTP_transf_3	1
NTP_transferase	1
COX1	1
PABP	1
Ribosomal_L16	1
PIP5K	1
HTH_Tnp_4	1
Spb1_C	1
Autophagy_act_C	1
MOZART2	1
Thioredoxin_2	2
SUIM_assoc	1
Ribosomal_S17_N	1
Ribosomal_S17	1
CbiA	2
ACDC	1
Proton_antipo_M	1
DUF740	1
DUF4649	1
Phage_int_SAM_2	1
Bundlin	1
Isy1	1
IMP2_C	1
5-FTHF_cyc-lig	1
QWRF	3
Takusan	2
HA2	1
OB_NTP_bind	2
NAC	2
DUF599	1
PP1_inhibitor	1
GPI2	1
DUF707	2
EF_TS	1
Peptidase_C1	1
Apocytochr_F_N	1
Auxin_resp	2
Macro	1
CRAL_TRIO_2	1
DUF1523	1
Laminin_I	1
Glyco_hydro_35	1
RuBisCo_chap_C	1
FAM91_N	1
FAM91_C	1
G6PD_N	1
G6PD_C	1
Sigma54_activat	2
DUF1482	1
Thioredoxin_6	3
DUF4062	3
Peptidase_S10	3
Enkurin	1
NDK	1
Ge1_WD40	1
SF3b10	1
CDP-OH_P_transf	1
Glyco_hydro_31	1
Oxidored_FMN	2
Trypan_PARP	1
Peptidase_M20	1
TGT_C1	1
ORC_WH_C	1
Pox_D2	2
FAE1_CUT1_RppA	1
Tmemb_cc2	1
RE_MjaI	1
Phage_TAC_6	1
DUF5751	1
G-alpha	3
MobB	1
AnfO_nitrog	1
Helo_like_N	2
MitoNEET_N	1
Lung_7-TM_R	1
GMAP	1
HTH_35	1
Exo_endo_phos_2	1
NOA36	1
LETM1	3
COG4	1
iSTAND	1
Glyco_hydro_18	1
Med27	1
Luciferase_N	1
Antimicrobial_5	1
Arm_3	1
Ribosomal_S30	1
PspA_IM30	1
Hexapep	1
adh_short	2
Metallothio_2	1
TAXi_C	3
UPRTase	2
PRK	1
Syntaxin-6_N	1
EAD9	1
BORCS8	1
Ribosomal_L30_N	3
Ribosomal_L30	3
RuvB_C	2
ADSL_C	3
UPF0242	2
Rce1-like	1
UCH	2
zf-C2H2	1
Biotin_carb_N	2
CPSase_L_D2	2
Biotin_carb_C	2
Biotin_lipoyl	2
ACC_central	2
Carboxyl_trans	1
Amino_oxidase	1
ALAD	3
QLQ	2
TIM21	1
TIG	3
BURP	1
G-gamma	1
CID	2
CAF1A	2
BACK	1
LEDGF	1
ACOX	1
Acyl-CoA_dh_M	1
Acyl-CoA_dh_1	1
DUF1618	1
Hydrolase_like	1
Sad1_UNC	1
Metallothio_PEC	1
NAD_kinase	2
DUF295	2
Chlorophyllase2	2
zf-MIZ	2
tify	2
GATA	2
ARS2	2
SERRATE_Ars2_N	2
RRM_8	1
Usp	1
NT-C2	1
DFP	1
Cyclin	1
UPF0261	1
DUF4371	2
Rubredoxin	1
HSCB_C	1
SIR2	1
Peptidase_M50B	1
CaATP_NAI	4
zinc_ribbon_12	1
DUF866	1
DUF4216	1
DivIC	1
RabGAP-TBC	1
RNA_pol_Rpb8	1
Asp_Glu_race	2
SPATA9	1
ADH_N	1
MORN	1
Ribosomal_60s	1
Ribonuc_L-PSP	1
EF-hand_8	1
DIOX_N	3
2OG-FeII_Oxy	3
zf-CCHC_3	1
Matrilin_ccoil	2
DUF5739	1
Yae1_N	1
RETICULATA-like	1
Tom22	1
DUF3493	1
K_trans	1
zf-C4_Topoisom	2
Aconitase_C	1
Homeodomain	2
Topoisom_bac	1
DUF1997	3
Ribosomal_S18	5
ERGIC_N	1
COPIIcoated_ERV	1
ETF_alpha	1
Clathrin	2
DUF4732	1
Tuberin	1
GIY-YIG	1
Trypsin_2	1
Rxt3	1
UQ_con	1
Chitin_bind_1	1
Barwin	1
FAM219A	1
Peptidase_S9	1
Prot_ATP_ID_OB	3
Ribosomal_L17	1
SRP54	1
Abhydrolase_3	3
DUF1635	2
Arm_vescicular	1
KHA	2
KRE1	1
SF3b1	1
Cnd1	1
PIG-L	2
Utp12	2
Asparaginase_2	2
Lyase_1	1
TAF4	1
SelO	1
Pribosyltran	2
Glyco_transf_24	1
Aminotran_1_2	1
Arf	1
AMP-binding_C	2
RuBisCO_large_N	2
MATH	1
zf-UDP	2
YabP	1
DUF4378	2
OMPdecase	1
DUF4003	1
DUF5752	1
Mic1	1
Las1	1
CwfJ_C_1	3
CwfJ_C_2	3
Man-6-P_recep	1
OmpH	1
DUF642	1
CHASE	2
HisKA	1
EB_dh	1
Thioredoxin_8	4
Nsp1_C	1
CaM_binding	1
ECH_2	2
SCAI	1
3Beta_HSD	1
Sgf11	1
BCDHK_Adom3	1
TPT	1
ketoacyl-synt	1
Noc2	1
GILT	1
Abhydrolase_6	2
GUCT	1
Fra10Ac1	2
eRF1_3	1
FrsA-like	1
dTDP_sugar_isom	1
HMw1_D2	2
Porin_3	1
RGP	2
eIF3h_C	1
FRG	1
Scramblase	1
Ribonuclease_T2	1
RWP-RK	1
Ribosomal_L31e	1
RPE65	2
DNA_topoisoIV	1
TOPRIM_C	1
Lipase_GDSL	1
Nop25	1
Jiv90	2
ABC_membrane_2	1
Ribonuc_red_sm	2
TRM13	1
DUF2439	1
DNA_pol_B_exo1	1
Aminotran_5	1
RecA	1
Glyco_hydro_3	1
Polo_box_3	1
FBA_2	1
AcylCoA_DH_N	1
Izumo-Ig	2
Ribosomal_S5_C	1
DUF3760	1
Methyltransf_12	1
TPMT	2
PKHD_C	1
YcgL	1
zf-RING_11	2
zf-RING_UBOX	3
MMS1_N	1
GST_N_2	1
GST_C_2	1
LYTB	3
HTH_Tnp_Tc3_1	1
Beta_helix	1
Pentapeptide_4	2
MSC	1
RuvX	1
PLU-1	1
PGAP1	1
TPR_12	2
Mg_trans_NIPA	1
Lipoxygenase	1
Ins134_P3_kin	2
DUF151	1
AWPM-19	1
SecY	1
DUF87	1
Aldose_epim	1
SAGA-Tad1	1
Lbh	1
Hemopexin	2
Transferrin	1
DUF4252	1
Aquarius_N	3
DUF2451	1
DNA_RNApol_7kD	1
Pantoate_transf	1
RNA_pol_Rpb5_C	2
PP2C_C	1
GDPD	2
FtsZ_C	3
DUF3465	1
PPR_long	1
PRORP	1
Arch_fla_DE	1
DUF5552	1
DUF3511	4
ABC_tran_Xtn	1
STAT2_C	1
2-Hacid_dh_C	2
SUFBD	1
Acetyltransf_CG	1
RNA_pol_Rpb5_N	1
Glyco_transf_64	1
S-methyl_trans	1
DUF1699	1
Npa1	1
EF-hand_6	1
DHFR_1	1
Thymidylat_synt	1
HSP20	1
Kdo	1
PfkB	1
Methyltransf_29	1
Got1	1
HSF_DNA-bind	1
DUF3839	1
BBE	1
Phos_pyr_kin	1
TMP-TENI	1
Proteasome_A_N	2
Ribosomal_S16	1
AOX	1
DUF167	1
GHD	1
Gal_Lectin	1
Ins134_P3_kin_N	1
Pyr_redox	2
Melibiase_2	1
Melibiase_C	1
ABA_GPCR	2
GATase_6	1
SIS	1
zf-C2H2_6	1
PHP	1
2OG-FeII_Oxy_2	1
FHA	1
Maf	1
OPT	1
Sigma54_activ_2	1
SpoU_methylase	1
NAD_binding_6	1
Ribosomal_L11	2
Med26	1
B12-binding	1
DIM1	1
Phage_GPO	1
APS_kinase	1
PSII	1
FDX-ACB	2
Pdase_M17_N2	1
DUF4427	1
Homoserine_dh	4
DUF313	2
RUN	2
Xan_ur_permease	1
DUF3660	1
Gal-bind_lectin	1
Galactosyl_T	1
Ubie_methyltran	1
Ribosomal_L33	1
Cu_amine_oxidN3	2
Nbl1_Borealin_N	1
HD-ZIP_N	1
HALZ	1
Sif	1
PORR	1
DUF5650	1
MTS	1
Glycolytic	1
ERK-JNK_inhib	1
WRC	1
Acetyltransf_1	1
Nuc_sug_transp	1
DUF1644	1
DNA_ligase_OB_2	2
PLDc_2	1
Mtf2	1
FAD_binding_2	1
Cu_bind_like	1
SRP_SPB	1
B12D	1
HPP	2
CLTH	2
tRNA_int_end_N2	1
potato_inhibit	1
WPP	1
FTCD_N	1
Kinase-PPPase	1
Inhibitor_I29	1
UPF0728	2
SRP19	1
RNase_H2_suC	1
NAGLU_N	1
NAGLU	1
NAGLU_C	1
Sec23_trunk	1
Sec23_BS	1
DUF620	1
RNase_PH	1
RNase_PH_C	1
Skp1_POZ	1
Reticulon	1
Torsin	2
CPSF100_C	1
FBXL18_C	1
DUF3615	1
tRNA_synt_2f	1
RST	1
DUF3420	1
ArsA_ATPase	1
TIC20	1
O-FucT	1
GTP_EFTU	1
GTP_EFTU_D2	1
RF3_C	1
EFG_C	1
LepA_C	1
zf-RING_6	1
Cdd1	1
ATP_bind_1	1
E1-E2_ATPase	1
DBC1	2
NAD_binding_2	1
PhoH	1
NADHdh_A3	1
Peptidase_S66	1
DUF4573	1
DJ-1_PfpI	1
GH3	1
Tfb5	1
