# Supplementary material for: The Landscape of Integrated Domains of Angiosperm NLR Genes Reveals Continuous Architecture Evolution of Plant Intracellular Immune Receptors
Source: Plants (Basel). 2025 Dec 26;15(1):81. doi: 10.3390/plants15010081 (PMC12787737; doi:10.3390/plants15010081)
Supplement: Supplementary file 1 [file plants-15-00081-s001.zip › Supplementary File/Table S5.xlsx]

## Sheet: GO annotaion
Table S5. GO annotation of angiosperm NLR IDs.
Subgroup	GO term	Subgroup	q-value	AllGenesCountsInBackground	HitsGenesCountsInBackground	NLR-ID
biological_process	response to stimulus	biological_process	1.97e-14	9651	875	Triticum_aestivum_TraesCS5D02G199600_CNL,Echinochloa_crus_galli_EC_v6.g026325.t1_CNL,Gossypium_raimondii_D5.v1.pred_00011786-RA_CNL,Cerasus_yedoensis_SPA2_g007820.1_TNL,Camelina_sativa_XP_010437375_TNL,Mangifera_indica_GWHPABLA006205_CNL,Cerasus_yedoensis_SPE4_g024980.1_TNL,Cerasus_yedoensis_SPE8_g026610.1_TNL,Eriobotrya_japonica_EVM0041808_TNL,Microthlaspi_erraticum_CAA7026689.1_RNL,Dioscorea_ro…
biological_process	cellular process	biological_process	7.24e-13	9651	875	Cucurbita_maxima_CmaCh05G007670.1_CNL,Eragrostis_tef_Et_s2706-2.21-1_CNL,Camelina_sativa_XP_019087970_TNL,Triticum_aestivum_TraesCS5D02G199600_CNL,Echinochloa_crus_galli_EC_v6.g026325.t1_CNL,Camelina_sativa_XP_010449345_TNL,Gossypium_raimondii_D5.v1.pred_00011786-RA_CNL,Cerasus_yedoensis_SPA2_g007820.1_TNL,Camelina_sativa_XP_010437375_TNL,Nelumbo_nucifera_NNU_007278_CNL,Mangifera_indica_GWHPABLA0…
biological_process	biological_process	biological_process	2.08e-11	9651	875	Quercus_lobata_QL07p006143_TNL,Cucurbita_maxima_CmaCh05G007670.1_CNL,Eragrostis_tef_Et_s2706-2.21-1_CNL,Camelina_sativa_XP_019087970_TNL,Triticum_aestivum_TraesCS5D02G199600_CNL,Echinochloa_crus_galli_EC_v6.g026325.t1_CNL,Camelina_sativa_XP_010449345_TNL,Gossypium_raimondii_D5.v1.pred_00011786-RA_CNL,Cerasus_yedoensis_SPA2_g007820.1_TNL,Camelina_sativa_XP_010437375_TNL,Nelumbo_nucifera_NNU_007278…
molecular_function	molecular_function	molecular_function	6.96e-11	9651	873	Quercus_lobata_QL07p006143_TNL,Cucurbita_maxima_CmaCh05G007670.1_CNL,Eragrostis_tef_Et_s2706-2.21-1_CNL,Camelina_sativa_XP_019087970_TNL,Triticum_aestivum_TraesCS5D02G199600_CNL,Echinochloa_crus_galli_EC_v6.g026325.t1_CNL,Camelina_sativa_XP_010449345_TNL,Gossypium_raimondii_D5.v1.pred_00011786-RA_CNL,Cerasus_yedoensis_SPA2_g007820.1_TNL,Camelina_sativa_XP_010437375_TNL,Nelumbo_nucifera_NNU_007278…
cellular_component	obsolete cell part	cellular_component	6.96e-11	9651	870	Quercus_lobata_QL07p006143_TNL,Cucurbita_maxima_CmaCh05G007670.1_CNL,Eragrostis_tef_Et_s2706-2.21-1_CNL,Camelina_sativa_XP_019087970_TNL,Triticum_aestivum_TraesCS5D02G199600_CNL,Echinochloa_crus_galli_EC_v6.g026325.t1_CNL,Glycine_soja_19G051436_CNL,Camelina_sativa_XP_010449345_TNL,Gossypium_raimondii_D5.v1.pred_00011786-RA_CNL,Cerasus_yedoensis_SPA2_g007820.1_TNL,Camelina_sativa_XP_010437375_TNL,…
cellular_component	cellular anatomical entity	cellular_component	2.57e-10	9651	870	Quercus_lobata_QL07p006143_TNL,Cucurbita_maxima_CmaCh05G007670.1_CNL,Eragrostis_tef_Et_s2706-2.21-1_CNL,Camelina_sativa_XP_019087970_TNL,Triticum_aestivum_TraesCS5D02G199600_CNL,Echinochloa_crus_galli_EC_v6.g026325.t1_CNL,Glycine_soja_19G051436_CNL,Camelina_sativa_XP_010449345_TNL,Gossypium_raimondii_D5.v1.pred_00011786-RA_CNL,Cerasus_yedoensis_SPA2_g007820.1_TNL,Camelina_sativa_XP_010437375_TNL,…
cellular_component	cellular_component	cellular_component	1.2e-09	9651	870	Quercus_lobata_QL07p006143_TNL,Cucurbita_maxima_CmaCh05G007670.1_CNL,Eragrostis_tef_Et_s2706-2.21-1_CNL,Camelina_sativa_XP_019087970_TNL,Triticum_aestivum_TraesCS5D02G199600_CNL,Echinochloa_crus_galli_EC_v6.g026325.t1_CNL,Glycine_soja_19G051436_CNL,Camelina_sativa_XP_010449345_TNL,Gossypium_raimondii_D5.v1.pred_00011786-RA_CNL,Cerasus_yedoensis_SPA2_g007820.1_TNL,Camelina_sativa_XP_010437375_TNL,…
cellular_component	obsolete cell	cellular_component	2.25e-09	9651	870	Quercus_lobata_QL07p006143_TNL,Cucurbita_maxima_CmaCh05G007670.1_CNL,Eragrostis_tef_Et_s2706-2.21-1_CNL,Camelina_sativa_XP_019087970_TNL,Triticum_aestivum_TraesCS5D02G199600_CNL,Echinochloa_crus_galli_EC_v6.g026325.t1_CNL,Glycine_soja_19G051436_CNL,Camelina_sativa_XP_010449345_TNL,Gossypium_raimondii_D5.v1.pred_00011786-RA_CNL,Cerasus_yedoensis_SPA2_g007820.1_TNL,Camelina_sativa_XP_010437375_TNL,…
cellular_component	membrane-bounded organelle	cellular_component	9.93e-13	9651	869	Cucurbita_maxima_CmaCh05G007670.1_CNL,Eragrostis_tef_Et_s2706-2.21-1_CNL,Camelina_sativa_XP_019087970_TNL,Triticum_aestivum_TraesCS5D02G199600_CNL,Echinochloa_crus_galli_EC_v6.g026325.t1_CNL,Glycine_soja_19G051436_CNL,Camelina_sativa_XP_010449345_TNL,Gossypium_raimondii_D5.v1.pred_00011786-RA_CNL,Cerasus_yedoensis_SPA2_g007820.1_TNL,Camelina_sativa_XP_010437375_TNL,Mangifera_indica_GWHPABLA006205…
cellular_component	intracellular membrane-bounded organelle	cellular_component	6.62e-13	9651	869	Cucurbita_maxima_CmaCh05G007670.1_CNL,Eragrostis_tef_Et_s2706-2.21-1_CNL,Camelina_sativa_XP_019087970_TNL,Triticum_aestivum_TraesCS5D02G199600_CNL,Echinochloa_crus_galli_EC_v6.g026325.t1_CNL,Glycine_soja_19G051436_CNL,Camelina_sativa_XP_010449345_TNL,Gossypium_raimondii_D5.v1.pred_00011786-RA_CNL,Cerasus_yedoensis_SPA2_g007820.1_TNL,Camelina_sativa_XP_010437375_TNL,Mangifera_indica_GWHPABLA006205…
cellular_component	organelle	cellular_component	5.52e-13	9651	868	Cucurbita_maxima_CmaCh05G007670.1_CNL,Eragrostis_tef_Et_s2706-2.21-1_CNL,Camelina_sativa_XP_019087970_TNL,Triticum_aestivum_TraesCS5D02G199600_CNL,Echinochloa_crus_galli_EC_v6.g026325.t1_CNL,Glycine_soja_19G051436_CNL,Camelina_sativa_XP_010449345_TNL,Gossypium_raimondii_D5.v1.pred_00011786-RA_CNL,Cerasus_yedoensis_SPA2_g007820.1_TNL,Camelina_sativa_XP_010437375_TNL,Mangifera_indica_GWHPABLA006205…
cellular_component	intracellular organelle	cellular_component	5.52e-13	9651	868	Cucurbita_maxima_CmaCh05G007670.1_CNL,Eragrostis_tef_Et_s2706-2.21-1_CNL,Camelina_sativa_XP_019087970_TNL,Triticum_aestivum_TraesCS5D02G199600_CNL,Echinochloa_crus_galli_EC_v6.g026325.t1_CNL,Glycine_soja_19G051436_CNL,Camelina_sativa_XP_010449345_TNL,Gossypium_raimondii_D5.v1.pred_00011786-RA_CNL,Cerasus_yedoensis_SPA2_g007820.1_TNL,Camelina_sativa_XP_010437375_TNL,Mangifera_indica_GWHPABLA006205…
cellular_component	intracellular anatomical structure	cellular_component	6.16e-12	9651	868	Cucurbita_maxima_CmaCh05G007670.1_CNL,Eragrostis_tef_Et_s2706-2.21-1_CNL,Camelina_sativa_XP_019087970_TNL,Triticum_aestivum_TraesCS5D02G199600_CNL,Echinochloa_crus_galli_EC_v6.g026325.t1_CNL,Glycine_soja_19G051436_CNL,Camelina_sativa_XP_010449345_TNL,Gossypium_raimondii_D5.v1.pred_00011786-RA_CNL,Cerasus_yedoensis_SPA2_g007820.1_TNL,Camelina_sativa_XP_010437375_TNL,Mangifera_indica_GWHPABLA006205…
cellular_component	obsolete intracellular part	cellular_component	5.35e-12	9651	867	Cucurbita_maxima_CmaCh05G007670.1_CNL,Eragrostis_tef_Et_s2706-2.21-1_CNL,Camelina_sativa_XP_019087970_TNL,Triticum_aestivum_TraesCS5D02G199600_CNL,Echinochloa_crus_galli_EC_v6.g026325.t1_CNL,Glycine_soja_19G051436_CNL,Camelina_sativa_XP_010449345_TNL,Gossypium_raimondii_D5.v1.pred_00011786-RA_CNL,Cerasus_yedoensis_SPA2_g007820.1_TNL,Camelina_sativa_XP_010437375_TNL,Mangifera_indica_GWHPABLA006205…
biological_process	biological regulation	biological_process	4.82e-12	9651	846	Camelina_sativa_XP_019087970_TNL,Triticum_aestivum_TraesCS5D02G199600_CNL,Echinochloa_crus_galli_EC_v6.g026325.t1_CNL,Camelina_sativa_XP_010449345_TNL,Gossypium_raimondii_D5.v1.pred_00011786-RA_CNL,Cerasus_yedoensis_SPA2_g007820.1_TNL,Camelina_sativa_XP_010437375_TNL,Nelumbo_nucifera_NNU_007278_CNL,Mangifera_indica_GWHPABLA006205_CNL,Cerasus_yedoensis_SPE4_g024980.1_TNL,Cerasus_yedoensis_SPE8_g02…
cellular_component	cytoplasm	cellular_component	5.36e-11	9651	837	Cucurbita_maxima_CmaCh05G007670.1_CNL,Camelina_sativa_XP_019087970_TNL,Echinochloa_crus_galli_EC_v6.g026325.t1_CNL,Glycine_soja_19G051436_CNL,Camelina_sativa_XP_010449345_TNL,Gossypium_raimondii_D5.v1.pred_00011786-RA_CNL,Cerasus_yedoensis_SPA2_g007820.1_TNL,Camelina_sativa_XP_010437375_TNL,Cerasus_yedoensis_SPE4_g024980.1_TNL,Cerasus_yedoensis_SPE8_g026610.1_TNL,Eriobotrya_japonica_EVM0041808_TN…
biological_process	regulation of biological process	biological_process	5.36e-11	9651	823	Camelina_sativa_XP_019087970_TNL,Triticum_aestivum_TraesCS5D02G199600_CNL,Echinochloa_crus_galli_EC_v6.g026325.t1_CNL,Camelina_sativa_XP_010449345_TNL,Gossypium_raimondii_D5.v1.pred_00011786-RA_CNL,Cerasus_yedoensis_SPA2_g007820.1_TNL,Camelina_sativa_XP_010437375_TNL,Nelumbo_nucifera_NNU_007278_CNL,Mangifera_indica_GWHPABLA006205_CNL,Cerasus_yedoensis_SPE4_g024980.1_TNL,Cerasus_yedoensis_SPE8_g02…
biological_process	metabolic process	biological_process	1.95e-08	9651	807	Quercus_lobata_QL07p006143_TNL,Cucurbita_maxima_CmaCh05G007670.1_CNL,Eragrostis_tef_Et_s2706-2.21-1_CNL,Camelina_sativa_XP_019087970_TNL,Triticum_aestivum_TraesCS5D02G199600_CNL,Echinochloa_crus_galli_EC_v6.g026325.t1_CNL,Camelina_sativa_XP_010449345_TNL,Gossypium_raimondii_D5.v1.pred_00011786-RA_CNL,Camelina_sativa_XP_010437375_TNL,Nelumbo_nucifera_NNU_007278_CNL,Microthlaspi_erraticum_CAA702668…
biological_process	regulation of cellular process	biological_process	1.11e-16	9651	785	Camelina_sativa_XP_019087970_TNL,Triticum_aestivum_TraesCS5D02G199600_CNL,Echinochloa_crus_galli_EC_v6.g026325.t1_CNL,Camelina_sativa_XP_010449345_TNL,Gossypium_raimondii_D5.v1.pred_00011786-RA_CNL,Cerasus_yedoensis_SPA2_g007820.1_TNL,Camelina_sativa_XP_010437375_TNL,Nelumbo_nucifera_NNU_007278_CNL,Mangifera_indica_GWHPABLA006205_CNL,Cerasus_yedoensis_SPE4_g024980.1_TNL,Cerasus_yedoensis_SPE8_g02…
biological_process	organic substance metabolic process	biological_process	5.44e-15	9651	758	Quercus_lobata_QL07p006143_TNL,Cucurbita_maxima_CmaCh05G007670.1_CNL,Eragrostis_tef_Et_s2706-2.21-1_CNL,Camelina_sativa_XP_019087970_TNL,Triticum_aestivum_TraesCS5D02G199600_CNL,Echinochloa_crus_galli_EC_v6.g026325.t1_CNL,Arachis_hypogaea_AH01G00300.1_RNL,Camelina_sativa_XP_010449345_TNL,Camelina_sativa_XP_019084085_TNL,Vernicia_fordii_GWHPAAEU004671_CNL,Gossypium_raimondii_D5.v1.pred_00011786-RA…
biological_process	cellular metabolic process	biological_process	1.96e-13	9651	754	Cucurbita_maxima_CmaCh05G007670.1_CNL,Eragrostis_tef_Et_s2706-2.21-1_CNL,Camelina_sativa_XP_019087970_TNL,Triticum_aestivum_TraesCS5D02G199600_CNL,Echinochloa_crus_galli_EC_v6.g026325.t1_CNL,Arachis_hypogaea_AH01G00300.1_RNL,Camelina_sativa_XP_010449345_TNL,Camelina_sativa_XP_019084085_TNL,Vernicia_fordii_GWHPAAEU004671_CNL,Gossypium_raimondii_D5.v1.pred_00011786-RA_CNL,Chiococca_alba_g7405.t1_CN…
cellular_component	obsolete cytoplasmic part	cellular_component	7.85e-13	9651	731	Cucurbita_maxima_CmaCh05G007670.1_CNL,Dimocarpus_longan_Dlo_004619.1_CNL,Malus_baccata_MABA000464_TNL,Camelina_sativa_XP_019087970_TNL,Echinochloa_crus_galli_EC_v6.g026325.t1_CNL,Glycine_soja_19G051436_CNL,Arachis_hypogaea_AH01G00300.1_RNL,Camelina_sativa_XP_010449345_TNL,Salix_brachista_GWHPAAZH019091_CNL,Vernicia_fordii_GWHPAAEU004671_CNL,Gossypium_raimondii_D5.v1.pred_00011786-RA_CNL,Chiococca…
biological_process	primary metabolic process	biological_process	7.85e-13	9651	722	Quercus_lobata_QL07p006143_TNL,Cucurbita_maxima_CmaCh05G007670.1_CNL,Eragrostis_tef_Et_s2706-2.21-1_CNL,Camelina_sativa_XP_019087970_TNL,Triticum_aestivum_TraesCS5D02G199600_CNL,Echinochloa_crus_galli_EC_v6.g026325.t1_CNL,Arachis_hypogaea_AH01G00300.1_RNL,Camelina_sativa_XP_010449345_TNL,Camelina_sativa_XP_019084085_TNL,Vernicia_fordii_GWHPAAEU004671_CNL,Gossypium_raimondii_D5.v1.pred_00011786-RA…
molecular_function	binding	molecular_function	3.86e-12	9651	695	Eragrostis_tef_Et_s2706-2.21-1_CNL,Malus_baccata_MABA000464_TNL,Camelina_sativa_XP_019087970_TNL,Triticum_aestivum_TraesCS5D02G199600_CNL,Echinochloa_crus_galli_EC_v6.g026325.t1_CNL,Camelina_sativa_XP_010449345_TNL,Camelina_sativa_XP_019084085_TNL,Gossypium_raimondii_D5.v1.pred_00011786-RA_CNL,Chiococca_alba_g7405.t1_CNL,Cerasus_yedoensis_SPA2_g007820.1_TNL,Chrysanthemum_seticuspe_Cse_sc001384.1_…
biological_process	nitrogen compound metabolic process	biological_process	2.03e-11	9651	683	Cucurbita_maxima_CmaCh05G007670.1_CNL,Eragrostis_tef_Et_s2706-2.21-1_CNL,Camelina_sativa_XP_019087970_TNL,Triticum_aestivum_TraesCS5D02G199600_CNL,Echinochloa_crus_galli_EC_v6.g026325.t1_CNL,Arachis_hypogaea_AH01G00300.1_RNL,Camelina_sativa_XP_010449345_TNL,Camelina_sativa_XP_019084085_TNL,Gossypium_raimondii_D5.v1.pred_00011786-RA_CNL,Chiococca_alba_g7405.t1_CNL,Camelina_sativa_XP_010437375_TNL,…
biological_process	response to stress	biological_process	4.23e-11	9651	674	Malus_baccata_MABA000464_TNL,Triticum_aestivum_TraesCS5D02G199600_CNL,Echinochloa_crus_galli_EC_v6.g026325.t1_CNL,Camelina_sativa_XP_019084085_TNL,Salix_brachista_GWHPAAZH019091_CNL,Vernicia_fordii_GWHPAAEU004671_CNL,Gossypium_raimondii_D5.v1.pred_00011786-RA_CNL,Chiococca_alba_g7405.t1_CNL,Cerasus_yedoensis_SPA2_g007820.1_TNL,Camelina_sativa_XP_010437375_TNL,Mangifera_indica_GWHPABLA006205_CNL,C…
biological_process	macromolecule metabolic process	biological_process	3.33e-16	9651	646	Quercus_lobata_QL07p006143_TNL,Cucurbita_maxima_CmaCh05G007670.1_CNL,Eragrostis_tef_Et_s2706-2.21-1_CNL,Camelina_sativa_XP_019087970_TNL,Triticum_aestivum_TraesCS5D02G199600_CNL,Echinochloa_crus_galli_EC_v6.g026325.t1_CNL,Arachis_hypogaea_AH01G00300.1_RNL,Camelina_sativa_XP_010449345_TNL,Camelina_sativa_XP_019084085_TNL,Gossypium_raimondii_D5.v1.pred_00011786-RA_CNL,Chiococca_alba_g7405.t1_CNL,Ca…
biological_process	cellular response to stimulus	biological_process	4.44e-16	9651	633	Malus_baccata_MABA000464_TNL,Gossypium_raimondii_D5.v1.pred_00011786-RA_CNL,Chiococca_alba_g7405.t1_CNL,Cerasus_yedoensis_SPA2_g007820.1_TNL,Camelina_sativa_XP_010437375_TNL,Chrysanthemum_seticuspe_Cse_sc001384.1_g150.1_CNL,Mangifera_indica_GWHPABLA006205_CNL,Cerasus_yedoensis_SPE4_g024980.1_TNL,Prunus_persica_Prupe.8G237200_TNL,Cerasus_yedoensis_SPE8_g026610.1_TNL,Malus_domestica_MD17G1216600_CN…
cellular_component	nucleus	cellular_component	5.55e-16	9651	598	Malus_baccata_MABA000464_TNL,Camelina_sativa_XP_019087970_TNL,Triticum_aestivum_TraesCS5D02G199600_CNL,Echinochloa_crus_galli_EC_v6.g026325.t1_CNL,Camelina_sativa_XP_010449345_TNL,Camelina_sativa_XP_019084085_TNL,Vernicia_fordii_GWHPAAEU004671_CNL,Chiococca_alba_g7405.t1_CNL,Cerasus_yedoensis_SPA2_g007820.1_TNL,Camelina_sativa_XP_010437375_TNL,Chrysanthemum_seticuspe_Cse_sc001384.1_g150.1_CNL,Man…
biological_process	response to chemical	biological_process	5.55e-16	9651	576	Malus_baccata_MABA000464_TNL,Rosa_multiflora_Rmu_sc0003043.1_g000011.1_CNL,Echinochloa_crus_galli_EC_v6.g026325.t1_CNL,Camelina_sativa_XP_019084085_TNL,Salix_brachista_GWHPAAZH019091_CNL,Gossypium_raimondii_D5.v1.pred_00011786-RA_CNL,Cerasus_yedoensis_SPA2_g007820.1_TNL,Camelina_sativa_XP_010437375_TNL,Chrysanthemum_seticuspe_Cse_sc001384.1_g150.1_CNL,Cerasus_yedoensis_SPE4_g024980.1_TNL,Prunus_p…
biological_process	response to external stimulus	biological_process	1.03e-14	9651	527	Malus_baccata_MABA000464_TNL,Rosa_multiflora_Rmu_sc0003043.1_g000011.1_CNL,Triticum_aestivum_TraesCS5D02G199600_CNL,Echinochloa_crus_galli_EC_v6.g026325.t1_CNL,Camelina_sativa_XP_019084085_TNL,Salix_brachista_GWHPAAZH019091_CNL,Cerasus_yedoensis_SPA2_g007820.1_TNL,Cerasus_yedoensis_SPE4_g024980.1_TNL,Prunus_persica_Prupe.8G237200_TNL,Cerasus_yedoensis_SPE8_g026610.1_TNL,Malus_domestica_MD17G12166…
biological_process	cell communication	biological_process	1.08e-14	9651	526	Malus_baccata_MABA000464_TNL,Rosa_multiflora_Rmu_sc0003043.1_g000011.1_CNL,Cerasus_yedoensis_SPA2_g007820.1_TNL,Camelina_sativa_XP_010437375_TNL,Mangifera_indica_GWHPABLA006205_CNL,Cerasus_yedoensis_SPE4_g024980.1_TNL,Prunus_persica_Prupe.8G237200_TNL,Cerasus_yedoensis_SPE8_g026610.1_TNL,Malus_domestica_MD17G1216600_CNL,Eriobotrya_japonica_EVM0041808_TNL,Microthlaspi_erraticum_CAA7026689.1_RNL,Py…
biological_process	signaling	biological_process	1.13e-14	9651	521	Malus_baccata_MABA000464_TNL,Rosa_multiflora_Rmu_sc0003043.1_g000011.1_CNL,Cerasus_yedoensis_SPA2_g007820.1_TNL,Camelina_sativa_XP_010437375_TNL,Mangifera_indica_GWHPABLA006205_CNL,Cerasus_yedoensis_SPE4_g024980.1_TNL,Prunus_persica_Prupe.8G237200_TNL,Cerasus_yedoensis_SPE8_g026610.1_TNL,Malus_domestica_MD17G1216600_CNL,Eriobotrya_japonica_EVM0041808_TNL,Microthlaspi_erraticum_CAA7026689.1_RNL,Py…
molecular_function	catalytic activity	molecular_function	1.44e-13	9651	515	Quercus_lobata_QL07p006143_TNL,Cucurbita_maxima_CmaCh05G007670.1_CNL,Eragrostis_tef_Et_s2706-2.21-1_CNL,Arachis_hypogaea_AH01G00300.1_RNL,Vernicia_fordii_GWHPAAEU004671_CNL,Gossypium_raimondii_D5.v1.pred_00011786-RA_CNL,Chiococca_alba_g7405.t1_CNL,Camelina_sativa_XP_010437375_TNL,Malus_domestica_MD17G1216600_CNL,Microthlaspi_erraticum_CAA7026689.1_RNL,Dioscorea_rotundata_Dr22116.1_CNL,Striga_asia…
biological_process	defense response	biological_process	1.44e-13	9651	515	Malus_baccata_MABA000464_TNL,Triticum_aestivum_TraesCS5D02G199600_CNL,Echinochloa_crus_galli_EC_v6.g026325.t1_CNL,Camelina_sativa_XP_019084085_TNL,Salix_brachista_GWHPAAZH019091_CNL,Cerasus_yedoensis_SPA2_g007820.1_TNL,Cerasus_yedoensis_SPE4_g024980.1_TNL,Prunus_persica_Prupe.8G237200_TNL,Cerasus_yedoensis_SPE8_g026610.1_TNL,Eriobotrya_japonica_EVM0041808_TNL,Microthlaspi_erraticum_CAA7026689.1_R…
biological_process	signal transduction	biological_process	6.54e-11	9651	515	Malus_baccata_MABA000464_TNL,Cerasus_yedoensis_SPA2_g007820.1_TNL,Camelina_sativa_XP_010437375_TNL,Mangifera_indica_GWHPABLA006205_CNL,Cerasus_yedoensis_SPE4_g024980.1_TNL,Prunus_persica_Prupe.8G237200_TNL,Cerasus_yedoensis_SPE8_g026610.1_TNL,Malus_domestica_MD17G1216600_CNL,Eriobotrya_japonica_EVM0041808_TNL,Microthlaspi_erraticum_CAA7026689.1_RNL,Pyrus_bretschneideri_XP_018502832.1_TNL,Arachis_…
molecular_function	small molecule binding	molecular_function	5e-23	9651	494	Eragrostis_tef_Et_s2706-2.21-1_CNL,Malus_baccata_MABA000464_TNL,Camelina_sativa_XP_019087970_TNL,Triticum_aestivum_TraesCS5D02G199600_CNL,Echinochloa_crus_galli_EC_v6.g026325.t1_CNL,Camelina_sativa_XP_010449345_TNL,Camelina_sativa_XP_019084085_TNL,Chiococca_alba_g7405.t1_CNL,Cerasus_yedoensis_SPA2_g007820.1_TNL,Cerasus_yedoensis_SPE4_g024980.1_TNL,Prunus_persica_Prupe.8G237200_TNL,Cerasus_yedoens…
molecular_function	organic cyclic compound binding	molecular_function	4e-06	9651	491	Eragrostis_tef_Et_s2706-2.21-1_CNL,Malus_baccata_MABA000464_TNL,Camelina_sativa_XP_019087970_TNL,Triticum_aestivum_TraesCS5D02G199600_CNL,Echinochloa_crus_galli_EC_v6.g026325.t1_CNL,Camelina_sativa_XP_010449345_TNL,Camelina_sativa_XP_019084085_TNL,Chiococca_alba_g7405.t1_CNL,Cerasus_yedoensis_SPA2_g007820.1_TNL,Cerasus_yedoensis_SPE4_g024980.1_TNL,Prunus_persica_Prupe.8G237200_TNL,Cerasus_yedoens…
molecular_function	heterocyclic compound binding	molecular_function	1e-08	9651	490	Eragrostis_tef_Et_s2706-2.21-1_CNL,Malus_baccata_MABA000464_TNL,Camelina_sativa_XP_019087970_TNL,Triticum_aestivum_TraesCS5D02G199600_CNL,Echinochloa_crus_galli_EC_v6.g026325.t1_CNL,Camelina_sativa_XP_010449345_TNL,Camelina_sativa_XP_019084085_TNL,Chiococca_alba_g7405.t1_CNL,Cerasus_yedoensis_SPA2_g007820.1_TNL,Cerasus_yedoensis_SPE4_g024980.1_TNL,Prunus_persica_Prupe.8G237200_TNL,Cerasus_yedoens…
biological_process	response to organic substance	biological_process	3.7e-06	9651	486	Malus_baccata_MABA000464_TNL,Echinochloa_crus_galli_EC_v6.g026325.t1_CNL,Camelina_sativa_XP_019084085_TNL,Cerasus_yedoensis_SPA2_g007820.1_TNL,Camelina_sativa_XP_010437375_TNL,Chrysanthemum_seticuspe_Cse_sc001384.1_g150.1_CNL,Cerasus_yedoensis_SPE4_g024980.1_TNL,Prunus_persica_Prupe.8G237200_TNL,Cerasus_yedoensis_SPE8_g026610.1_TNL,Eriobotrya_japonica_EVM0041808_TNL,Microthlaspi_erraticum_CAA7026…
biological_process	biological process involved in interspecies interaction between organisms	biological_process	9.9e-09	9651	482	Malus_baccata_MABA000464_TNL,Triticum_aestivum_TraesCS5D02G199600_CNL,Echinochloa_crus_galli_EC_v6.g026325.t1_CNL,Camelina_sativa_XP_019084085_TNL,Salix_brachista_GWHPAAZH019091_CNL,Cerasus_yedoensis_SPA2_g007820.1_TNL,Cerasus_yedoensis_SPE4_g024980.1_TNL,Prunus_persica_Prupe.8G237200_TNL,Cerasus_yedoensis_SPE8_g026610.1_TNL,Eriobotrya_japonica_EVM0041808_TNL,Striga_asiatica_SGA_v2.0_scaffold71T2…
biological_process	response to biotic stimulus	biological_process	1.1e-14	9651	481	Malus_baccata_MABA000464_TNL,Triticum_aestivum_TraesCS5D02G199600_CNL,Echinochloa_crus_galli_EC_v6.g026325.t1_CNL,Camelina_sativa_XP_019084085_TNL,Salix_brachista_GWHPAAZH019091_CNL,Cerasus_yedoensis_SPA2_g007820.1_TNL,Cerasus_yedoensis_SPE4_g024980.1_TNL,Prunus_persica_Prupe.8G237200_TNL,Cerasus_yedoensis_SPE8_g026610.1_TNL,Eriobotrya_japonica_EVM0041808_TNL,Striga_asiatica_SGA_v2.0_scaffold71T2…
biological_process	response to external biotic stimulus	biological_process	4.4e-06	9651	481	Malus_baccata_MABA000464_TNL,Triticum_aestivum_TraesCS5D02G199600_CNL,Echinochloa_crus_galli_EC_v6.g026325.t1_CNL,Camelina_sativa_XP_019084085_TNL,Salix_brachista_GWHPAAZH019091_CNL,Cerasus_yedoensis_SPA2_g007820.1_TNL,Cerasus_yedoensis_SPE4_g024980.1_TNL,Prunus_persica_Prupe.8G237200_TNL,Cerasus_yedoensis_SPE8_g026610.1_TNL,Eriobotrya_japonica_EVM0041808_TNL,Striga_asiatica_SGA_v2.0_scaffold71T2…
biological_process	response to other organism	biological_process	3.3e-09	9651	481	Malus_baccata_MABA000464_TNL,Triticum_aestivum_TraesCS5D02G199600_CNL,Echinochloa_crus_galli_EC_v6.g026325.t1_CNL,Camelina_sativa_XP_019084085_TNL,Salix_brachista_GWHPAAZH019091_CNL,Cerasus_yedoensis_SPA2_g007820.1_TNL,Cerasus_yedoensis_SPE4_g024980.1_TNL,Prunus_persica_Prupe.8G237200_TNL,Cerasus_yedoensis_SPE8_g026610.1_TNL,Eriobotrya_japonica_EVM0041808_TNL,Striga_asiatica_SGA_v2.0_scaffold71T2…
biological_process	obsolete multi-organism process	biological_process	4.4e-18	9651	463	Malus_baccata_MABA000464_TNL,Echinochloa_crus_galli_EC_v6.g026325.t1_CNL,Salix_brachista_GWHPAAZH019091_CNL,Cerasus_yedoensis_SPA2_g007820.1_TNL,Cerasus_yedoensis_SPE4_g024980.1_TNL,Prunus_persica_Prupe.8G237200_TNL,Cerasus_yedoensis_SPE8_g026610.1_TNL,Eriobotrya_japonica_EVM0041808_TNL,Striga_asiatica_SGA_v2.0_scaffold71T23766_CNL,Pyrus_bretschneideri_XP_018502832.1_TNL,Arachis_hypogaea_AH20G092…
biological_process	response to oxygen-containing compound	biological_process	5.7e-21	9651	461	Malus_baccata_MABA000464_TNL,Echinochloa_crus_galli_EC_v6.g026325.t1_CNL,Camelina_sativa_XP_019084085_TNL,Cerasus_yedoensis_SPA2_g007820.1_TNL,Camelina_sativa_XP_010437375_TNL,Chrysanthemum_seticuspe_Cse_sc001384.1_g150.1_CNL,Cerasus_yedoensis_SPE4_g024980.1_TNL,Prunus_persica_Prupe.8G237200_TNL,Cerasus_yedoensis_SPE8_g026610.1_TNL,Eriobotrya_japonica_EVM0041808_TNL,Microthlaspi_erraticum_CAA7026…
biological_process	biosynthetic process	biological_process	5.7e-21	9651	445	Camelina_sativa_XP_019087970_TNL,Triticum_aestivum_TraesCS5D02G199600_CNL,Echinochloa_crus_galli_EC_v6.g026325.t1_CNL,Arachis_hypogaea_AH01G00300.1_RNL,Camelina_sativa_XP_010449345_TNL,Camelina_sativa_XP_019084085_TNL,Gossypium_raimondii_D5.v1.pred_00011786-RA_CNL,Chiococca_alba_g7405.t1_CNL,Camelina_sativa_XP_010437375_TNL,Nelumbo_nucifera_NNU_007278_CNL,Chrysanthemum_seticuspe_Cse_sc001384.1_g1…
biological_process	organic substance biosynthetic process	biological_process	4.2e-21	9651	444	Camelina_sativa_XP_019087970_TNL,Triticum_aestivum_TraesCS5D02G199600_CNL,Echinochloa_crus_galli_EC_v6.g026325.t1_CNL,Arachis_hypogaea_AH01G00300.1_RNL,Camelina_sativa_XP_010449345_TNL,Camelina_sativa_XP_019084085_TNL,Gossypium_raimondii_D5.v1.pred_00011786-RA_CNL,Chiococca_alba_g7405.t1_CNL,Camelina_sativa_XP_010437375_TNL,Nelumbo_nucifera_NNU_007278_CNL,Chrysanthemum_seticuspe_Cse_sc001384.1_g1…
cellular_component	membrane	cellular_component	1.5e-15	9651	444	Quercus_lobata_QL07p006143_TNL,Cucurbita_maxima_CmaCh05G007670.1_CNL,Dimocarpus_longan_Dlo_004619.1_CNL,Glycine_soja_19G051436_CNL,Vernicia_fordii_GWHPAAEU004671_CNL,Mangifera_indica_GWHPABLA006205_CNL,Triticum_aestivum_TraesCS5A02G344100_CNL,Malus_domestica_MD17G1216600_CNL,Microthlaspi_erraticum_CAA7026689.1_RNL,Arachis_ipaensis_XP_008342009.1_CNL,Oryza_punctata_OPUNC10G05150_CNL,Raphanus_rapha…
biological_process	defense response to other organism	biological_process	1.8e-11	9651	441	Malus_baccata_MABA000464_TNL,Triticum_aestivum_TraesCS5D02G199600_CNL,Echinochloa_crus_galli_EC_v6.g026325.t1_CNL,Camelina_sativa_XP_019084085_TNL,Salix_brachista_GWHPAAZH019091_CNL,Cerasus_yedoensis_SPA2_g007820.1_TNL,Cerasus_yedoensis_SPE4_g024980.1_TNL,Prunus_persica_Prupe.8G237200_TNL,Cerasus_yedoensis_SPE8_g026610.1_TNL,Eriobotrya_japonica_EVM0041808_TNL,Striga_asiatica_SGA_v2.0_scaffold71T2…
biological_process	cellular biosynthetic process	biological_process	1.7e-19	9651	441	Camelina_sativa_XP_019087970_TNL,Triticum_aestivum_TraesCS5D02G199600_CNL,Echinochloa_crus_galli_EC_v6.g026325.t1_CNL,Arachis_hypogaea_AH01G00300.1_RNL,Camelina_sativa_XP_010449345_TNL,Camelina_sativa_XP_019084085_TNL,Gossypium_raimondii_D5.v1.pred_00011786-RA_CNL,Chiococca_alba_g7405.t1_CNL,Camelina_sativa_XP_010437375_TNL,Nelumbo_nucifera_NNU_007278_CNL,Chrysanthemum_seticuspe_Cse_sc001384.1_g1…
biological_process	cellular nitrogen compound metabolic process	biological_process	1.7e-19	9651	423	Eragrostis_tef_Et_s2706-2.21-1_CNL,Camelina_sativa_XP_019087970_TNL,Triticum_aestivum_TraesCS5D02G199600_CNL,Echinochloa_crus_galli_EC_v6.g026325.t1_CNL,Camelina_sativa_XP_010449345_TNL,Camelina_sativa_XP_019084085_TNL,Gossypium_raimondii_D5.v1.pred_00011786-RA_CNL,Chiococca_alba_g7405.t1_CNL,Nelumbo_nucifera_NNU_007278_CNL,Chrysanthemum_seticuspe_Cse_sc001384.1_g150.1_CNL,Pyrus_communis_pycom06g…
biological_process	response to endogenous stimulus	biological_process	8.2e-16	9651	416	Malus_baccata_MABA000464_TNL,Echinochloa_crus_galli_EC_v6.g026325.t1_CNL,Camelina_sativa_XP_019084085_TNL,Cerasus_yedoensis_SPA2_g007820.1_TNL,Chrysanthemum_seticuspe_Cse_sc001384.1_g150.1_CNL,Cerasus_yedoensis_SPE4_g024980.1_TNL,Prunus_persica_Prupe.8G237200_TNL,Cerasus_yedoensis_SPE8_g026610.1_TNL,Eriobotrya_japonica_EVM0041808_TNL,Pyrus_bretschneideri_XP_018502832.1_TNL,Arachis_hypogaea_AH20G0…
cellular_component	cytosol	cellular_component	1.5e-16	9651	412	Malus_baccata_MABA000464_TNL,Camelina_sativa_XP_019087970_TNL,Arachis_hypogaea_AH01G00300.1_RNL,Camelina_sativa_XP_010449345_TNL,Salix_brachista_GWHPAAZH019091_CNL,Gossypium_raimondii_D5.v1.pred_00011786-RA_CNL,Cerasus_yedoensis_SPA2_g007820.1_TNL,Chrysanthemum_seticuspe_Cse_sc001384.1_g150.1_CNL,Cerasus_yedoensis_SPE4_g024980.1_TNL,Prunus_persica_Prupe.8G237200_TNL,Cerasus_yedoensis_SPE8_g026610…
biological_process	organic cyclic compound metabolic process	biological_process	6.2e-20	9651	410	Eragrostis_tef_Et_s2706-2.21-1_CNL,Camelina_sativa_XP_019087970_TNL,Triticum_aestivum_TraesCS5D02G199600_CNL,Echinochloa_crus_galli_EC_v6.g026325.t1_CNL,Camelina_sativa_XP_010449345_TNL,Camelina_sativa_XP_019084085_TNL,Gossypium_raimondii_D5.v1.pred_00011786-RA_CNL,Chiococca_alba_g7405.t1_CNL,Nelumbo_nucifera_NNU_007278_CNL,Chrysanthemum_seticuspe_Cse_sc001384.1_g150.1_CNL,Pyrus_communis_pycom06g…
biological_process	response to hormone	biological_process	5.1e-12	9651	405	Malus_baccata_MABA000464_TNL,Echinochloa_crus_galli_EC_v6.g026325.t1_CNL,Camelina_sativa_XP_019084085_TNL,Cerasus_yedoensis_SPA2_g007820.1_TNL,Chrysanthemum_seticuspe_Cse_sc001384.1_g150.1_CNL,Cerasus_yedoensis_SPE4_g024980.1_TNL,Prunus_persica_Prupe.8G237200_TNL,Cerasus_yedoensis_SPE8_g026610.1_TNL,Eriobotrya_japonica_EVM0041808_TNL,Pyrus_bretschneideri_XP_018502832.1_TNL,Arachis_hypogaea_AH20G0…
biological_process	cellular aromatic compound metabolic process	biological_process	3.5e-06	9651	405	Eragrostis_tef_Et_s2706-2.21-1_CNL,Camelina_sativa_XP_019087970_TNL,Triticum_aestivum_TraesCS5D02G199600_CNL,Echinochloa_crus_galli_EC_v6.g026325.t1_CNL,Camelina_sativa_XP_010449345_TNL,Camelina_sativa_XP_019084085_TNL,Gossypium_raimondii_D5.v1.pred_00011786-RA_CNL,Chiococca_alba_g7405.t1_CNL,Nelumbo_nucifera_NNU_007278_CNL,Chrysanthemum_seticuspe_Cse_sc001384.1_g150.1_CNL,Pyrus_communis_pycom06g…
biological_process	heterocycle metabolic process	biological_process	8.7e-08	9651	396	Eragrostis_tef_Et_s2706-2.21-1_CNL,Camelina_sativa_XP_019087970_TNL,Triticum_aestivum_TraesCS5D02G199600_CNL,Echinochloa_crus_galli_EC_v6.g026325.t1_CNL,Camelina_sativa_XP_010449345_TNL,Camelina_sativa_XP_019084085_TNL,Gossypium_raimondii_D5.v1.pred_00011786-RA_CNL,Chiococca_alba_g7405.t1_CNL,Nelumbo_nucifera_NNU_007278_CNL,Chrysanthemum_seticuspe_Cse_sc001384.1_g150.1_CNL,Pyrus_communis_pycom06g…
biological_process	cellular response to chemical stimulus	biological_process	5.2e-14	9651	392	Malus_baccata_MABA000464_TNL,Gossypium_raimondii_D5.v1.pred_00011786-RA_CNL,Cerasus_yedoensis_SPA2_g007820.1_TNL,Chrysanthemum_seticuspe_Cse_sc001384.1_g150.1_CNL,Cerasus_yedoensis_SPE4_g024980.1_TNL,Prunus_persica_Prupe.8G237200_TNL,Cerasus_yedoensis_SPE8_g026610.1_TNL,Eriobotrya_japonica_EVM0041808_TNL,Pyrus_bretschneideri_XP_018502832.1_TNL,Arachis_hypogaea_AH20G09240.1_CNL,Abrus_precatorius_X…
biological_process	response to acid chemical	biological_process	5.9e-17	9651	390	Malus_baccata_MABA000464_TNL,Echinochloa_crus_galli_EC_v6.g026325.t1_CNL,Camelina_sativa_XP_019084085_TNL,Cerasus_yedoensis_SPA2_g007820.1_TNL,Chrysanthemum_seticuspe_Cse_sc001384.1_g150.1_CNL,Cerasus_yedoensis_SPE4_g024980.1_TNL,Prunus_persica_Prupe.8G237200_TNL,Cerasus_yedoensis_SPE8_g026610.1_TNL,Eriobotrya_japonica_EVM0041808_TNL,Microthlaspi_erraticum_CAA7026689.1_RNL,Pyrus_bretschneideri_XP…
biological_process	response to bacterium	biological_process	5.9e-17	9651	383	Malus_baccata_MABA000464_TNL,Echinochloa_crus_galli_EC_v6.g026325.t1_CNL,Arabidopsis_lyrata_AL6G46820.t1_TNL,Hibiscus_syriacus_KAE8725126.1_TNL,Prunus_avium_Pav_sc0000595.1_g1070.1_TNL,Camelina_sativa_XP_019084085_TNL,Prunus_avium_Pav_sc0003756.1_g050.1_TNL,Pyrus_bretschneideri_XP_009355601.1_TNL,Salix_brachista_GWHPAAZH019091_CNL,Cerasus_yedoensis_SPA2_g007820.1_TNL,Prunus_mume_XP_016650747_TNL,…
biological_process	immune system process	biological_process	5.1e-12	9651	381	Malus_baccata_MABA000464_TNL,Triticum_aestivum_TraesCS5D02G199600_CNL,Echinochloa_crus_galli_EC_v6.g026325.t1_CNL,Arabidopsis_lyrata_AL6G46820.t1_TNL,Camelina_sativa_XP_019090314_TNL,Prunus_avium_Pav_sc0000595.1_g1070.1_TNL,Prunus_avium_Pav_sc0003756.1_g050.1_TNL,Pyrus_bretschneideri_XP_009355601.1_TNL,Cerasus_yedoensis_SPA2_g007820.1_TNL,Prunus_mume_XP_016650747_TNL,Dryas_drummondii_Drydr394S115…
biological_process	nucleobase-containing compound metabolic process	biological_process	8.3e-10	9651	378	Dimocarpus_longan_Dlo_029966.1_CNL,Eragrostis_tef_Et_s2706-2.21-1_CNL,Brachypodium_distachyon_Bradi1g51961_CNL,Camelina_sativa_XP_019087970_TNL,Triticum_aestivum_TraesCS5D02G199600_CNL,Echinochloa_crus_galli_EC_v6.g026325.t1_CNL,Arabidopsis_lyrata_AL6G46820.t1_TNL,Camelina_sativa_XP_010449345_TNL,Camelina_sativa_XP_019084085_TNL,Gossypium_raimondii_D5.v1.pred_00011786-RA_CNL,Chiococca_alba_g7405.…
biological_process	response to xenobiotic stimulus	biological_process	4.6e-14	9651	376	Brachypodium_distachyon_Bradi1g51961_CNL,Malus_baccata_MABA000464_TNL,Echinochloa_crus_galli_EC_v6.g026325.t1_CNL,Arabidopsis_lyrata_AL6G46820.t1_TNL,Prunus_avium_Pav_sc0000595.1_g1070.1_TNL,Camelina_sativa_XP_019084085_TNL,Prunus_avium_Pav_sc0003756.1_g050.1_TNL,Pyrus_bretschneideri_XP_009355601.1_TNL,Cerasus_yedoensis_SPA2_g007820.1_TNL,Camelina_sativa_XP_010437375_TNL,Prunus_mume_XP_016650747_…
biological_process	immune response	biological_process	7.3e-14	9651	375	Malus_baccata_MABA000464_TNL,Triticum_aestivum_TraesCS5D02G199600_CNL,Echinochloa_crus_galli_EC_v6.g026325.t1_CNL,Arabidopsis_lyrata_AL6G46820.t1_TNL,Camelina_sativa_XP_019090314_TNL,Prunus_avium_Pav_sc0000595.1_g1070.1_TNL,Prunus_avium_Pav_sc0003756.1_g050.1_TNL,Pyrus_bretschneideri_XP_009355601.1_TNL,Cerasus_yedoensis_SPA2_g007820.1_TNL,Prunus_mume_XP_016650747_TNL,Dryas_drummondii_Drydr394S115…
biological_process	organonitrogen compound metabolic process	biological_process	4.6e-14	9651	373	Cucurbita_maxima_CmaCh05G007670.1_CNL,Aegilops_tauschii_AEGTA03908_CNL,Diospyros_lotus_Dlo_alt0083F-003-01.1_g00030.1_TNL,Medicago_truncatula_Medtr5g018910_RNL,Camelina_sativa_XP_019090314_TNL,Arachis_hypogaea_AH01G00300.1_RNL,Gossypium_raimondii_D5.v1.pred_00011786-RA_CNL,Taraxacum_kok_saghyz_GWHPAAAA012550_TNL,Camelina_sativa_XP_010437375_TNL,Oryza_barthii_OBART02G11910_CNL,Camelina_sativa_XP_0…
biological_process	developmental process	biological_process	7.3e-14	9651	373	Cucurbita_maxima_CmaCh05G007670.1_CNL,Eragrostis_tef_Et_s2706-2.21-1_CNL,Brachypodium_distachyon_Bradi1g51961_CNL,Diospyros_lotus_Dlo_alt0083F-003-01.1_g00030.1_TNL,Echinochloa_crus_galli_EC_v6.g026325.t1_CNL,Medicago_truncatula_Medtr5g018910_RNL,Camelina_sativa_XP_019090314_TNL,Taraxacum_kok_saghyz_GWHPAAAA012550_TNL,Quercus_lobata_QL04p092107_CNL,Chrysanthemum_seticuspe_Cse_sc001384.1_g150.1_CN…
biological_process	defense response to bacterium	biological_process	1.4e-14	9651	362	Malus_baccata_MABA000464_TNL,Echinochloa_crus_galli_EC_v6.g026325.t1_CNL,Arabidopsis_lyrata_AL6G46820.t1_TNL,Hibiscus_syriacus_KAE8725126.1_TNL,Prunus_avium_Pav_sc0000595.1_g1070.1_TNL,Camelina_sativa_XP_019084085_TNL,Prunus_avium_Pav_sc0003756.1_g050.1_TNL,Pyrus_bretschneideri_XP_009355601.1_TNL,Salix_brachista_GWHPAAZH019091_CNL,Cerasus_yedoensis_SPA2_g007820.1_TNL,Prunus_mume_XP_016650747_TNL,…
biological_process	macromolecule biosynthetic process	biological_process	4.5e-24	9651	361	Brachypodium_distachyon_Bradi1g51961_CNL,Camelina_sativa_XP_019087970_TNL,Triticum_aestivum_TraesCS5D02G199600_CNL,Echinochloa_crus_galli_EC_v6.g026325.t1_CNL,Arabidopsis_lyrata_AL6G46820.t1_TNL,Arachis_hypogaea_AH01G00300.1_RNL,Camelina_sativa_XP_010449345_TNL,Camelina_sativa_XP_019084085_TNL,Gossypium_raimondii_D5.v1.pred_00011786-RA_CNL,Chiococca_alba_g7405.t1_CNL,Quercus_lobata_QL04p092107_CN…
biological_process	anatomical structure development	biological_process	4.5e-24	9651	361	Cucurbita_maxima_CmaCh05G007670.1_CNL,Eragrostis_tef_Et_s2706-2.21-1_CNL,Diospyros_lotus_Dlo_alt0083F-003-01.1_g00030.1_TNL,Echinochloa_crus_galli_EC_v6.g026325.t1_CNL,Medicago_truncatula_Medtr5g018910_RNL,Camelina_sativa_XP_019090314_TNL,Taraxacum_kok_saghyz_GWHPAAAA012550_TNL,Quercus_lobata_QL04p092107_CNL,Chrysanthemum_seticuspe_Cse_sc001384.1_g150.1_CNL,Malus_domestica_MD17G1216600_CNL,Pyrus_…
biological_process	innate immune response	biological_process	4.5e-24	9651	358	Malus_baccata_MABA000464_TNL,Triticum_aestivum_TraesCS5D02G199600_CNL,Echinochloa_crus_galli_EC_v6.g026325.t1_CNL,Arabidopsis_lyrata_AL6G46820.t1_TNL,Camelina_sativa_XP_019090314_TNL,Prunus_avium_Pav_sc0000595.1_g1070.1_TNL,Prunus_avium_Pav_sc0003756.1_g050.1_TNL,Pyrus_bretschneideri_XP_009355601.1_TNL,Cerasus_yedoensis_SPA2_g007820.1_TNL,Prunus_mume_XP_016650747_TNL,Dryas_drummondii_Drydr394S115…
biological_process	multicellular organismal process	biological_process	1.2e-15	9651	354	Cucurbita_maxima_CmaCh05G007670.1_CNL,Eragrostis_tef_Et_s2706-2.21-1_CNL,Rosa_multiflora_Rmu_sc0003043.1_g000011.1_CNL,Diospyros_lotus_Dlo_alt0083F-003-01.1_g00030.1_TNL,Echinochloa_crus_galli_EC_v6.g026325.t1_CNL,Medicago_truncatula_Medtr5g018910_RNL,Camelina_sativa_XP_019090314_TNL,Oryza_brachyantha_OB12G11930.1_CNL,Vernicia_fordii_GWHPAAEU004671_CNL,Taraxacum_kok_saghyz_GWHPAAAA012550_TNL,Quer…
biological_process	nucleic acid metabolic process	biological_process	3e-21	9651	353	Dimocarpus_longan_Dlo_029966.1_CNL,Eragrostis_tef_Et_s2706-2.21-1_CNL,Brachypodium_distachyon_Bradi1g51961_CNL,Camelina_sativa_XP_019087970_TNL,Triticum_aestivum_TraesCS5D02G199600_CNL,Echinochloa_crus_galli_EC_v6.g026325.t1_CNL,Arabidopsis_lyrata_AL6G46820.t1_TNL,Camelina_sativa_XP_010449345_TNL,Camelina_sativa_XP_019084085_TNL,Gossypium_raimondii_D5.v1.pred_00011786-RA_CNL,Chiococca_alba_g7405.…
biological_process	gene expression	biological_process	3e-21	9651	335	Brachypodium_distachyon_Bradi1g51961_CNL,Camelina_sativa_XP_019087970_TNL,Triticum_aestivum_TraesCS5D02G199600_CNL,Echinochloa_crus_galli_EC_v6.g026325.t1_CNL,Arabidopsis_lyrata_AL6G46820.t1_TNL,Arachis_hypogaea_AH01G00300.1_RNL,Camelina_sativa_XP_010449345_TNL,Camelina_sativa_XP_019084085_TNL,Gossypium_raimondii_D5.v1.pred_00011786-RA_CNL,Chiococca_alba_g7405.t1_CNL,Quercus_lobata_QL04p092107_CN…
cellular_component	obsolete organelle part	cellular_component	2.9e-21	9651	335	Cucurbita_maxima_CmaCh05G007670.1_CNL,Dimocarpus_longan_Dlo_004619.1_CNL,Diospyros_lotus_Dlo_alt0083F-003-01.1_g00030.1_TNL,Glycine_soja_19G051436_CNL,Oryza_brachyantha_OB12G11930.1_CNL,Vernicia_fordii_GWHPAAEU004671_CNL,Chiococca_alba_g7405.t1_CNL,Quercus_lobata_QL04p092107_CNL,Chrysanthemum_seticuspe_Cse_sc001384.1_g150.1_CNL,Rosa_multiflora_Rmu_sc0000908.1_g000021.1_CNL,Fagopyrum_esculentum_Fe…
cellular_component	obsolete intracellular organelle part	cellular_component	2.9e-21	9651	334	Cucurbita_maxima_CmaCh05G007670.1_CNL,Dimocarpus_longan_Dlo_004619.1_CNL,Diospyros_lotus_Dlo_alt0083F-003-01.1_g00030.1_TNL,Glycine_soja_19G051436_CNL,Oryza_brachyantha_OB12G11930.1_CNL,Vernicia_fordii_GWHPAAEU004671_CNL,Chiococca_alba_g7405.t1_CNL,Quercus_lobata_QL04p092107_CNL,Chrysanthemum_seticuspe_Cse_sc001384.1_g150.1_CNL,Rosa_multiflora_Rmu_sc0000908.1_g000021.1_CNL,Fagopyrum_esculentum_Fe…
biological_process	RNA metabolic process	biological_process	2.9e-21	9651	333	Eragrostis_tef_Et_s2706-2.21-1_CNL,Brachypodium_distachyon_Bradi1g51961_CNL,Camelina_sativa_XP_019087970_TNL,Triticum_aestivum_TraesCS5D02G199600_CNL,Echinochloa_crus_galli_EC_v6.g026325.t1_CNL,Arabidopsis_lyrata_AL6G46820.t1_TNL,Camelina_sativa_XP_010449345_TNL,Camelina_sativa_XP_019084085_TNL,Gossypium_raimondii_D5.v1.pred_00011786-RA_CNL,Chiococca_alba_g7405.t1_CNL,Quercus_lobata_QL04p092107_C…
biological_process	cellular response to organic substance	biological_process	2.7e-21	9651	332	Malus_baccata_MABA000464_TNL,Arabidopsis_lyrata_AL6G46820.t1_TNL,Prunus_avium_Pav_sc0000595.1_g1070.1_TNL,Prunus_avium_Pav_sc0003756.1_g050.1_TNL,Pyrus_bretschneideri_XP_009355601.1_TNL,Taraxacum_kok_saghyz_GWHPAAAA012550_TNL,Cerasus_yedoensis_SPA2_g007820.1_TNL,Chrysanthemum_seticuspe_Cse_sc001384.1_g150.1_CNL,Prunus_mume_XP_016650747_TNL,Cerasus_yedoensis_SPE4_g024980.1_TNL,Prunus_persica_Prupe…
biological_process	obsolete cellular macromolecule metabolic process	biological_process	2.7e-21	9651	330	Dimocarpus_longan_Dlo_029966.1_CNL,Cucurbita_maxima_CmaCh05G007670.1_CNL,Camelina_sativa_XP_019087970_TNL,Camelina_sativa_XP_019090314_TNL,Arachis_hypogaea_AH01G00300.1_RNL,Camelina_sativa_XP_010449345_TNL,Gossypium_raimondii_D5.v1.pred_00011786-RA_CNL,Taraxacum_kok_saghyz_GWHPAAAA012550_TNL,Camelina_sativa_XP_010437375_TNL,Camelina_sativa_XP_010496161_TNL,Oryza_nivara_ONIVA06G28780_CNL,Brassica_…
biological_process	response to inorganic substance	biological_process	2.7e-21	9651	329	Dimocarpus_longan_Dlo_029966.1_CNL,Malus_baccata_MABA000464_TNL,Echinochloa_crus_galli_EC_v6.g026325.t1_CNL,Arabidopsis_lyrata_AL6G46820.t1_TNL,Prunus_avium_Pav_sc0000595.1_g1070.1_TNL,Prunus_avium_Pav_sc0003756.1_g050.1_TNL,Pyrus_bretschneideri_XP_009355601.1_TNL,Salix_brachista_GWHPAAZH019091_CNL,Cerasus_yedoensis_SPA2_g007820.1_TNL,Camelina_sativa_XP_010437375_TNL,Prunus_mume_XP_016650747_TNL,…
biological_process	regulation of metabolic process	biological_process	2.7e-21	9651	328	Brachypodium_distachyon_Bradi1g51961_CNL,Camelina_sativa_XP_019087970_TNL,Triticum_aestivum_TraesCS5D02G199600_CNL,Echinochloa_crus_galli_EC_v6.g026325.t1_CNL,Arabidopsis_lyrata_AL6G46820.t1_TNL,Camelina_sativa_XP_019090314_TNL,Camelina_sativa_XP_010449345_TNL,Camelina_sativa_XP_019084085_TNL,Gossypium_raimondii_D5.v1.pred_00011786-RA_CNL,Quercus_lobata_QL04p092107_CNL,Camelina_sativa_XP_01043737…
biological_process	cellular response to oxygen-containing compound	biological_process	2.7e-21	9651	327	Malus_baccata_MABA000464_TNL,Arabidopsis_lyrata_AL6G46820.t1_TNL,Prunus_avium_Pav_sc0000595.1_g1070.1_TNL,Prunus_avium_Pav_sc0003756.1_g050.1_TNL,Pyrus_bretschneideri_XP_009355601.1_TNL,Taraxacum_kok_saghyz_GWHPAAAA012550_TNL,Cerasus_yedoensis_SPA2_g007820.1_TNL,Chrysanthemum_seticuspe_Cse_sc001384.1_g150.1_CNL,Prunus_mume_XP_016650747_TNL,Cerasus_yedoensis_SPE4_g024980.1_TNL,Prunus_persica_Prupe…
cellular_component	cell periphery	cellular_component	2.7e-21	9651	324	Quercus_lobata_QL07p006143_TNL,Taraxacum_kok_saghyz_GWHPAAAA012775_CNL,Diospyros_lotus_Dlo_alt0083F-003-01.1_g00030.1_TNL,Hibiscus_syriacus_KAE8725126.1_TNL,Camelina_sativa_XP_019090314_TNL,Solanum_commersonii_maker_C2853804_snap_gene_0_13_mRNA_1_CNL,Vernicia_fordii_GWHPAAEU004671_CNL,Taraxacum_kok_saghyz_GWHPAAAA012550_TNL,Mangifera_indica_GWHPABLA006205_CNL,Fagopyrum_esculentum_Fes_sc0008664.1.…
biological_process	multicellular organism development	biological_process	2.7e-21	9651	321	Cucurbita_maxima_CmaCh05G007670.1_CNL,Eragrostis_tef_Et_s2706-2.21-1_CNL,Diospyros_lotus_Dlo_alt0083F-003-01.1_g00030.1_TNL,Echinochloa_crus_galli_EC_v6.g026325.t1_CNL,Medicago_truncatula_Medtr5g018910_RNL,Camelina_sativa_XP_019090314_TNL,Taraxacum_kok_saghyz_GWHPAAAA012550_TNL,Quercus_lobata_QL04p092107_CNL,Chrysanthemum_seticuspe_Cse_sc001384.1_g150.1_CNL,Pyrus_communis_pycom06g10800_RNL,Microt…
biological_process	cellular response to endogenous stimulus	biological_process	2.9e-21	9651	320	Malus_baccata_MABA000464_TNL,Arabidopsis_lyrata_AL6G46820.t1_TNL,Prunus_avium_Pav_sc0000595.1_g1070.1_TNL,Prunus_avium_Pav_sc0003756.1_g050.1_TNL,Pyrus_bretschneideri_XP_009355601.1_TNL,Taraxacum_kok_saghyz_GWHPAAAA012550_TNL,Cerasus_yedoensis_SPA2_g007820.1_TNL,Chrysanthemum_seticuspe_Cse_sc001384.1_g150.1_CNL,Prunus_mume_XP_016650747_TNL,Cerasus_yedoensis_SPE4_g024980.1_TNL,Prunus_persica_Prupe…
biological_process	regulation of cellular metabolic process	biological_process	2.9e-21	9651	319	Brachypodium_distachyon_Bradi1g51961_CNL,Camelina_sativa_XP_019087970_TNL,Triticum_aestivum_TraesCS5D02G199600_CNL,Echinochloa_crus_galli_EC_v6.g026325.t1_CNL,Arabidopsis_lyrata_AL6G46820.t1_TNL,Camelina_sativa_XP_019090314_TNL,Camelina_sativa_XP_010449345_TNL,Camelina_sativa_XP_019084085_TNL,Gossypium_raimondii_D5.v1.pred_00011786-RA_CNL,Quercus_lobata_QL04p092107_CNL,Camelina_sativa_XP_01043737…
biological_process	regulation of macromolecule metabolic process	biological_process	2.9e-21	9651	316	Brachypodium_distachyon_Bradi1g51961_CNL,Camelina_sativa_XP_019087970_TNL,Triticum_aestivum_TraesCS5D02G199600_CNL,Echinochloa_crus_galli_EC_v6.g026325.t1_CNL,Arabidopsis_lyrata_AL6G46820.t1_TNL,Camelina_sativa_XP_019090314_TNL,Camelina_sativa_XP_010449345_TNL,Camelina_sativa_XP_019084085_TNL,Gossypium_raimondii_D5.v1.pred_00011786-RA_CNL,Quercus_lobata_QL04p092107_CNL,Camelina_sativa_XP_01043737…
biological_process	protein metabolic process	biological_process	4.2e-18	9651	315	Cucurbita_maxima_CmaCh05G007670.1_CNL,Medicago_truncatula_Medtr5g018910_RNL,Camelina_sativa_XP_019090314_TNL,Arachis_hypogaea_AH01G00300.1_RNL,Gossypium_raimondii_D5.v1.pred_00011786-RA_CNL,Taraxacum_kok_saghyz_GWHPAAAA012550_TNL,Camelina_sativa_XP_010437375_TNL,Camelina_sativa_XP_010496161_TNL,Malus_domestica_MD17G1216600_CNL,Fagus_sylvatica_FSB013214601_CNL,Microthlaspi_erraticum_CAA7026689.1_R…
biological_process	cellular nitrogen compound biosynthetic process	biological_process	4.2e-18	9651	314	Aegilops_tauschii_AEGTA03908_CNL,Brachypodium_distachyon_Bradi1g51961_CNL,Camelina_sativa_XP_019087970_TNL,Triticum_aestivum_TraesCS5D02G199600_CNL,Echinochloa_crus_galli_EC_v6.g026325.t1_CNL,Arabidopsis_lyrata_AL6G46820.t1_TNL,Camelina_sativa_XP_010449345_TNL,Camelina_sativa_XP_019084085_TNL,Gossypium_raimondii_D5.v1.pred_00011786-RA_CNL,Quercus_lobata_QL04p092107_CNL,Nelumbo_nucifera_NNU_007278…
biological_process	cellular response to hormone stimulus	biological_process	4.2e-17	9651	309	Malus_baccata_MABA000464_TNL,Arabidopsis_lyrata_AL6G46820.t1_TNL,Prunus_avium_Pav_sc0000595.1_g1070.1_TNL,Prunus_avium_Pav_sc0003756.1_g050.1_TNL,Pyrus_bretschneideri_XP_009355601.1_TNL,Taraxacum_kok_saghyz_GWHPAAAA012550_TNL,Cerasus_yedoensis_SPA2_g007820.1_TNL,Chrysanthemum_seticuspe_Cse_sc001384.1_g150.1_CNL,Prunus_mume_XP_016650747_TNL,Cerasus_yedoensis_SPE4_g024980.1_TNL,Prunus_persica_Prupe…
biological_process	response to organic cyclic compound	biological_process	2e-05	9651	306	Brachypodium_distachyon_Bradi1g51961_CNL,Malus_baccata_MABA000464_TNL,Echinochloa_crus_galli_EC_v6.g026325.t1_CNL,Prunus_avium_Pav_sc0000595.1_g1070.1_TNL,Camelina_sativa_XP_019084085_TNL,Prunus_avium_Pav_sc0003756.1_g050.1_TNL,Pyrus_bretschneideri_XP_009355601.1_TNL,Taraxacum_kok_saghyz_GWHPAAAA012550_TNL,Cerasus_yedoensis_SPA2_g007820.1_TNL,Prunus_mume_XP_016650747_TNL,Cerasus_yedoensis_SPE4_g0…
cellular_component	plasma membrane	cellular_component	6.7e-24	9651	306	Quercus_lobata_QL07p006143_TNL,Taraxacum_kok_saghyz_GWHPAAAA012775_CNL,Diospyros_lotus_Dlo_alt0083F-003-01.1_g00030.1_TNL,Hibiscus_syriacus_KAE8725126.1_TNL,Camelina_sativa_XP_019090314_TNL,Solanum_commersonii_maker_C2853804_snap_gene_0_13_mRNA_1_CNL,Vernicia_fordii_GWHPAAEU004671_CNL,Taraxacum_kok_saghyz_GWHPAAAA012550_TNL,Mangifera_indica_GWHPABLA006205_CNL,Fagopyrum_esculentum_Fes_sc0008664.1.…
biological_process	regulation of primary metabolic process	biological_process	2e-05	9651	302	Brachypodium_distachyon_Bradi1g51961_CNL,Camelina_sativa_XP_019087970_TNL,Triticum_aestivum_TraesCS5D02G199600_CNL,Echinochloa_crus_galli_EC_v6.g026325.t1_CNL,Arabidopsis_lyrata_AL6G46820.t1_TNL,Camelina_sativa_XP_019090314_TNL,Camelina_sativa_XP_010449345_TNL,Camelina_sativa_XP_019084085_TNL,Gossypium_raimondii_D5.v1.pred_00011786-RA_CNL,Quercus_lobata_QL04p092107_CNL,Nelumbo_nucifera_NNU_007278…
biological_process	regulation of nitrogen compound metabolic process	biological_process	6.4e-05	9651	300	Brachypodium_distachyon_Bradi1g51961_CNL,Camelina_sativa_XP_019087970_TNL,Triticum_aestivum_TraesCS5D02G199600_CNL,Echinochloa_crus_galli_EC_v6.g026325.t1_CNL,Arabidopsis_lyrata_AL6G46820.t1_TNL,Camelina_sativa_XP_019090314_TNL,Camelina_sativa_XP_010449345_TNL,Camelina_sativa_XP_019084085_TNL,Gossypium_raimondii_D5.v1.pred_00011786-RA_CNL,Quercus_lobata_QL04p092107_CNL,Nelumbo_nucifera_NNU_007278…
biological_process	response to oxidative stress	biological_process	6.4e-05	9651	296	Aegilops_tauschii_AEGTA03908_CNL,Malus_baccata_MABA000464_TNL,Rosa_multiflora_Rmu_sc0001588.1_g000017.1_CNL,Echinochloa_crus_galli_EC_v6.g026325.t1_CNL,Prunus_avium_Pav_sc0000595.1_g1070.1_TNL,Prunus_avium_Pav_sc0003756.1_g050.1_TNL,Pyrus_bretschneideri_XP_009355601.1_TNL,Gossypium_raimondii_D5.v1.pred_00011786-RA_CNL,Cerasus_yedoensis_SPA2_g007820.1_TNL,Camelina_sativa_XP_010437375_TNL,Prunus_mu…
biological_process	cellular response to xenobiotic stimulus	biological_process	6.4e-05	9651	295	Malus_baccata_MABA000464_TNL,Arabidopsis_lyrata_AL6G46820.t1_TNL,Prunus_avium_Pav_sc0000595.1_g1070.1_TNL,Prunus_avium_Pav_sc0003756.1_g050.1_TNL,Pyrus_bretschneideri_XP_009355601.1_TNL,Cerasus_yedoensis_SPA2_g007820.1_TNL,Prunus_mume_XP_016650747_TNL,Cerasus_yedoensis_SPE4_g024980.1_TNL,Prunus_persica_Prupe.8G237200_TNL,Cerasus_yedoensis_SPE8_g026610.1_TNL,Rosa_multiflora_Rmu_sc0009360.1_g000012…
biological_process	response to antibiotic	biological_process	6.2e-05	9651	289	Brachypodium_distachyon_Bradi1g51961_CNL,Malus_baccata_MABA000464_TNL,Echinochloa_crus_galli_EC_v6.g026325.t1_CNL,Prunus_avium_Pav_sc0000595.1_g1070.1_TNL,Camelina_sativa_XP_019084085_TNL,Prunus_avium_Pav_sc0003756.1_g050.1_TNL,Pyrus_bretschneideri_XP_009355601.1_TNL,Cerasus_yedoensis_SPA2_g007820.1_TNL,Camelina_sativa_XP_010437375_TNL,Prunus_mume_XP_016650747_TNL,Cerasus_yedoensis_SPE4_g024980.1…
biological_process	response to salicylic acid	biological_process	6.2e-05	9651	287	Brachypodium_distachyon_Bradi1g51961_CNL,Malus_baccata_MABA000464_TNL,Echinochloa_crus_galli_EC_v6.g026325.t1_CNL,Prunus_avium_Pav_sc0000595.1_g1070.1_TNL,Camelina_sativa_XP_019084085_TNL,Prunus_avium_Pav_sc0003756.1_g050.1_TNL,Pyrus_bretschneideri_XP_009355601.1_TNL,Cerasus_yedoensis_SPA2_g007820.1_TNL,Prunus_mume_XP_016650747_TNL,Cerasus_yedoensis_SPE4_g024980.1_TNL,Prunus_persica_Prupe.8G23720…
biological_process	organic cyclic compound biosynthetic process	biological_process	6.2e-05	9651	286	Aegilops_tauschii_AEGTA03908_CNL,Brachypodium_distachyon_Bradi1g51961_CNL,Camelina_sativa_XP_019087970_TNL,Triticum_aestivum_TraesCS5D02G199600_CNL,Echinochloa_crus_galli_EC_v6.g026325.t1_CNL,Arabidopsis_lyrata_AL6G46820.t1_TNL,Camelina_sativa_XP_010449345_TNL,Camelina_sativa_XP_019084085_TNL,Gossypium_raimondii_D5.v1.pred_00011786-RA_CNL,Quercus_lobata_QL04p092107_CNL,Nelumbo_nucifera_NNU_007278…
biological_process	aromatic compound biosynthetic process	biological_process	1.2e-19	9651	284	Aegilops_tauschii_AEGTA03908_CNL,Brachypodium_distachyon_Bradi1g51961_CNL,Camelina_sativa_XP_019087970_TNL,Triticum_aestivum_TraesCS5D02G199600_CNL,Echinochloa_crus_galli_EC_v6.g026325.t1_CNL,Arabidopsis_lyrata_AL6G46820.t1_TNL,Camelina_sativa_XP_010449345_TNL,Camelina_sativa_XP_019084085_TNL,Gossypium_raimondii_D5.v1.pred_00011786-RA_CNL,Quercus_lobata_QL04p092107_CNL,Nelumbo_nucifera_NNU_007278…
cellular_component	mitochondrion	cellular_component	1.2e-19	9651	283	Dimocarpus_longan_Dlo_004619.1_CNL,Malus_baccata_MABA000464_TNL,Prunus_avium_Pav_sc0000595.1_g1070.1_TNL,Prunus_avium_Pav_sc0003756.1_g050.1_TNL,Pyrus_bretschneideri_XP_009355601.1_TNL,Gossypium_raimondii_D5.v1.pred_00011786-RA_CNL,Chiococca_alba_g7405.t1_CNL,Cerasus_yedoensis_SPA2_g007820.1_TNL,Prunus_mume_XP_016650747_TNL,Cerasus_yedoensis_SPE4_g024980.1_TNL,Prunus_persica_Prupe.8G237200_TNL,Ce…
biological_process	regulation of biosynthetic process	biological_process	1.2e-19	9651	275	Brachypodium_distachyon_Bradi1g51961_CNL,Camelina_sativa_XP_019087970_TNL,Triticum_aestivum_TraesCS5D02G199600_CNL,Echinochloa_crus_galli_EC_v6.g026325.t1_CNL,Arabidopsis_lyrata_AL6G46820.t1_TNL,Camelina_sativa_XP_010449345_TNL,Camelina_sativa_XP_019084085_TNL,Gossypium_raimondii_D5.v1.pred_00011786-RA_CNL,Quercus_lobata_QL04p092107_CNL,Camelina_sativa_XP_010437375_TNL,Nelumbo_nucifera_NNU_007278…
biological_process	regulation of cellular biosynthetic process	biological_process	6.8e-05	9651	275	Brachypodium_distachyon_Bradi1g51961_CNL,Camelina_sativa_XP_019087970_TNL,Triticum_aestivum_TraesCS5D02G199600_CNL,Echinochloa_crus_galli_EC_v6.g026325.t1_CNL,Arabidopsis_lyrata_AL6G46820.t1_TNL,Camelina_sativa_XP_010449345_TNL,Camelina_sativa_XP_019084085_TNL,Gossypium_raimondii_D5.v1.pred_00011786-RA_CNL,Quercus_lobata_QL04p092107_CNL,Camelina_sativa_XP_010437375_TNL,Nelumbo_nucifera_NNU_007278…
molecular_function	nucleotide binding	molecular_function	8e-20	9651	273	Malus_baccata_MABA000464_TNL,Prunus_avium_Pav_sc0000595.1_g1070.1_TNL,Prunus_avium_Pav_sc0003756.1_g050.1_TNL,Pyrus_bretschneideri_XP_009355601.1_TNL,Chiococca_alba_g7405.t1_CNL,Cerasus_yedoensis_SPA2_g007820.1_TNL,Rosa_multiflora_Rmu_sc0000908.1_g000021.1_CNL,Prunus_mume_XP_016650747_TNL,Cerasus_yedoensis_SPE4_g024980.1_TNL,Prunus_persica_Prupe.8G237200_TNL,Cerasus_yedoensis_SPE8_g026610.1_TNL,R…
molecular_function	nucleoside phosphate binding	molecular_function	4.1e-05	9651	273	Malus_baccata_MABA000464_TNL,Prunus_avium_Pav_sc0000595.1_g1070.1_TNL,Prunus_avium_Pav_sc0003756.1_g050.1_TNL,Pyrus_bretschneideri_XP_009355601.1_TNL,Chiococca_alba_g7405.t1_CNL,Cerasus_yedoensis_SPA2_g007820.1_TNL,Rosa_multiflora_Rmu_sc0000908.1_g000021.1_CNL,Prunus_mume_XP_016650747_TNL,Cerasus_yedoensis_SPE4_g024980.1_TNL,Prunus_persica_Prupe.8G237200_TNL,Cerasus_yedoensis_SPE8_g026610.1_TNL,R…
biological_process	heterocycle biosynthetic process	biological_process	6.9e-16	9651	273	Aegilops_tauschii_AEGTA03908_CNL,Brachypodium_distachyon_Bradi1g51961_CNL,Camelina_sativa_XP_019087970_TNL,Triticum_aestivum_TraesCS5D02G199600_CNL,Echinochloa_crus_galli_EC_v6.g026325.t1_CNL,Arabidopsis_lyrata_AL6G46820.t1_TNL,Camelina_sativa_XP_010449345_TNL,Camelina_sativa_XP_019084085_TNL,Gossypium_raimondii_D5.v1.pred_00011786-RA_CNL,Quercus_lobata_QL04p092107_CNL,Nelumbo_nucifera_NNU_007278…
biological_process	cellular response to acid chemical	biological_process	6.9e-16	9651	267	Malus_baccata_MABA000464_TNL,Prunus_avium_Pav_sc0000595.1_g1070.1_TNL,Prunus_avium_Pav_sc0003756.1_g050.1_TNL,Pyrus_bretschneideri_XP_009355601.1_TNL,Cerasus_yedoensis_SPA2_g007820.1_TNL,Chrysanthemum_seticuspe_Cse_sc001384.1_g150.1_CNL,Prunus_mume_XP_016650747_TNL,Cerasus_yedoensis_SPE4_g024980.1_TNL,Prunus_persica_Prupe.8G237200_TNL,Cerasus_yedoensis_SPE8_g026610.1_TNL,Rosa_multiflora_Rmu_sc000…
biological_process	regulation of macromolecule biosynthetic process	biological_process	1e-24	9651	265	Brachypodium_distachyon_Bradi1g51961_CNL,Camelina_sativa_XP_019087970_TNL,Triticum_aestivum_TraesCS5D02G199600_CNL,Echinochloa_crus_galli_EC_v6.g026325.t1_CNL,Arabidopsis_lyrata_AL6G46820.t1_TNL,Camelina_sativa_XP_010449345_TNL,Camelina_sativa_XP_019084085_TNL,Gossypium_raimondii_D5.v1.pred_00011786-RA_CNL,Quercus_lobata_QL04p092107_CNL,Camelina_sativa_XP_010437375_TNL,Nelumbo_nucifera_NNU_007278…
biological_process	macromolecule modification	biological_process	1e-24	9651	261	Cucurbita_maxima_CmaCh05G007670.1_CNL,Eragrostis_tef_Et_s2706-2.21-1_CNL,Camelina_sativa_XP_019090314_TNL,Arachis_hypogaea_AH01G00300.1_RNL,Chiococca_alba_g7405.t1_CNL,Taraxacum_kok_saghyz_GWHPAAAA012550_TNL,Pyrus_betuleafolia_GWHPAAYT042083_TNL,Camelina_sativa_XP_010437375_TNL,Brassica_oleracea_Bo5g021420.1_CNL,Malus_domestica_MD17G1216600_CNL,Microthlaspi_erraticum_CAA7026689.1_RNL,Fagus_sylvat…
biological_process	response to reactive oxygen species	biological_process	1e-24	9651	260	Malus_baccata_MABA000464_TNL,Echinochloa_crus_galli_EC_v6.g026325.t1_CNL,Prunus_avium_Pav_sc0000595.1_g1070.1_TNL,Prunus_avium_Pav_sc0003756.1_g050.1_TNL,Pyrus_bretschneideri_XP_009355601.1_TNL,Cerasus_yedoensis_SPA2_g007820.1_TNL,Camelina_sativa_XP_010437375_TNL,Prunus_mume_XP_016650747_TNL,Cerasus_yedoensis_SPE4_g024980.1_TNL,Prunus_persica_Prupe.8G237200_TNL,Cerasus_yedoensis_SPE8_g026610.1_TN…
biological_process	regulation of gene expression	biological_process	1e-24	9651	260	Brachypodium_distachyon_Bradi1g51961_CNL,Camelina_sativa_XP_019087970_TNL,Triticum_aestivum_TraesCS5D02G199600_CNL,Echinochloa_crus_galli_EC_v6.g026325.t1_CNL,Arabidopsis_lyrata_AL6G46820.t1_TNL,Camelina_sativa_XP_010449345_TNL,Camelina_sativa_XP_019084085_TNL,Gossypium_raimondii_D5.v1.pred_00011786-RA_CNL,Quercus_lobata_QL04p092107_CNL,Camelina_sativa_XP_010437375_TNL,Nelumbo_nucifera_NNU_007278…
biological_process	system development	biological_process	1e-24	9651	259	Eragrostis_tef_Et_s2706-2.21-1_CNL,Echinochloa_crus_galli_EC_v6.g026325.t1_CNL,Medicago_truncatula_Medtr5g018910_RNL,Taraxacum_kok_saghyz_GWHPAAAA012550_TNL,Quercus_lobata_QL04p092107_CNL,Chrysanthemum_seticuspe_Cse_sc001384.1_g150.1_CNL,Microthlaspi_erraticum_CAA7026689.1_RNL,Arachis_hypogaea_AH20G09240.1_CNL,Boea_hygrometrica_KZV15989.1_CNL,Punica_granatum_OWM84861.1_CNL,Calamus_simplicifolius_…
biological_process	nucleobase-containing compound biosynthetic process	biological_process	1e-24	9651	256	Brachypodium_distachyon_Bradi1g51961_CNL,Camelina_sativa_XP_019087970_TNL,Triticum_aestivum_TraesCS5D02G199600_CNL,Echinochloa_crus_galli_EC_v6.g026325.t1_CNL,Arabidopsis_lyrata_AL6G46820.t1_TNL,Camelina_sativa_XP_010449345_TNL,Camelina_sativa_XP_019084085_TNL,Gossypium_raimondii_D5.v1.pred_00011786-RA_CNL,Quercus_lobata_QL04p092107_CNL,Nelumbo_nucifera_NNU_007278_CNL,Oryza_barthii_OBART02G11910_…
biological_process	systemic acquired resistance	biological_process	2.5e-31	9651	253	Malus_baccata_MABA000464_TNL,Arabidopsis_lyrata_AL6G46820.t1_TNL,Prunus_avium_Pav_sc0000595.1_g1070.1_TNL,Prunus_avium_Pav_sc0003756.1_g050.1_TNL,Pyrus_bretschneideri_XP_009355601.1_TNL,Cerasus_yedoensis_SPA2_g007820.1_TNL,Prunus_mume_XP_016650747_TNL,Dryas_drummondii_Drydr394S11589_RNL,Cerasus_yedoensis_SPE4_g024980.1_TNL,Prunus_persica_Prupe.8G237200_TNL,Cerasus_yedoensis_SPE8_g026610.1_TNL,Ros…
biological_process	cellular response to organic cyclic compound	biological_process	2.5e-31	9651	247	Malus_baccata_MABA000464_TNL,Prunus_avium_Pav_sc0000595.1_g1070.1_TNL,Prunus_avium_Pav_sc0003756.1_g050.1_TNL,Pyrus_bretschneideri_XP_009355601.1_TNL,Cerasus_yedoensis_SPA2_g007820.1_TNL,Prunus_mume_XP_016650747_TNL,Cerasus_yedoensis_SPE4_g024980.1_TNL,Prunus_persica_Prupe.8G237200_TNL,Cerasus_yedoensis_SPE8_g026610.1_TNL,Rosa_multiflora_Rmu_sc0009360.1_g000012.1_TNL,Eriobotrya_japonica_EVM004180…
molecular_function	transferase activity	molecular_function	2.5e-31	9651	245	Cucurbita_maxima_CmaCh05G007670.1_CNL,Diospyros_lotus_Dlo_alt0083F-003-01.1_g00030.1_TNL,Camelina_sativa_XP_019090314_TNL,Vernicia_fordii_GWHPAAEU004671_CNL,Chiococca_alba_g7405.t1_CNL,Taraxacum_kok_saghyz_GWHPAAAA012550_TNL,Camelina_sativa_XP_010437375_TNL,Oryza_barthii_OBART02G11910_CNL,Vernicia_fordii_GWHPAAEU040874_CNL,Malus_domestica_MD17G1216600_CNL,Microthlaspi_erraticum_CAA7026689.1_RNL,P…
biological_process	response to ozone	biological_process	1.2e-20	9651	243	Malus_baccata_MABA000464_TNL,Echinochloa_crus_galli_EC_v6.g026325.t1_CNL,Prunus_avium_Pav_sc0000595.1_g1070.1_TNL,Prunus_avium_Pav_sc0003756.1_g050.1_TNL,Pyrus_bretschneideri_XP_009355601.1_TNL,Cerasus_yedoensis_SPA2_g007820.1_TNL,Prunus_mume_XP_016650747_TNL,Cerasus_yedoensis_SPE4_g024980.1_TNL,Prunus_persica_Prupe.8G237200_TNL,Cerasus_yedoensis_SPE8_g026610.1_TNL,Rosa_multiflora_Rmu_sc0009360.1…
biological_process	obsolete regulation of cellular macromolecule biosynthetic process	biological_process	3.4e-11	9651	242	Brachypodium_distachyon_Bradi1g51961_CNL,Camelina_sativa_XP_019087970_TNL,Triticum_aestivum_TraesCS5D02G199600_CNL,Echinochloa_crus_galli_EC_v6.g026325.t1_CNL,Arabidopsis_lyrata_AL6G46820.t1_TNL,Camelina_sativa_XP_010449345_TNL,Camelina_sativa_XP_019084085_TNL,Gossypium_raimondii_D5.v1.pred_00011786-RA_CNL,Quercus_lobata_QL04p092107_CNL,Nelumbo_nucifera_NNU_007278_CNL,Dryas_drummondii_Drydr394S11…
biological_process	regulation of nucleobase-containing compound metabolic process	biological_process	3.4e-11	9651	242	Brachypodium_distachyon_Bradi1g51961_CNL,Camelina_sativa_XP_019087970_TNL,Triticum_aestivum_TraesCS5D02G199600_CNL,Echinochloa_crus_galli_EC_v6.g026325.t1_CNL,Arabidopsis_lyrata_AL6G46820.t1_TNL,Camelina_sativa_XP_010449345_TNL,Camelina_sativa_XP_019084085_TNL,Gossypium_raimondii_D5.v1.pred_00011786-RA_CNL,Quercus_lobata_QL04p092107_CNL,Nelumbo_nucifera_NNU_007278_CNL,Dryas_drummondii_Drydr394S11…
biological_process	cellular response to salicylic acid stimulus	biological_process	5.7e-67	9651	242	Malus_baccata_MABA000464_TNL,Prunus_avium_Pav_sc0000595.1_g1070.1_TNL,Prunus_avium_Pav_sc0003756.1_g050.1_TNL,Pyrus_bretschneideri_XP_009355601.1_TNL,Cerasus_yedoensis_SPA2_g007820.1_TNL,Prunus_mume_XP_016650747_TNL,Cerasus_yedoensis_SPE4_g024980.1_TNL,Prunus_persica_Prupe.8G237200_TNL,Cerasus_yedoensis_SPE8_g026610.1_TNL,Rosa_multiflora_Rmu_sc0009360.1_g000012.1_TNL,Eriobotrya_japonica_EVM004180…
biological_process	salicylic acid mediated signaling pathway	biological_process	9e-14	9651	241	Malus_baccata_MABA000464_TNL,Prunus_avium_Pav_sc0000595.1_g1070.1_TNL,Prunus_avium_Pav_sc0003756.1_g050.1_TNL,Pyrus_bretschneideri_XP_009355601.1_TNL,Cerasus_yedoensis_SPA2_g007820.1_TNL,Prunus_mume_XP_016650747_TNL,Cerasus_yedoensis_SPE4_g024980.1_TNL,Prunus_persica_Prupe.8G237200_TNL,Cerasus_yedoensis_SPE8_g026610.1_TNL,Rosa_multiflora_Rmu_sc0009360.1_g000012.1_TNL,Eriobotrya_japonica_EVM004180…
biological_process	response to auxin	biological_process	6e-20	9651	239	Malus_baccata_MABA000464_TNL,Prunus_avium_Pav_sc0000595.1_g1070.1_TNL,Prunus_avium_Pav_sc0003756.1_g050.1_TNL,Pyrus_bretschneideri_XP_009355601.1_TNL,Cerasus_yedoensis_SPA2_g007820.1_TNL,Prunus_mume_XP_016650747_TNL,Cerasus_yedoensis_SPE4_g024980.1_TNL,Prunus_persica_Prupe.8G237200_TNL,Cerasus_yedoensis_SPE8_g026610.1_TNL,Rosa_multiflora_Rmu_sc0009360.1_g000012.1_TNL,Eriobotrya_japonica_EVM004180…
biological_process	regulation of RNA metabolic process	biological_process	7.2e-13	9651	238	Brachypodium_distachyon_Bradi1g51961_CNL,Camelina_sativa_XP_019087970_TNL,Triticum_aestivum_TraesCS5D02G199600_CNL,Echinochloa_crus_galli_EC_v6.g026325.t1_CNL,Arabidopsis_lyrata_AL6G46820.t1_TNL,Camelina_sativa_XP_010449345_TNL,Camelina_sativa_XP_019084085_TNL,Gossypium_raimondii_D5.v1.pred_00011786-RA_CNL,Quercus_lobata_QL04p092107_CNL,Nelumbo_nucifera_NNU_007278_CNL,Dryas_drummondii_Drydr394S11…
biological_process	RNA biosynthetic process	biological_process	6.9e-13	9651	237	Brachypodium_distachyon_Bradi1g51961_CNL,Camelina_sativa_XP_019087970_TNL,Triticum_aestivum_TraesCS5D02G199600_CNL,Echinochloa_crus_galli_EC_v6.g026325.t1_CNL,Arabidopsis_lyrata_AL6G46820.t1_TNL,Camelina_sativa_XP_010449345_TNL,Camelina_sativa_XP_019084085_TNL,Gossypium_raimondii_D5.v1.pred_00011786-RA_CNL,Quercus_lobata_QL04p092107_CNL,Nelumbo_nucifera_NNU_007278_CNL,Dryas_drummondii_Drydr394S11…
biological_process	DNA-templated transcription	biological_process	1.3e-15	9651	237	Brachypodium_distachyon_Bradi1g51961_CNL,Camelina_sativa_XP_019087970_TNL,Triticum_aestivum_TraesCS5D02G199600_CNL,Echinochloa_crus_galli_EC_v6.g026325.t1_CNL,Arabidopsis_lyrata_AL6G46820.t1_TNL,Camelina_sativa_XP_010449345_TNL,Camelina_sativa_XP_019084085_TNL,Gossypium_raimondii_D5.v1.pred_00011786-RA_CNL,Quercus_lobata_QL04p092107_CNL,Nelumbo_nucifera_NNU_007278_CNL,Dryas_drummondii_Drydr394S11…
biological_process	cellular response to antibiotic	biological_process	1e-30	9651	235	Malus_baccata_MABA000464_TNL,Prunus_avium_Pav_sc0000595.1_g1070.1_TNL,Prunus_avium_Pav_sc0003756.1_g050.1_TNL,Pyrus_bretschneideri_XP_009355601.1_TNL,Cerasus_yedoensis_SPA2_g007820.1_TNL,Prunus_mume_XP_016650747_TNL,Cerasus_yedoensis_SPE4_g024980.1_TNL,Prunus_persica_Prupe.8G237200_TNL,Cerasus_yedoensis_SPE8_g026610.1_TNL,Rosa_multiflora_Rmu_sc0009360.1_g000012.1_TNL,Eriobotrya_japonica_EVM004180…
biological_process	systemic acquired resistance, salicylic acid mediated signaling pathway	biological_process	1e-30	9651	234	Malus_baccata_MABA000464_TNL,Prunus_avium_Pav_sc0000595.1_g1070.1_TNL,Prunus_avium_Pav_sc0003756.1_g050.1_TNL,Pyrus_bretschneideri_XP_009355601.1_TNL,Cerasus_yedoensis_SPA2_g007820.1_TNL,Prunus_mume_XP_016650747_TNL,Cerasus_yedoensis_SPE4_g024980.1_TNL,Prunus_persica_Prupe.8G237200_TNL,Cerasus_yedoensis_SPE8_g026610.1_TNL,Rosa_multiflora_Rmu_sc0009360.1_g000012.1_TNL,Eriobotrya_japonica_EVM004180…
biological_process	regulation of RNA biosynthetic process	biological_process	8e-06	9651	230	Brachypodium_distachyon_Bradi1g51961_CNL,Camelina_sativa_XP_019087970_TNL,Triticum_aestivum_TraesCS5D02G199600_CNL,Echinochloa_crus_galli_EC_v6.g026325.t1_CNL,Arabidopsis_lyrata_AL6G46820.t1_TNL,Camelina_sativa_XP_010449345_TNL,Camelina_sativa_XP_019084085_TNL,Gossypium_raimondii_D5.v1.pred_00011786-RA_CNL,Quercus_lobata_QL04p092107_CNL,Nelumbo_nucifera_NNU_007278_CNL,Dryas_drummondii_Drydr394S11…
biological_process	obsolete regulation of nucleic acid-templated transcription	biological_process	8e-06	9651	230	Brachypodium_distachyon_Bradi1g51961_CNL,Camelina_sativa_XP_019087970_TNL,Triticum_aestivum_TraesCS5D02G199600_CNL,Echinochloa_crus_galli_EC_v6.g026325.t1_CNL,Arabidopsis_lyrata_AL6G46820.t1_TNL,Camelina_sativa_XP_010449345_TNL,Camelina_sativa_XP_019084085_TNL,Gossypium_raimondii_D5.v1.pred_00011786-RA_CNL,Quercus_lobata_QL04p092107_CNL,Nelumbo_nucifera_NNU_007278_CNL,Dryas_drummondii_Drydr394S11…
biological_process	regulation of DNA-templated transcription	biological_process	2.9e-05	9651	230	Brachypodium_distachyon_Bradi1g51961_CNL,Camelina_sativa_XP_019087970_TNL,Triticum_aestivum_TraesCS5D02G199600_CNL,Echinochloa_crus_galli_EC_v6.g026325.t1_CNL,Arabidopsis_lyrata_AL6G46820.t1_TNL,Camelina_sativa_XP_010449345_TNL,Camelina_sativa_XP_019084085_TNL,Gossypium_raimondii_D5.v1.pred_00011786-RA_CNL,Quercus_lobata_QL04p092107_CNL,Nelumbo_nucifera_NNU_007278_CNL,Dryas_drummondii_Drydr394S11…
molecular_function	catalytic activity, acting on a protein	molecular_function	1.4e-14	9651	229	Cucurbita_maxima_CmaCh05G007670.1_CNL,Medicago_truncatula_Medtr5g018910_RNL,Camelina_sativa_XP_019090314_TNL,Arachis_hypogaea_AH01G00300.1_RNL,Taraxacum_kok_saghyz_GWHPAAAA012550_TNL,Camelina_sativa_XP_010437375_TNL,Malus_domestica_MD17G1216600_CNL,Microthlaspi_erraticum_CAA7026689.1_RNL,Pyrus_bretschneideri_XP_009338497.2_CNL,Arachis_hypogaea_AH03G09070.1_CNL,Fragaria_ananassa_FAN_iscf00366655.1…
biological_process	response to abiotic stimulus	biological_process	2.2e-40	9651	227	Rosa_multiflora_Rmu_sc0003043.1_g000011.1_CNL,Arabidopsis_lyrata_AL6G46820.t1_TNL,Camelina_sativa_XP_019090314_TNL,Mangifera_indica_GWHPABLA006205_CNL,Dryas_drummondii_Drydr394S11589_RNL,Fagus_sylvatica_FSB013214601_CNL,Microthlaspi_erraticum_CAA7026689.1_RNL,Leavenworthia_alabamica_LA_scaffold2455_9_TNL,Eucalyptus_grandis_Eucgr.I02496_CNL,Punica_granatum_OWM84861.1_CNL,Fagus_sylvatica_FSB0137256…
biological_process	protein modification process	biological_process	2.2e-40	9651	222	Cucurbita_maxima_CmaCh05G007670.1_CNL,Camelina_sativa_XP_019090314_TNL,Arachis_hypogaea_AH01G00300.1_RNL,Taraxacum_kok_saghyz_GWHPAAAA012550_TNL,Camelina_sativa_XP_010437375_TNL,Malus_domestica_MD17G1216600_CNL,Microthlaspi_erraticum_CAA7026689.1_RNL,Fagus_sylvatica_FSB013725601_CNL,Pyrus_bretschneideri_XP_009338497.2_CNL,Arachis_hypogaea_AH03G09070.1_CNL,Fragaria_ananassa_FAN_iscf00366655.1.g000…
molecular_function	nucleic acid binding	molecular_function	2.2e-40	9651	219	Eragrostis_tef_Et_s2706-2.21-1_CNL,Brachypodium_distachyon_Bradi1g51961_CNL,Camelina_sativa_XP_019087970_TNL,Triticum_aestivum_TraesCS5D02G199600_CNL,Echinochloa_crus_galli_EC_v6.g026325.t1_CNL,Arabidopsis_lyrata_AL6G46820.t1_TNL,Camelina_sativa_XP_010449345_TNL,Camelina_sativa_XP_019084085_TNL,Quercus_lobata_QL04p092107_CNL,Pyrus_betuleafolia_GWHPAAYT042083_TNL,Dryas_drummondii_Drydr394S11589_RN…
biological_process	positive regulation of biological process	biological_process	2.2e-40	9651	218	Camelina_sativa_XP_019087970_TNL,Echinochloa_crus_galli_EC_v6.g026325.t1_CNL,Arabidopsis_lyrata_AL6G46820.t1_TNL,Medicago_truncatula_Medtr5g018910_RNL,Camelina_sativa_XP_019090314_TNL,Camelina_sativa_XP_010449345_TNL,Quercus_lobata_QL04p092107_CNL,Dryas_drummondii_Drydr394S11589_RNL,Oryza_nivara_ONIVA06G28780_CNL,Microthlaspi_erraticum_CAA7026689.1_RNL,Leavenworthia_alabamica_LA_scaffold2455_9_TN…
biological_process	regulation of response to stimulus	biological_process	2.2e-40	9651	218	Triticum_aestivum_TraesCS5D02G199600_CNL,Echinochloa_crus_galli_EC_v6.g026325.t1_CNL,Arabidopsis_lyrata_AL6G46820.t1_TNL,Camelina_sativa_XP_019090314_TNL,Camelina_sativa_XP_019084085_TNL,Taraxacum_kok_saghyz_GWHPAAAA012550_TNL,Dryas_drummondii_Drydr394S11589_RNL,Brassica_oleracea_Bo5g021420.1_CNL,Malus_domestica_MD17G1216600_CNL,Microthlaspi_erraticum_CAA7026689.1_RNL,Leavenworthia_alabamica_LA_s…
biological_process	post-embryonic development	biological_process	1.8e-14	9651	216	Eragrostis_tef_Et_s2706-2.21-1_CNL,Medicago_truncatula_Medtr5g018910_RNL,Taraxacum_kok_saghyz_GWHPAAAA012550_TNL,Quercus_lobata_QL04p092107_CNL,Chrysanthemum_seticuspe_Cse_sc001384.1_g150.1_CNL,Pyrus_communis_pycom06g10800_RNL,Malus_baccata_MABA017956_RNL,Boea_hygrometrica_KZV15989.1_CNL,Punica_granatum_OWM84861.1_CNL,Calamus_simplicifolius_Maker00031431_CNL,Theobroma_cacao_Thecc.02G013400_CNL,Ca…
biological_process	cellular component organization or biogenesis	biological_process	1.8e-14	9651	208	Cucurbita_maxima_CmaCh05G007670.1_CNL,Diospyros_lotus_Dlo_alt0083F-003-01.1_g00030.1_TNL,Gossypium_raimondii_D5.v1.pred_00011786-RA_CNL,Chiococca_alba_g7405.t1_CNL,Taraxacum_kok_saghyz_GWHPAAAA012550_TNL,Quercus_lobata_QL04p092107_CNL,Chrysanthemum_seticuspe_Cse_sc001384.1_g150.1_CNL,Rosa_multiflora_Rmu_sc0000908.1_g000021.1_CNL,Brassica_oleracea_Bo5g021420.1_CNL,Acer_yangbiense_Acyan02G0336900.1…
biological_process	phosphorus metabolic process	biological_process	1.1e-18	9651	205	Camelina_sativa_XP_019090314_TNL,Vernicia_fordii_GWHPAAEU004671_CNL,Taraxacum_kok_saghyz_GWHPAAAA012550_TNL,Camelina_sativa_XP_010437375_TNL,Oryza_barthii_OBART02G11910_CNL,Malus_domestica_MD17G1216600_CNL,Microthlaspi_erraticum_CAA7026689.1_RNL,Pyrus_bretschneideri_XP_009338497.2_CNL,Arachis_hypogaea_AH03G09070.1_CNL,Sisymbrium_irio_SI_scaffold335_10_CNL,Ficus_erecta_Fer1.1hctg_g028690.1_TNL,Fra…
biological_process	phosphate-containing compound metabolic process	biological_process	1.1e-18	9651	204	Camelina_sativa_XP_019090314_TNL,Vernicia_fordii_GWHPAAEU004671_CNL,Taraxacum_kok_saghyz_GWHPAAAA012550_TNL,Camelina_sativa_XP_010437375_TNL,Oryza_barthii_OBART02G11910_CNL,Malus_domestica_MD17G1216600_CNL,Microthlaspi_erraticum_CAA7026689.1_RNL,Pyrus_bretschneideri_XP_009338497.2_CNL,Arachis_hypogaea_AH03G09070.1_CNL,Sisymbrium_irio_SI_scaffold335_10_CNL,Ficus_erecta_Fer1.1hctg_g028690.1_TNL,Fra…
molecular_function	transcription regulator activity	molecular_function	6.4e-18	9651	197	Brachypodium_distachyon_Bradi1g51961_CNL,Camelina_sativa_XP_019087970_TNL,Triticum_aestivum_TraesCS5D02G199600_CNL,Echinochloa_crus_galli_EC_v6.g026325.t1_CNL,Arabidopsis_lyrata_AL6G46820.t1_TNL,Camelina_sativa_XP_010449345_TNL,Camelina_sativa_XP_019084085_TNL,Gossypium_raimondii_D5.v1.pred_00011786-RA_CNL,Nelumbo_nucifera_NNU_007278_CNL,Dryas_drummondii_Drydr394S11589_RNL,Oryza_nivara_ONIVA06G28…
cellular_component	plastid	cellular_component	1e-13	9651	197	Aegilops_tauschii_AEGTA03908_CNL,Boechera_retrofracta_BOERETT00000069_TNL,Rosa_multiflora_Rmu_sc0001588.1_g000017.1_CNL,Echinochloa_crus_galli_EC_v6.g026325.t1_CNL,Glycine_soja_19G051436_CNL,Vernicia_fordii_GWHPAAEU004671_CNL,Rosa_multiflora_Rmu_sc0000908.1_g000021.1_CNL,Fagus_sylvatica_FSB013214601_CNL,Nelumbo_nucifera_NNU_020623_CNL,Chiococca_alba_g1867.t1.1.5b57c5e6_CNL,Coffea_arabica_XP_02707…
molecular_function	DNA-binding transcription factor activity	molecular_function	1e-13	9651	195	Brachypodium_distachyon_Bradi1g51961_CNL,Camelina_sativa_XP_019087970_TNL,Triticum_aestivum_TraesCS5D02G199600_CNL,Echinochloa_crus_galli_EC_v6.g026325.t1_CNL,Arabidopsis_lyrata_AL6G46820.t1_TNL,Camelina_sativa_XP_010449345_TNL,Camelina_sativa_XP_019084085_TNL,Gossypium_raimondii_D5.v1.pred_00011786-RA_CNL,Nelumbo_nucifera_NNU_007278_CNL,Dryas_drummondii_Drydr394S11589_RNL,Oryza_nivara_ONIVA06G28…
molecular_function	protein binding	molecular_function	1.4e-11	9651	194	Dimocarpus_longan_Dlo_029966.1_CNL,Arabidopsis_lyrata_AL6G46820.t1_TNL,Medicago_truncatula_Medtr5g018910_RNL,Gossypium_raimondii_D5.v1.pred_00011786-RA_CNL,Chiococca_alba_g7405.t1_CNL,Catharanthus_roseus_CRO_T001998_CNL,Rosa_multiflora_Rmu_sc0000908.1_g000021.1_CNL,Camelina_sativa_XP_010496161_TNL,Oryza_nivara_ONIVA06G28780_CNL,Brassica_oleracea_Bo5g021420.1_CNL,Fagus_sylvatica_FSB013214601_CNL,M…
cellular_component	chloroplast	cellular_component	2.8e-20	9651	191	Aegilops_tauschii_AEGTA03908_CNL,Boechera_retrofracta_BOERETT00000069_TNL,Oryza_nivara_ONIVA03G01340_CNL,Platycodon_grandiflorus_PGJG352470_CNL,Rosa_multiflora_Rmu_sc0001588.1_g000017.1_CNL,Suaeda_aralocaspica_GOSA_00012863-RA_CNL,Echinochloa_crus_galli_EC_v6.g026325.t1_CNL,Glycine_soja_19G051436_CNL,Solanum_melongena_Sme2.5_05234.1_g00002.1_CNL,Vernicia_fordii_GWHPAAEU004671_CNL,Guadua_angustifo…
cellular_component	protein-containing complex	cellular_component	2.8e-20	9651	189	Cucurbita_maxima_CmaCh05G007670.1_CNL,Quercus_lobata_QL01p000749_CNL,Oryza_nivara_ONIVA02G26740_CNL,Arachis_hypogaea_AH13G58860.1_CNL,Diospyros_lotus_Dlo_alt0083F-003-01.1_g00030.1_TNL,Liriodendron_chinense_Lchi35369_CNL,Oryza_brachyantha_OB12G11930.1_CNL,Salix_brachista_GWHPAAZH019091_CNL,Vernicia_fordii_GWHPAAEU004671_CNL,Corchorus_capsularis_OMO73517_CNL,Quercus_lobata_QL04p092107_CNL,Brassica…
biological_process	cellular component organization	biological_process	1.5e-15	9651	187	Cucurbita_maxima_CmaCh05G007670.1_CNL,Abrus_precatorius_XP_009346661_TNL,Quercus_lobata_QL01p000749_CNL,Oryza_nivara_ONIVA02G26740_CNL,Arachis_hypogaea_AH13G58860.1_CNL,Diospyros_lotus_Dlo_alt0083F-003-01.1_g00030.1_TNL,Liriodendron_chinense_Lchi35369_CNL,Gossypium_raimondii_D5.v1.pred_00011786-RA_CNL,Chiococca_alba_g7405.t1_CNL,Taraxacum_kok_saghyz_GWHPAAAA012550_TNL,Quercus_lobata_QL04p092107_C…
biological_process	localization	biological_process	2.1e-06	9651	180	Cucurbita_maxima_CmaCh05G007670.1_CNL,Abrus_precatorius_XP_009346661_TNL,Quercus_lobata_QL01p000749_CNL,Arachis_hypogaea_AH13G58860.1_CNL,Camelina_sativa_XP_019090314_TNL,Aethionema_arabicum_AA_scaffold6761_11_CNL,Oryza_rufipogon_GWHPACCP018175_CNL,Oryza_brachyantha_OB12G11930.1_CNL,Corchorus_capsularis_OMO73517_CNL,Medicago_truncatula_Medtr6g015665_TNL,Brassica_nigra_BniB025876-PA_TNL,Chrysanthe…
biological_process	plant organ development	biological_process	2.1e-06	9651	176	Oryza_nivara_ONIVA03G01340_CNL,Fragaria_vesca_gene03578-v2.0.a2-hybrid_CNL,Suaeda_aralocaspica_GOSA_00012863-RA_CNL,Echinochloa_crus_galli_EC_v6.g026325.t1_CNL,Medicago_truncatula_Medtr5g018910_RNL,Oryza_rufipogon_GWHPACCP030689_CNL,Ananas_comosus_Aco001975.1_CNL,Guadua_angustifolia_Gan013700_CNL,Taraxacum_kok_saghyz_GWHPAAAA012550_TNL,Brassica_nigra_BniB025876-PA_TNL,Rhododendron_williamsianum_C…
biological_process	negative regulation of biological process	biological_process	7.5e-44	9651	176	Abrus_precatorius_XP_009346661_TNL,Oryza_nivara_ONIVA02G26740_CNL,Fragaria_vesca_gene03578-v2.0.a2-hybrid_CNL,Arachis_hypogaea_AH13G58860.1_CNL,Quercus_lobata_QL02p102304_TNL,Triticum_aestivum_TraesCS5D02G199600_CNL,Oryza_punctata_OPUNC09G06450_CNL,Medicago_truncatula_Medtr5g018910_RNL,Oryza_rufipogon_GWHPACCP030689_CNL,Camelina_sativa_XP_019084085_TNL,Medicago_truncatula_Medtr6g015665_TNL,Taraxa…
molecular_function	hydrolase activity	molecular_function	1.7e-08	9651	174	Quercus_lobata_QL07p006143_TNL,Eragrostis_tef_Et_s2706-2.21-1_CNL,Fragaria_vesca_gene03578-v2.0.a2-hybrid_CNL,Platycodon_grandiflorus_PGJG352470_CNL,Medicago_truncatula_Medtr5g018910_RNL,Pyrus_betuleafolia_GWHPAAYT042083_TNL,Acer_yangbiense_Acyan07G0180100.1_CNL,Brassica_nigra_BniB025876-PA_TNL,Rosa_multiflora_Rmu_sc0000908.1_g000021.1_CNL,Nyssa_sinensis_Nsi07095_CNL,Eriobotrya_japonica_EVM002888…
biological_process	phosphorylation	biological_process	1.7e-08	9651	169	Brassica_napus_2T00140662001_TNL,Oryza_punctata_OPUNC08G04470_CNL,Camelina_sativa_XP_019090314_TNL,Populus_pruinosa_Ppr_138962.3090_CNL,Vernicia_fordii_GWHPAAEU004671_CNL,Ananas_comosus_Aco001975.1_CNL,Taraxacum_kok_saghyz_GWHPAAAA012550_TNL,Camelina_sativa_XP_010437375_TNL,Oryza_barthii_OBART02G11910_CNL,Rhododendron_williamsianum_C3L33_02307-RA_CNL,Malus_domestica_MD17G1216600_CNL,Malus_domesti…
biological_process	reproduction	biological_process	7.5e-07	9651	165	Abrus_precatorius_XP_009346661_TNL,Eragrostis_tef_Et_s2706-2.21-1_CNL,Liriodendron_chinense_Lchi35369_CNL,Medicago_truncatula_Medtr5g018910_RNL,Oryza_rufipogon_GWHPACCP030689_CNL,Oryza_brachyantha_OB12G11930.1_CNL,Medicago_truncatula_Medtr6g015665_TNL,Taraxacum_kok_saghyz_GWHPAAAA012550_TNL,Quercus_lobata_QL04p092107_CNL,Brassica_nigra_BniB025876-PA_TNL,Chrysanthemum_seticuspe_Cse_sc001384.1_g150…
biological_process	reproductive process	biological_process	1.7e-08	9651	165	Abrus_precatorius_XP_009346661_TNL,Eragrostis_tef_Et_s2706-2.21-1_CNL,Liriodendron_chinense_Lchi35369_CNL,Medicago_truncatula_Medtr5g018910_RNL,Oryza_rufipogon_GWHPACCP030689_CNL,Oryza_brachyantha_OB12G11930.1_CNL,Medicago_truncatula_Medtr6g015665_TNL,Taraxacum_kok_saghyz_GWHPAAAA012550_TNL,Quercus_lobata_QL04p092107_CNL,Brassica_nigra_BniB025876-PA_TNL,Chrysanthemum_seticuspe_Cse_sc001384.1_g150…
molecular_function	transferase activity, transferring phosphorus-containing groups	molecular_function	1.7e-08	9651	164	Brassica_napus_2T00140662001_TNL,Oryza_punctata_OPUNC08G04470_CNL,Camelina_sativa_XP_019090314_TNL,Populus_pruinosa_Ppr_138962.3090_CNL,Vernicia_fordii_GWHPAAEU004671_CNL,Ananas_comosus_Aco001975.1_CNL,Chiococca_alba_g7405.t1_CNL,Taraxacum_kok_saghyz_GWHPAAAA012550_TNL,Camelina_sativa_XP_010437375_TNL,Oryza_barthii_OBART02G11910_CNL,Rhododendron_williamsianum_C3L33_02307-RA_CNL,Malus_domestica_MD…
biological_process	positive regulation of cellular process	biological_process	1.7e-08	9651	164	Abrus_precatorius_XP_009346661_TNL,Oryza_nivara_ONIVA03G01340_CNL,Camelina_sativa_XP_019087970_TNL,Quercus_lobata_QL02p102304_TNL,Suaeda_aralocaspica_GOSA_00012863-RA_CNL,Echinochloa_crus_galli_EC_v6.g026325.t1_CNL,Arabidopsis_lyrata_AL6G46820.t1_TNL,Aethionema_arabicum_AA_scaffold6113_13_TNL,Camelina_sativa_XP_019090314_TNL,Camelina_sativa_XP_010449345_TNL,Guadua_angustifolia_Gan013700_CNL,Brass…
cellular_component	non-membrane-bounded organelle	cellular_component	1.7e-08	9651	162	Platycodon_grandiflorus_PGJG352470_CNL,Liriodendron_chinense_Lchi35369_CNL,Glycine_soja_19G051436_CNL,Oryza_brachyantha_OB12G11930.1_CNL,Salix_brachista_GWHPAAZH019091_CNL,Medicago_truncatula_Medtr6g015665_TNL,Quercus_lobata_QL04p092107_CNL,Acer_yangbiense_Acyan07G0180100.1_CNL,Brassica_nigra_BniB025876-PA_TNL,Chrysanthemum_seticuspe_Cse_sc001384.1_g150.1_CNL,Rosa_multiflora_Rmu_sc0000908.1_g0000…
cellular_component	intracellular non-membrane-bounded organelle	cellular_component	7.5e-07	9651	162	Platycodon_grandiflorus_PGJG352470_CNL,Liriodendron_chinense_Lchi35369_CNL,Glycine_soja_19G051436_CNL,Oryza_brachyantha_OB12G11930.1_CNL,Salix_brachista_GWHPAAZH019091_CNL,Medicago_truncatula_Medtr6g015665_TNL,Quercus_lobata_QL04p092107_CNL,Acer_yangbiense_Acyan07G0180100.1_CNL,Brassica_nigra_BniB025876-PA_TNL,Chrysanthemum_seticuspe_Cse_sc001384.1_g150.1_CNL,Rosa_multiflora_Rmu_sc0000908.1_g0000…
molecular_function	kinase activity	molecular_function	7.5e-07	9651	153	Brassica_napus_2T00140662001_TNL,Oryza_punctata_OPUNC08G04470_CNL,Camelina_sativa_XP_019090314_TNL,Populus_pruinosa_Ppr_138962.3090_CNL,Vernicia_fordii_GWHPAAEU004671_CNL,Ananas_comosus_Aco001975.1_CNL,Taraxacum_kok_saghyz_GWHPAAAA012550_TNL,Camelina_sativa_XP_010437375_TNL,Oryza_barthii_OBART02G11910_CNL,Rhododendron_williamsianum_C3L33_02307-RA_CNL,Malus_domestica_MD17G1216600_CNL,Malus_domesti…
biological_process	establishment of localization	biological_process	1.7e-08	9651	151	Cucurbita_maxima_CmaCh05G007670.1_CNL,Quercus_lobata_QL01p000749_CNL,Arachis_hypogaea_AH13G58860.1_CNL,Camelina_sativa_XP_019090314_TNL,Aethionema_arabicum_AA_scaffold6761_11_CNL,Oryza_rufipogon_GWHPACCP018175_CNL,Oryza_brachyantha_OB12G11930.1_CNL,Corchorus_capsularis_OMO73517_CNL,Medicago_truncatula_Medtr6g015665_TNL,Brassica_nigra_BniB025876-PA_TNL,Chrysanthemum_seticuspe_Cse_sc001384.1_g150.1…
biological_process	developmental process involved in reproduction	biological_process	1.7e-08	9651	150	Abrus_precatorius_XP_009346661_TNL,Eragrostis_tef_Et_s2706-2.21-1_CNL,Liriodendron_chinense_Lchi35369_CNL,Medicago_truncatula_Medtr5g018910_RNL,Oryza_rufipogon_GWHPACCP030689_CNL,Medicago_truncatula_Medtr6g015665_TNL,Quercus_lobata_QL04p092107_CNL,Brassica_nigra_BniB025876-PA_TNL,Chrysanthemum_seticuspe_Cse_sc001384.1_g150.1_CNL,Rhododendron_williamsianum_C3L33_02307-RA_CNL,Malus_domestica_MD07G1…
biological_process	transport	biological_process	1.7e-08	9651	149	Cucurbita_maxima_CmaCh05G007670.1_CNL,Quercus_lobata_QL01p000749_CNL,Arachis_hypogaea_AH13G58860.1_CNL,Camelina_sativa_XP_019090314_TNL,Aethionema_arabicum_AA_scaffold6761_11_CNL,Oryza_rufipogon_GWHPACCP018175_CNL,Oryza_brachyantha_OB12G11930.1_CNL,Corchorus_capsularis_OMO73517_CNL,Medicago_truncatula_Medtr6g015665_TNL,Brassica_nigra_BniB025876-PA_TNL,Chrysanthemum_seticuspe_Cse_sc001384.1_g150.1…
molecular_function	phosphotransferase activity, alcohol group as acceptor	molecular_function	1.7e-08	9651	147	Brassica_napus_2T00140662001_TNL,Oryza_punctata_OPUNC08G04470_CNL,Camelina_sativa_XP_019090314_TNL,Populus_pruinosa_Ppr_138962.3090_CNL,Vernicia_fordii_GWHPAAEU004671_CNL,Ananas_comosus_Aco001975.1_CNL,Taraxacum_kok_saghyz_GWHPAAAA012550_TNL,Camelina_sativa_XP_010437375_TNL,Rhododendron_williamsianum_C3L33_02307-RA_CNL,Malus_domestica_MD17G1216600_CNL,Malus_domestica_MD05G1100200_TNL,Microthlaspi…
biological_process	protein phosphorylation	biological_process	1.7e-08	9651	146	Brassica_napus_2T00140662001_TNL,Oryza_punctata_OPUNC08G04470_CNL,Camelina_sativa_XP_019090314_TNL,Populus_pruinosa_Ppr_138962.3090_CNL,Taraxacum_kok_saghyz_GWHPAAAA012550_TNL,Camelina_sativa_XP_010437375_TNL,Rhododendron_williamsianum_C3L33_02307-RA_CNL,Malus_domestica_MD17G1216600_CNL,Malus_domestica_MD05G1100200_TNL,Microthlaspi_erraticum_CAA7026689.1_RNL,Pyrus_bretschneideri_XP_009338497.2_CN…
biological_process	cellular response to stress	biological_process	1.7e-08	9651	144	Dimocarpus_longan_Dlo_029966.1_CNL,Raphanus_sativus_Rsa10025477_TNL,Quercus_lobata_QL02p102304_TNL,Arabidopsis_lyrata_AL6G46820.t1_TNL,Aethionema_arabicum_AA_scaffold6113_13_TNL,Camelina_sativa_XP_019090314_TNL,Oryza_rufipogon_GWHPACCP018175_CNL,Gossypium_raimondii_D5.v1.pred_00011786-RA_CNL,Chiococca_alba_g7405.t1_CNL,Lupinus_angustifolius_Lup018942.1_CNL,Quercus_lobata_QL07p004092_CNL,Brassica_…
biological_process	shoot system development	biological_process	1.7e-08	9651	142	Oryza_nivara_ONIVA03G01340_CNL,Suaeda_aralocaspica_GOSA_00012863-RA_CNL,Echinochloa_crus_galli_EC_v6.g026325.t1_CNL,Medicago_truncatula_Medtr5g018910_RNL,Oryza_rufipogon_GWHPACCP030689_CNL,Medicago_truncatula_Medtr6g015665_TNL,Guadua_angustifolia_Gan013700_CNL,Quercus_lobata_QL04p092107_CNL,Brassica_nigra_BniB025876-PA_TNL,Rhododendron_williamsianum_C3L33_02307-RA_CNL,Eriobotrya_japonica_EVM00288…
molecular_function	DNA binding	molecular_function	1.1e-17	9651	140	Oryza_nivara_ONIVA03G01340_CNL,Brachypodium_distachyon_Bradi1g51961_CNL,Camelina_sativa_XP_019087970_TNL,Quercus_lobata_QL02p102304_TNL,Suaeda_aralocaspica_GOSA_00012863-RA_CNL,Triticum_aestivum_TraesCS5D02G199600_CNL,Echinochloa_crus_galli_EC_v6.g026325.t1_CNL,Arabidopsis_lyrata_AL6G46820.t1_TNL,Oryza_punctata_OPUNC09G06450_CNL,Aethionema_arabicum_AA_scaffold6113_13_TNL,Camelina_sativa_XP_010449…
biological_process	negative regulation of cellular process	biological_process	1.1e-17	9651	140	Abrus_precatorius_XP_009346661_TNL,Oryza_nivara_ONIVA02G26740_CNL,Fragaria_vesca_gene03578-v2.0.a2-hybrid_CNL,Quercus_lobata_QL02p102304_TNL,Medicago_truncatula_Medtr5g018910_RNL,Oryza_rufipogon_GWHPACCP030689_CNL,Taraxacum_kok_saghyz_GWHPAAAA012550_TNL,Quercus_lobata_QL04p092107_CNL,Brassica_nigra_BniB025876-PA_TNL,Eriobotrya_japonica_EVM0028884_TNL,Acer_yangbiense_Acyan03G0322600.1_CNL,Ipomoea_…
molecular_function	protein kinase activity	molecular_function	3.8e-20	9651	133	Brassica_napus_2T00140662001_TNL,Oryza_punctata_OPUNC08G04470_CNL,Camelina_sativa_XP_019090314_TNL,Populus_pruinosa_Ppr_138962.3090_CNL,Taraxacum_kok_saghyz_GWHPAAAA012550_TNL,Camelina_sativa_XP_010437375_TNL,Rhododendron_williamsianum_C3L33_02307-RA_CNL,Malus_domestica_MD17G1216600_CNL,Malus_domestica_MD05G1100200_TNL,Microthlaspi_erraticum_CAA7026689.1_RNL,Pyrus_bretschneideri_XP_009338497.2_CN…
biological_process	regulation of response to stress	biological_process	4.6e-16	9651	133	Raphanus_sativus_Rsa10025477_TNL,Oryza_nivara_ONIVA03G01340_CNL,Arachis_hypogaea_AH13G58860.1_CNL,Quercus_lobata_QL02p102304_TNL,Suaeda_aralocaspica_GOSA_00012863-RA_CNL,Triticum_aestivum_TraesCS5D02G199600_CNL,Echinochloa_crus_galli_EC_v6.g026325.t1_CNL,Arabidopsis_lyrata_AL6G46820.t1_TNL,Oryza_punctata_OPUNC09G06450_CNL,Aethionema_arabicum_AA_scaffold6113_13_TNL,Camelina_sativa_XP_019084085_TNL…
biological_process	reproductive system development	biological_process	6.7e-07	9651	131	Eragrostis_tef_Et_s2706-2.21-1_CNL,Medicago_truncatula_Medtr5g018910_RNL,Oryza_rufipogon_GWHPACCP030689_CNL,Medicago_truncatula_Medtr6g015665_TNL,Quercus_lobata_QL04p092107_CNL,Brassica_nigra_BniB025876-PA_TNL,Chrysanthemum_seticuspe_Cse_sc001384.1_g150.1_CNL,Rhododendron_williamsianum_C3L33_02307-RA_CNL,Malus_domestica_MD07G1259300_CNL,Eriobotrya_japonica_EVM0028884_TNL,Fragaria_nilgerrensis_GWH…
biological_process	reproductive structure development	biological_process	6.7e-07	9651	131	Eragrostis_tef_Et_s2706-2.21-1_CNL,Medicago_truncatula_Medtr5g018910_RNL,Oryza_rufipogon_GWHPACCP030689_CNL,Medicago_truncatula_Medtr6g015665_TNL,Quercus_lobata_QL04p092107_CNL,Brassica_nigra_BniB025876-PA_TNL,Chrysanthemum_seticuspe_Cse_sc001384.1_g150.1_CNL,Rhododendron_williamsianum_C3L33_02307-RA_CNL,Malus_domestica_MD07G1259300_CNL,Eriobotrya_japonica_EVM0028884_TNL,Fragaria_nilgerrensis_GWH…
biological_process	positive regulation of metabolic process	biological_process	6.7e-07	9651	128	Oryza_nivara_ONIVA03G01340_CNL,Camelina_sativa_XP_019087970_TNL,Quercus_lobata_QL02p102304_TNL,Suaeda_aralocaspica_GOSA_00012863-RA_CNL,Echinochloa_crus_galli_EC_v6.g026325.t1_CNL,Camelina_sativa_XP_019090314_TNL,Camelina_sativa_XP_010449345_TNL,Guadua_angustifolia_Gan013700_CNL,Oryza_nivara_ONIVA06G28780_CNL,Chrysanthemum_seticuspe_Cse_sc013335.1_g050.1_TNL,Barbarea_vulgaris_maker-Contig180-snap…
cellular_component	organelle lumen	cellular_component	6.7e-07	9651	128	Platycodon_grandiflorus_PGJG352470_CNL,Oryza_brachyantha_OB12G11930.1_CNL,Vernicia_fordii_GWHPAAEU004671_CNL,Medicago_truncatula_Medtr6g015665_TNL,Chiococca_alba_g7405.t1_CNL,Acer_yangbiense_Acyan07G0180100.1_CNL,Chrysanthemum_seticuspe_Cse_sc001384.1_g150.1_CNL,Lupinus_angustifolius_Lup018942.1_CNL,Brassica_oleracea_Bo5g021420.1_CNL,Acer_yangbiense_Acyan02G0336900.1_CNL,Fagus_sylvatica_FSB013214…
cellular_component	intracellular organelle lumen	cellular_component	6.7e-07	9651	128	Platycodon_grandiflorus_PGJG352470_CNL,Oryza_brachyantha_OB12G11930.1_CNL,Vernicia_fordii_GWHPAAEU004671_CNL,Medicago_truncatula_Medtr6g015665_TNL,Chiococca_alba_g7405.t1_CNL,Acer_yangbiense_Acyan07G0180100.1_CNL,Chrysanthemum_seticuspe_Cse_sc001384.1_g150.1_CNL,Lupinus_angustifolius_Lup018942.1_CNL,Brassica_oleracea_Bo5g021420.1_CNL,Acer_yangbiense_Acyan02G0336900.1_CNL,Fagus_sylvatica_FSB013214…
cellular_component	membrane-enclosed lumen	cellular_component	6.7e-07	9651	128	Platycodon_grandiflorus_PGJG352470_CNL,Oryza_brachyantha_OB12G11930.1_CNL,Vernicia_fordii_GWHPAAEU004671_CNL,Medicago_truncatula_Medtr6g015665_TNL,Chiococca_alba_g7405.t1_CNL,Acer_yangbiense_Acyan07G0180100.1_CNL,Chrysanthemum_seticuspe_Cse_sc001384.1_g150.1_CNL,Lupinus_angustifolius_Lup018942.1_CNL,Brassica_oleracea_Bo5g021420.1_CNL,Acer_yangbiense_Acyan02G0336900.1_CNL,Fagus_sylvatica_FSB013214…
biological_process	positive regulation of cellular metabolic process	biological_process	6.7e-07	9651	127	Oryza_nivara_ONIVA03G01340_CNL,Camelina_sativa_XP_019087970_TNL,Quercus_lobata_QL02p102304_TNL,Suaeda_aralocaspica_GOSA_00012863-RA_CNL,Echinochloa_crus_galli_EC_v6.g026325.t1_CNL,Camelina_sativa_XP_019090314_TNL,Camelina_sativa_XP_010449345_TNL,Guadua_angustifolia_Gan013700_CNL,Oryza_nivara_ONIVA06G28780_CNL,Chrysanthemum_seticuspe_Cse_sc013335.1_g050.1_TNL,Barbarea_vulgaris_maker-Contig180-snap…
biological_process	response to lipid	biological_process	6.7e-07	9651	125	Fragaria_vesca_gene03578-v2.0.a2-hybrid_CNL,Diospyros_oleifera_original_scaffold_2523.164_CNL,Arachis_hypogaea_AH13G58860.1_CNL,Rosa_multiflora_Rmu_sc0001588.1_g000017.1_CNL,Arabidopsis_lyrata_AL6G46820.t1_TNL,Aethionema_arabicum_AA_scaffold6113_13_TNL,Oryza_punctata_OPUNC08G04470_CNL,Camelina_sativa_XP_019084085_TNL,Taraxacum_kok_saghyz_GWHPAAAA012550_TNL,Chrysanthemum_seticuspe_Cse_sc001384.1_g…
cellular_component	obsolete nuclear part	cellular_component	4.1e-16	9651	124	Platycodon_grandiflorus_PGJG352470_CNL,Oryza_brachyantha_OB12G11930.1_CNL,Vernicia_fordii_GWHPAAEU004671_CNL,Medicago_truncatula_Medtr6g015665_TNL,Chiococca_alba_g7405.t1_CNL,Acer_yangbiense_Acyan07G0180100.1_CNL,Chrysanthemum_seticuspe_Cse_sc001384.1_g150.1_CNL,Brassica_oleracea_Bo5g021420.1_CNL,Acer_yangbiense_Acyan02G0336900.1_CNL,Oryza_meridionalis_OMERI08G17200_CNL,Oryza_longistaminata_KN542…
biological_process	positive regulation of macromolecule metabolic process	biological_process	2.3e-21	9651	123	Oryza_nivara_ONIVA03G01340_CNL,Camelina_sativa_XP_019087970_TNL,Quercus_lobata_QL02p102304_TNL,Suaeda_aralocaspica_GOSA_00012863-RA_CNL,Echinochloa_crus_galli_EC_v6.g026325.t1_CNL,Camelina_sativa_XP_019090314_TNL,Camelina_sativa_XP_010449345_TNL,Guadua_angustifolia_Gan013700_CNL,Oryza_nivara_ONIVA06G28780_CNL,Chrysanthemum_seticuspe_Cse_sc013335.1_g050.1_TNL,Barbarea_vulgaris_maker-Contig180-snap…
cellular_component	organelle membrane	cellular_component	8.8e-23	9651	123	Cucurbita_maxima_CmaCh05G007670.1_CNL,Dimocarpus_longan_Dlo_004619.1_CNL,Quercus_lobata_QL01p000749_CNL,Quercus_lobata_QL02p102304_TNL,Diospyros_lotus_Dlo_alt0083F-003-01.1_g00030.1_TNL,Liriodendron_chinense_Lchi35369_CNL,Glycine_soja_19G051436_CNL,Oryza_brachyantha_OB12G11930.1_CNL,Ananas_comosus_Aco001975.1_CNL,Brassica_nigra_BniB025876-PA_TNL,Fagopyrum_esculentum_Fes_sc0008664.1.g000008.aua.1_…
biological_process	regulation of developmental process	biological_process	4e-11	9651	122	Abrus_precatorius_XP_009346661_TNL,Medicago_truncatula_Medtr5g018910_RNL,Oryza_rufipogon_GWHPACCP030689_CNL,Medicago_truncatula_Medtr6g015665_TNL,Quercus_lobata_QL04p092107_CNL,Brassica_nigra_BniB025876-PA_TNL,Rhododendron_williamsianum_C3L33_02307-RA_CNL,Eriobotrya_japonica_EVM0028884_TNL,Panicum_miliaceum_GWHPAAEZ018006_CNL,Rosa_multiflora_Rmu_sc0007456.1_g000004.1_CNL,Pyrus_communis_pycom06g10…
biological_process	positive regulation of nitrogen compound metabolic process	biological_process	2.7e-14	9651	121	Oryza_nivara_ONIVA03G01340_CNL,Camelina_sativa_XP_019087970_TNL,Quercus_lobata_QL02p102304_TNL,Suaeda_aralocaspica_GOSA_00012863-RA_CNL,Echinochloa_crus_galli_EC_v6.g026325.t1_CNL,Camelina_sativa_XP_019090314_TNL,Camelina_sativa_XP_010449345_TNL,Guadua_angustifolia_Gan013700_CNL,Oryza_nivara_ONIVA06G28780_CNL,Chrysanthemum_seticuspe_Cse_sc013335.1_g050.1_TNL,Barbarea_vulgaris_maker-Contig180-snap…
biological_process	anatomical structure morphogenesis	biological_process	1.4e-14	9651	120	Cucurbita_maxima_CmaCh05G007670.1_CNL,Abrus_precatorius_XP_009346661_TNL,Diospyros_lotus_Dlo_alt0083F-003-01.1_g00030.1_TNL,Medicago_truncatula_Medtr5g018910_RNL,Ananas_comosus_Aco001975.1_CNL,Brassica_nigra_BniB025876-PA_TNL,Malus_domestica_MD07G1259300_CNL,Eriobotrya_japonica_EVM0028884_TNL,Arachis_monticola_EVM0009263.1_CNL,Panicum_miliaceum_GWHPAAEZ018006_CNL,Rosa_multiflora_Rmu_sc0007456.1_g…
biological_process	cellular component biogenesis	biological_process	2.8e-06	9651	117	Abrus_precatorius_XP_009346661_TNL,Diospyros_lotus_Dlo_alt0083F-003-01.1_g00030.1_TNL,Liriodendron_chinense_Lchi35369_CNL,Gossypium_raimondii_D5.v1.pred_00011786-RA_CNL,Chiococca_alba_g7405.t1_CNL,Acer_yangbiense_Acyan07G0180100.1_CNL,Brassica_nigra_BniB025876-PA_TNL,Chrysanthemum_seticuspe_Cse_sc001384.1_g150.1_CNL,Arachis_monticola_EVM0009263.1_CNL,Quercus_lobata_QL07p004092_CNL,Rosa_multiflora…
biological_process	regulation of defense response	biological_process	1.5e-17	9651	116	Raphanus_sativus_Rsa10025477_TNL,Oryza_nivara_ONIVA03G01340_CNL,Arachis_hypogaea_AH13G58860.1_CNL,Quercus_lobata_QL02p102304_TNL,Suaeda_aralocaspica_GOSA_00012863-RA_CNL,Triticum_aestivum_TraesCS5D02G199600_CNL,Echinochloa_crus_galli_EC_v6.g026325.t1_CNL,Arabidopsis_lyrata_AL6G46820.t1_TNL,Oryza_punctata_OPUNC09G06450_CNL,Aethionema_arabicum_AA_scaffold6113_13_TNL,Camelina_sativa_XP_019084085_TNL…
cellular_component	endomembrane system	cellular_component	9.9e-44	9651	114	Raphanus_sativus_Rsa10025477_TNL,Arachis_hypogaea_AH13G58860.1_CNL,Quercus_lobata_QL02p102304_TNL,Diospyros_lotus_Dlo_alt0083F-003-01.1_g00030.1_TNL,Rosa_multiflora_Rmu_sc0001588.1_g000017.1_CNL,Liriodendron_chinense_Lchi35369_CNL,Taraxacum_kok_saghyz_GWHPAAAA018885_TNL,Oryza_brachyantha_OB12G11930.1_CNL,Corchorus_capsularis_OMO73517_CNL,Brassica_nigra_BniB025876-PA_TNL,Lupinus_angustifolius_Lup0…
cellular_component	nuclear lumen	cellular_component	4.3e-43	9651	113	Platycodon_grandiflorus_PGJG352470_CNL,Oryza_brachyantha_OB12G11930.1_CNL,Vernicia_fordii_GWHPAAEU004671_CNL,Medicago_truncatula_Medtr6g015665_TNL,Chiococca_alba_g7405.t1_CNL,Acer_yangbiense_Acyan07G0180100.1_CNL,Chrysanthemum_seticuspe_Cse_sc001384.1_g150.1_CNL,Brassica_oleracea_Bo5g021420.1_CNL,Acer_yangbiense_Acyan02G0336900.1_CNL,Oryza_meridionalis_OMERI08G17200_CNL,Fagus_sylvatica_FSB0137256…
biological_process	regulation of multicellular organismal process	biological_process	4.3e-43	9651	112	Abrus_precatorius_XP_009346661_TNL,Medicago_truncatula_Medtr5g018910_RNL,Oryza_rufipogon_GWHPACCP030689_CNL,Medicago_truncatula_Medtr6g015665_TNL,Quercus_lobata_QL04p092107_CNL,Brassica_nigra_BniB025876-PA_TNL,Rhododendron_williamsianum_C3L33_02307-RA_CNL,Eriobotrya_japonica_EVM0028884_TNL,Panicum_miliaceum_GWHPAAEZ018006_CNL,Rosa_multiflora_Rmu_sc0007456.1_g000004.1_CNL,Pyrus_communis_pycom06g10…
biological_process	small molecule metabolic process	biological_process	4.3e-43	9651	111	Cucurbita_maxima_CmaCh05G007670.1_CNL,Diospyros_lotus_Dlo_alt0083F-003-01.1_g00030.1_TNL,Arabidopsis_lyrata_AL6G46820.t1_TNL,Aethionema_arabicum_AA_scaffold6113_13_TNL,Ananas_comosus_Aco001975.1_CNL,Brassica_nigra_BniB025876-PA_TNL,Oryza_barthii_OBART02G11910_CNL,Arachis_monticola_EVM0009263.1_CNL,Dryas_drummondii_Drydr394S11589_RNL,Dioscorea_rotundata_Dr22116.1_CNL,Chamaecrista_fasciculata_Chafa…
molecular_function	sequence-specific DNA binding	molecular_function	4.3e-43	9651	109	Oryza_nivara_ONIVA03G01340_CNL,Brachypodium_distachyon_Bradi1g51961_CNL,Camelina_sativa_XP_019087970_TNL,Quercus_lobata_QL02p102304_TNL,Suaeda_aralocaspica_GOSA_00012863-RA_CNL,Triticum_aestivum_TraesCS5D02G199600_CNL,Echinochloa_crus_galli_EC_v6.g026325.t1_CNL,Arabidopsis_lyrata_AL6G46820.t1_TNL,Oryza_punctata_OPUNC09G06450_CNL,Aethionema_arabicum_AA_scaffold6113_13_TNL,Camelina_sativa_XP_010449…
biological_process	positive regulation of response to stimulus	biological_process	4.3e-43	9651	106	Raphanus_sativus_Rsa10025477_TNL,Abrus_precatorius_XP_009346661_TNL,Quercus_lobata_QL02p102304_TNL,Arabidopsis_lyrata_AL6G46820.t1_TNL,Aethionema_arabicum_AA_scaffold6113_13_TNL,Camelina_sativa_XP_019090314_TNL,Brassica_nigra_BniB025876-PA_TNL,Dryas_drummondii_Drydr394S11589_RNL,Microthlaspi_erraticum_CAA7026689.1_RNL,Leavenworthia_alabamica_LA_scaffold2455_9_TNL,Camelina_sativa_XP_010494569_TNL,…
biological_process	regulation of biological quality	biological_process	1.3e-07	9651	106	Diospyros_oleifera_original_scaffold_2523.164_CNL,Rosa_multiflora_Rmu_sc0003043.1_g000011.1_CNL,Arachis_hypogaea_AH13G58860.1_CNL,Arabidopsis_lyrata_AL6G46820.t1_TNL,Aethionema_arabicum_AA_scaffold6113_13_TNL,Camelina_sativa_XP_019090314_TNL,Oryza_rufipogon_GWHPACCP018175_CNL,Vernicia_fordii_GWHPAAEU004671_CNL,Ananas_comosus_Aco001975.1_CNL,Medicago_truncatula_Medtr6g015665_TNL,Brassica_nigra_Bni…
molecular_function	protein serine/threonine kinase activity	molecular_function	1.3e-07	9651	104	Brassica_napus_2T00140662001_TNL,Oryza_punctata_OPUNC08G04470_CNL,Camelina_sativa_XP_019090314_TNL,Populus_pruinosa_Ppr_138962.3090_CNL,Camelina_sativa_XP_010437375_TNL,Rhododendron_williamsianum_C3L33_02307-RA_CNL,Malus_domestica_MD05G1100200_TNL,Microthlaspi_erraticum_CAA7026689.1_RNL,Arachis_hypogaea_AH19G06390.1_TNL,Potentilla_micrantha_30670_t_RNL,Fragaria_ananassa_FAN_iscf00366655.1.g00005.…
biological_process	regulation of multicellular organismal development	biological_process	3e-21	9651	103	Abrus_precatorius_XP_009346661_TNL,Medicago_truncatula_Medtr5g018910_RNL,Oryza_rufipogon_GWHPACCP030689_CNL,Medicago_truncatula_Medtr6g015665_TNL,Quercus_lobata_QL04p092107_CNL,Brassica_nigra_BniB025876-PA_TNL,Rhododendron_williamsianum_C3L33_02307-RA_CNL,Eriobotrya_japonica_EVM0028884_TNL,Panicum_miliaceum_GWHPAAEZ018006_CNL,Rosa_multiflora_Rmu_sc0007456.1_g000004.1_CNL,Pyrus_communis_pycom06g10…
cellular_component	obsolete plastid part	cellular_component	3e-21	9651	103	Glycine_soja_19G051436_CNL,Solanum_melongena_Sme2.5_05234.1_g00002.1_CNL,Rosa_multiflora_Rmu_sc0000908.1_g000021.1_CNL,Chrysanthemum_seticuspe_Cse_sc013335.1_g050.1_TNL,Fagus_sylvatica_FSB013214601_CNL,Chamaecrista_fasciculata_Chafa1700S01158_CNL,Quercus_lobata_QL06p052765_CNL,Phyllostachys_edulis_PH02Gene40380.t1_CNL,Coffea_arabica_XP_027070440.1_CNL,Triticum_aestivum_TraesCS3B02G569900_CNL,Quer…
biological_process	cellular localization	biological_process	2.7e-21	9651	102	Cucurbita_maxima_CmaCh05G007670.1_CNL,Abrus_precatorius_XP_009346661_TNL,Quercus_lobata_QL01p000749_CNL,Arachis_hypogaea_AH13G58860.1_CNL,Oryza_brachyantha_OB12G11930.1_CNL,Corchorus_capsularis_OMO73517_CNL,Brassica_nigra_BniB025876-PA_TNL,Chrysanthemum_seticuspe_Cse_sc001384.1_g150.1_CNL,Mangifera_indica_GWHPABLA006205_CNL,Fagus_sylvatica_FSB013214601_CNL,Oryza_longistaminata_KN542449.1_FGP001_C…
cellular_component	obsolete chloroplast part	cellular_component	2.7e-21	9651	102	Glycine_soja_19G051436_CNL,Solanum_melongena_Sme2.5_05234.1_g00002.1_CNL,Rosa_multiflora_Rmu_sc0000908.1_g000021.1_CNL,Chrysanthemum_seticuspe_Cse_sc013335.1_g050.1_TNL,Fagus_sylvatica_FSB013214601_CNL,Chamaecrista_fasciculata_Chafa1700S01158_CNL,Quercus_lobata_QL06p052765_CNL,Phyllostachys_edulis_PH02Gene40380.t1_CNL,Coffea_arabica_XP_027070440.1_CNL,Triticum_aestivum_TraesCS3B02G569900_CNL,Quer…
biological_process	phyllome development	biological_process	2.7e-21	9651	101	Oryza_nivara_ONIVA03G01340_CNL,Suaeda_aralocaspica_GOSA_00012863-RA_CNL,Echinochloa_crus_galli_EC_v6.g026325.t1_CNL,Medicago_truncatula_Medtr5g018910_RNL,Oryza_rufipogon_GWHPACCP030689_CNL,Guadua_angustifolia_Gan013700_CNL,Brassica_nigra_BniB025876-PA_TNL,Eriobotrya_japonica_EVM0028884_TNL,Panicum_miliaceum_GWHPAAEZ018006_CNL,Rosa_multiflora_Rmu_sc0007456.1_g000004.1_CNL,Arachis_hypogaea_AH20G092…
biological_process	protein-containing complex organization	biological_process	2.8e-21	9651	100	Abrus_precatorius_XP_009346661_TNL,Oryza_nivara_ONIVA02G26740_CNL,Liriodendron_chinense_Lchi35369_CNL,Gossypium_raimondii_D5.v1.pred_00011786-RA_CNL,Chiococca_alba_g7405.t1_CNL,Quercus_lobata_QL04p092107_CNL,Chrysanthemum_seticuspe_Cse_sc001384.1_g150.1_CNL,Quercus_lobata_QL07p004092_CNL,Rosa_multiflora_Rmu_sc0007456.1_g000004.1_CNL,Brassica_oleracea_Bo5g021420.1_CNL,Oryza_longistaminata_KN542449…
cellular_component	obsolete membrane part	cellular_component	4.2e-17	9651	99	Cucurbita_maxima_CmaCh05G007670.1_CNL,Quercus_lobata_QL01p000749_CNL,Arachis_hypogaea_AH13G58860.1_CNL,Quercus_lobata_QL02p102304_TNL,Diospyros_lotus_Dlo_alt0083F-003-01.1_g00030.1_TNL,Liriodendron_chinense_Lchi35369_CNL,Ananas_comosus_Aco001975.1_CNL,Corchorus_capsularis_OMO73517_CNL,Brassica_nigra_BniB025876-PA_TNL,Fagopyrum_esculentum_Fes_sc0008664.1.g000008.aua.1_CNL,Oryza_longistaminata_KN54…
biological_process	macromolecule localization	biological_process	1.5e-05	9651	97	Cucurbita_maxima_CmaCh05G007670.1_CNL,Abrus_precatorius_XP_009346661_TNL,Quercus_lobata_QL01p000749_CNL,Arachis_hypogaea_AH13G58860.1_CNL,Corchorus_capsularis_OMO73517_CNL,Brassica_nigra_BniB025876-PA_TNL,Chrysanthemum_seticuspe_Cse_sc001384.1_g150.1_CNL,Mangifera_indica_GWHPABLA006205_CNL,Fagus_sylvatica_FSB013214601_CNL,Oryza_longistaminata_KN542449.1_FGP001_CNL,Piper_nigrum_Pn16.355_CNL,Sorghu…
biological_process	organic substance transport	biological_process	6e-24	9651	97	Cucurbita_maxima_CmaCh05G007670.1_CNL,Quercus_lobata_QL01p000749_CNL,Arachis_hypogaea_AH13G58860.1_CNL,Aethionema_arabicum_AA_scaffold6761_11_CNL,Corchorus_capsularis_OMO73517_CNL,Brassica_nigra_BniB025876-PA_TNL,Chrysanthemum_seticuspe_Cse_sc001384.1_g150.1_CNL,Fagus_sylvatica_FSB013214601_CNL,Piper_nigrum_Pn16.355_CNL,Sorghum_bicolor_SbRio.02G177900_CNL,Helianthus_annuus_HanXRQChr09g0243851_RNL…
biological_process	regulation of response to external stimulus	biological_process	1.5e-05	9651	97	Raphanus_sativus_Rsa10025477_TNL,Quercus_lobata_QL02p102304_TNL,Triticum_aestivum_TraesCS5D02G199600_CNL,Arabidopsis_lyrata_AL6G46820.t1_TNL,Oryza_punctata_OPUNC09G06450_CNL,Aethionema_arabicum_AA_scaffold6113_13_TNL,Camelina_sativa_XP_019084085_TNL,Populus_pruinosa_Ppr_138962.3090_CNL,Dryas_drummondii_Drydr394S11589_RNL,Malus_domestica_MD17G1216600_CNL,Malus_domestica_MD05G1100200_TNL,Leavenwort…
biological_process	response to radiation	biological_process	1.8e-14	9651	96	Raphanus_sativus_Rsa10025477_TNL,Sorghum_bicolor_SbRio.08G024000_CNL,Quercus_lobata_QL02p102304_TNL,Arabidopsis_lyrata_AL6G46820.t1_TNL,Aethionema_arabicum_AA_scaffold6113_13_TNL,Glycyrrhiza_uralensis_Glyur000531s00022806_TNL,Saccharum_spontaneum_Sspon.07G0002790-1A_CNL,Liriodendron_chinense_Lchi28703_CNL,Camelina_sativa_XP_010455634_TNL,Quercus_lobata_QL07p004092_CNL,Dryas_drummondii_Drydr394S11…
biological_process	response to nitrogen compound	biological_process	4.3e-18	9651	96	Oryza_nivara_ONIVA03G01340_CNL,Oryza_nivara_ONIVA02G26740_CNL,Suaeda_aralocaspica_GOSA_00012863-RA_CNL,Echinochloa_crus_galli_EC_v6.g026325.t1_CNL,Malus_baccata_MABA025881_CNL,Triticum_aestivum_TraesCS3D02G029100_CNL,Rosa_chinensis_GWHPAAAF019762_CNL,Guadua_angustifolia_Gan013700_CNL,Brassica_nigra_BniB025876-PA_TNL,Ipomoea_batatas_Itrk_sc0000456.1_g000015.1_CNL,Chenopodium_pallidicaule_CP021850-…
biological_process	regulation of cell communication	biological_process	2.8e-11	9651	95	Abrus_precatorius_XP_009346661_TNL,Sorghum_bicolor_SbRio.08G024000_CNL,Fragaria_vesca_gene03578-v2.0.a2-hybrid_CNL,Mimulus_guttatus_Migut.D01519.1_CNL,Rosa_multiflora_Rmu_sc0003043.1_g000011.1_CNL,Arabidopsis_lyrata_AL6G46820.t1_TNL,Aethionema_arabicum_AA_scaffold6113_13_TNL,Potentilla_micrantha_23067_t_CNL,Camelina_sativa_XP_019090314_TNL,Rosa_chinensis_GWHPAAAF019762_CNL,Taraxacum_kok_saghyz_GW…
biological_process	regulation of signaling	biological_process	2.8e-11	9651	95	Abrus_precatorius_XP_009346661_TNL,Sorghum_bicolor_SbRio.08G024000_CNL,Fragaria_vesca_gene03578-v2.0.a2-hybrid_CNL,Mimulus_guttatus_Migut.D01519.1_CNL,Rosa_multiflora_Rmu_sc0003043.1_g000011.1_CNL,Arabidopsis_lyrata_AL6G46820.t1_TNL,Aethionema_arabicum_AA_scaffold6113_13_TNL,Potentilla_micrantha_23067_t_CNL,Camelina_sativa_XP_019090314_TNL,Rosa_chinensis_GWHPAAAF019762_CNL,Taraxacum_kok_saghyz_GW…
biological_process	cellular component assembly	biological_process	4e-14	9651	93	Abrus_precatorius_XP_009346661_TNL,Diospyros_lotus_Dlo_alt0083F-003-01.1_g00030.1_TNL,Liriodendron_chinense_Lchi35369_CNL,Triticum_aestivum_TraesCS5D02G494300_CNL,Gossypium_raimondii_D5.v1.pred_00011786-RA_CNL,Chiococca_alba_g1867.t1_CNL,Chiococca_alba_g7405.t1_CNL,Brassica_nigra_BniB025876-PA_TNL,Chrysanthemum_seticuspe_Cse_sc001384.1_g150.1_CNL,Aquilegia_coerulea_Aqcoe7G107500_CNL,Dichanthelium…
biological_process	organelle organization	biological_process	4e-14	9651	93	Cucurbita_maxima_CmaCh05G007670.1_CNL,Ipomoea_nil_XP_019189977.1_CNL,Quercus_lobata_QL01p000749_CNL,Arachis_hypogaea_AH13G58860.1_CNL,Liriodendron_chinense_Lchi35369_CNL,Gossypium_raimondii_D5.v1.pred_00011786-RA_CNL,Chenopodium_pallidicaule_CP012296-RA_CNL,Quercus_lobata_QL04p092107_CNL,Brassica_nigra_BniB025876-PA_TNL,Quercus_lobata_QL04p096475_CNL,Dichanthelium_oligosanthes_Do016828.1_CNL,Rosa…
biological_process	leaf development	biological_process	3.9e-14	9651	93	Oryza_nivara_ONIVA03G01340_CNL,Brassica_napus_2T00001594001_TNL,Suaeda_aralocaspica_GOSA_00012863-RA_CNL,Echinochloa_crus_galli_EC_v6.g026325.t1_CNL,Medicago_truncatula_Medtr5g018910_RNL,Malus_baccata_MABA025881_CNL,Oryza_rufipogon_GWHPACCP030689_CNL,Saccharum_spontaneum_Sspon.07G0002790-1A_CNL,Triticum_aestivum_TraesCS3D02G029100_CNL,Guadua_angustifolia_Gan013700_CNL,Linum_usitatissimum_Lus10010…
biological_process	response to organonitrogen compound	biological_process	3.9e-14	9651	92	Oryza_nivara_ONIVA03G01340_CNL,Suaeda_aralocaspica_GOSA_00012863-RA_CNL,Echinochloa_crus_galli_EC_v6.g026325.t1_CNL,Malus_baccata_MABA025881_CNL,Triticum_aestivum_TraesCS3D02G029100_CNL,Rosa_chinensis_GWHPAAAF019762_CNL,Guadua_angustifolia_Gan013700_CNL,Brassica_nigra_BniB025876-PA_TNL,Ipomoea_batatas_Itrk_sc0000456.1_g000015.1_CNL,Chenopodium_pallidicaule_CP021850-RA_CNL,Microthlaspi_erraticum_C…
biological_process	organonitrogen compound biosynthetic process	biological_process	3.4e-21	9651	91	Aegilops_tauschii_AEGTA03908_CNL,Liriodendron_chinense_Lchi35369_CNL,Cucurbita_moschata_CmoCh14G005830.1_TNL,Saccharum_spontaneum_Sspon.07G0020200-3D_CNL,Ananas_comosus_Aco001975.1_CNL,Aethionema_arabicum_AA_scaffold4513_25_TNL,Oryza_barthii_OBART02G11910_CNL,Chrysanthemum_seticuspe_Cse_sc013335.1_g050.1_TNL,Chrysanthemum_seticuspe_Cse_sc000658.1_g080.1_TNL,Dioscorea_rotundata_Dr22116.1_CNL,Oryza…
biological_process	negative regulation of metabolic process	biological_process	3.1e-21	9651	91	Brassica_napus_2T00001594001_TNL,Oryza_nivara_ONIVA02G26740_CNL,Ipomoea_triloba_itb10g06300_CNL,Quercus_lobata_QL02p102304_TNL,Malus_baccata_MABA025881_CNL,Saccharum_spontaneum_Sspon.07G0002790-1A_CNL,Quercus_lobata_QL04p092107_CNL,Raphanus_raphanistrum_RrC1498_p5-mRNA-1_TNL,Ipomoea_batatas_Itrk_sc0000456.1_g000015.1_CNL,Brassica_oleracea_Bo5g021420.1_CNL,Linum_usitatissimum_Lus10019708_TNL,Camel…
molecular_function	ion binding	molecular_function	1.6e-12	9651	91	Sedum_album_Sal_035178-RA_CNL,Abrus_precatorius_XP_009346661_TNL,Ipomoea_trifida_itf13g02550_CNL,Mimulus_guttatus_Migut.D01519.1_CNL,Punica_granatum_OWM87359.1_TNL,Gossypium_raimondii_D5.v1.pred_00011786-RA_CNL,Medicago_truncatula_Medtr6g015665_TNL,Chiococca_alba_g7405.t1_CNL,Abrus_precatorius_XP_009336333_CNL,Brassica_nigra_BniB025876-PA_TNL,Aquilegia_coerulea_Aqcoe7G107500_CNL,Rosa_multiflora_R…
biological_process	negative regulation of cellular metabolic process	biological_process	1.6e-12	9651	91	Brassica_napus_2T00001594001_TNL,Oryza_nivara_ONIVA02G26740_CNL,Ipomoea_triloba_itb10g06300_CNL,Quercus_lobata_QL02p102304_TNL,Malus_baccata_MABA025881_CNL,Saccharum_spontaneum_Sspon.07G0002790-1A_CNL,Quercus_lobata_QL04p092107_CNL,Raphanus_raphanistrum_RrC1498_p5-mRNA-1_TNL,Ipomoea_batatas_Itrk_sc0000456.1_g000015.1_CNL,Brassica_oleracea_Bo5g021420.1_CNL,Linum_usitatissimum_Lus10019708_TNL,Camel…
cellular_component	bounding membrane of organelle	cellular_component	3.5e-13	9651	89	Oryza_brachyantha_OB07G19320.1_CNL,Cucurbita_maxima_CmaCh05G007670.1_CNL,Sesamum_indicum_SIN_1020100_CNL,Quercus_lobata_QL01p000749_CNL,Liriodendron_chinense_Lchi35369_CNL,Glycine_soja_19G051436_CNL,Cardamine_hirsuta_CARHR174090_CNL,Triticum_aestivum_TraesCS5D02G494300_CNL,Ananas_comosus_Aco001975.1_CNL,Chiococca_alba_g1867.t1_CNL,Brassica_nigra_BniB025876-PA_TNL,Quercus_lobata_QL04p096475_CNL,Aq…
biological_process	regulation of signal transduction	biological_process	2.3e-14	9651	89	Abrus_precatorius_XP_009346661_TNL,Sorghum_bicolor_SbRio.08G024000_CNL,Fragaria_vesca_gene03578-v2.0.a2-hybrid_CNL,Mimulus_guttatus_Migut.D01519.1_CNL,Arabidopsis_lyrata_AL6G46820.t1_TNL,Aethionema_arabicum_AA_scaffold6113_13_TNL,Potentilla_micrantha_23067_t_CNL,Camelina_sativa_XP_019090314_TNL,Rosa_chinensis_GWHPAAAF019762_CNL,Taraxacum_kok_saghyz_GWHPAAAA012550_TNL,Brassica_nigra_BniB025876-PA_…
biological_process	negative regulation of macromolecule metabolic process	biological_process	8.4e-12	9651	89	Brassica_napus_2T00001594001_TNL,Oryza_nivara_ONIVA02G26740_CNL,Ipomoea_triloba_itb10g06300_CNL,Quercus_lobata_QL02p102304_TNL,Malus_baccata_MABA025881_CNL,Saccharum_spontaneum_Sspon.07G0002790-1A_CNL,Quercus_lobata_QL04p092107_CNL,Raphanus_raphanistrum_RrC1498_p5-mRNA-1_TNL,Ipomoea_batatas_Itrk_sc0000456.1_g000015.1_CNL,Brassica_oleracea_Bo5g021420.1_CNL,Linum_usitatissimum_Lus10019708_TNL,Camel…
biological_process	regulation of immune system process	biological_process	1.4e-05	9651	89	Raphanus_sativus_Rsa10025477_TNL,Abrus_precatorius_XP_009346661_TNL,Triticum_urartu_TRIUR3_24281-P1_CNL,Mimulus_guttatus_Migut.D01519.1_CNL,Triticum_aestivum_TraesCS5D02G199600_CNL,Arabidopsis_lyrata_AL6G46820.t1_TNL,Oryza_punctata_OPUNC09G06450_CNL,Aethionema_arabicum_AA_scaffold6113_13_TNL,Malus_baccata_MABA025881_CNL,Glycyrrhiza_uralensis_Glyur000531s00022806_TNL,Populus_pruinosa_Ppr_138962.30…
biological_process	response to fungus	biological_process	1.4e-05	9651	88	Arachis_hypogaea_AH13G58860.1_CNL,Arabidopsis_lyrata_AL6G46820.t1_TNL,Oryza_punctata_OPUNC09G06450_CNL,Aethionema_arabicum_AA_scaffold6113_13_TNL,Malus_baccata_MABA025881_CNL,Eriobotrya_japonica_EVM0043833_TNL,Camelina_sativa_XP_019084085_TNL,Camelina_sativa_XP_010434749_TNL,Taraxacum_kok_saghyz_GWHPAAAA012550_TNL,Linum_usitatissimum_Lus10010223_TNL,Brachypodium_distachyon_Bradi4g09886_CNL,Abrus_…
biological_process	positive regulation of biosynthetic process	biological_process	2.9e-05	9651	87	Oryza_nivara_ONIVA03G01340_CNL,Camelina_sativa_XP_019087970_TNL,Quercus_lobata_QL02p102304_TNL,Suaeda_aralocaspica_GOSA_00012863-RA_CNL,Echinochloa_crus_galli_EC_v6.g026325.t1_CNL,Potentilla_micrantha_23067_t_CNL,Camelina_sativa_XP_010449345_TNL,Triticum_aestivum_TraesCS3D02G029100_CNL,Guadua_angustifolia_Gan013700_CNL,Catharanthus_roseus_CRO_T024513_CNL,Corchorus_capsularis_OMO62440_CNL,Oryza_ni…
molecular_function	double-stranded DNA binding	molecular_function	3.2e-05	9651	87	Oryza_nivara_ONIVA03G01340_CNL,Brachypodium_distachyon_Bradi1g51961_CNL,Quercus_lobata_QL02p102304_TNL,Suaeda_aralocaspica_GOSA_00012863-RA_CNL,Triticum_aestivum_TraesCS5D02G199600_CNL,Echinochloa_crus_galli_EC_v6.g026325.t1_CNL,Oryza_punctata_OPUNC09G06450_CNL,Saccharum_spontaneum_Sspon.07G0002790-1A_CNL,Camelina_sativa_XP_019084085_TNL,Triticum_aestivum_TraesCS3D02G029100_CNL,Guadua_angustifoli…
biological_process	positive regulation of cellular biosynthetic process	biological_process	2.7e-06	9651	87	Oryza_nivara_ONIVA03G01340_CNL,Camelina_sativa_XP_019087970_TNL,Quercus_lobata_QL02p102304_TNL,Suaeda_aralocaspica_GOSA_00012863-RA_CNL,Echinochloa_crus_galli_EC_v6.g026325.t1_CNL,Potentilla_micrantha_23067_t_CNL,Camelina_sativa_XP_010449345_TNL,Triticum_aestivum_TraesCS3D02G029100_CNL,Guadua_angustifolia_Gan013700_CNL,Catharanthus_roseus_CRO_T024513_CNL,Corchorus_capsularis_OMO62440_CNL,Oryza_ni…
cellular_component	organelle envelope	cellular_component	2.7e-06	9651	87	Sesamum_indicum_SIN_1020100_CNL,Dimocarpus_longan_Dlo_004619.1_CNL,Quercus_lobata_QL01p000749_CNL,Glycine_soja_19G051436_CNL,Triticum_aestivum_TraesCS5D02G494300_CNL,Solanum_melongena_Sme2.5_05234.1_g00002.1_CNL,Oryza_brachyantha_OB12G11930.1_CNL,Ananas_comosus_Aco001975.1_CNL,Brassica_nigra_BniB025876-PA_TNL,Aquilegia_coerulea_Aqcoe7G107500_CNL,Aethionema_arabicum_AA_scaffold4513_25_TNL,Triticum…
cellular_component	envelope	cellular_component	2.7e-06	9651	87	Sesamum_indicum_SIN_1020100_CNL,Dimocarpus_longan_Dlo_004619.1_CNL,Quercus_lobata_QL01p000749_CNL,Glycine_soja_19G051436_CNL,Triticum_aestivum_TraesCS5D02G494300_CNL,Solanum_melongena_Sme2.5_05234.1_g00002.1_CNL,Oryza_brachyantha_OB12G11930.1_CNL,Ananas_comosus_Aco001975.1_CNL,Brassica_nigra_BniB025876-PA_TNL,Aquilegia_coerulea_Aqcoe7G107500_CNL,Aethionema_arabicum_AA_scaffold4513_25_TNL,Triticum…
molecular_function	RNA binding	molecular_function	2.7e-06	9651	85	Eragrostis_tef_Et_s2706-2.21-1_CNL,Oryza_nivara_ONIVA02G26740_CNL,Liriodendron_chinense_Lchi35369_CNL,Cajanus_cajan_C.cajan_01500_TNL,Quercus_lobata_QL04p092107_CNL,Pyrus_betuleafolia_GWHPAAYT042083_TNL,Brassica_oleracea_Bo5g021420.1_CNL,Oryza_meridionalis_OMERI08G17200_CNL,Camelina_sativa_XP_010494569_TNL,Ipomoea_batatas_Itrk_sc0001507.1_g000002.1_CNL,Capsella_bursa_Cbp36899_TNL,Rosa_chinensis_G…
biological_process	cellular macromolecule localization	biological_process	2.7e-06	9651	84	Cucurbita_maxima_CmaCh05G007670.1_CNL,Abrus_precatorius_XP_009346661_TNL,Quercus_lobata_QL01p000749_CNL,Sorghum_bicolor_SbRio.08G024000_CNL,Arachis_hypogaea_AH13G58860.1_CNL,Corchorus_capsularis_OMO73517_CNL,Brassica_nigra_BniB025876-PA_TNL,Quercus_lobata_QL04p096475_CNL,Chrysanthemum_seticuspe_Cse_sc001384.1_g150.1_CNL,Dichanthelium_oligosanthes_Do016828.1_CNL,Mangifera_indica_GWHPABLA006205_CNL…
biological_process	regulation of immune response	biological_process	2.7e-06	9651	83	Raphanus_sativus_Rsa10025477_TNL,Triticum_urartu_TRIUR3_24281-P1_CNL,Mimulus_guttatus_Migut.D01519.1_CNL,Triticum_aestivum_TraesCS5D02G199600_CNL,Arabidopsis_lyrata_AL6G46820.t1_TNL,Oryza_punctata_OPUNC09G06450_CNL,Aethionema_arabicum_AA_scaffold6113_13_TNL,Malus_baccata_MABA025881_CNL,Glycyrrhiza_uralensis_Glyur000531s00022806_TNL,Populus_pruinosa_Ppr_138962.3090_CNL,Nissolia_schottii_Nissc161S0…
biological_process	negative regulation of biosynthetic process	biological_process	2.7e-06	9651	83	Brassica_napus_2T00001594001_TNL,Oryza_nivara_ONIVA02G26740_CNL,Ipomoea_triloba_itb10g06300_CNL,Quercus_lobata_QL02p102304_TNL,Malus_baccata_MABA025881_CNL,Saccharum_spontaneum_Sspon.07G0002790-1A_CNL,Quercus_lobata_QL04p092107_CNL,Raphanus_raphanistrum_RrC1498_p5-mRNA-1_TNL,Ipomoea_batatas_Itrk_sc0000456.1_g000015.1_CNL,Brassica_oleracea_Bo5g021420.1_CNL,Linum_usitatissimum_Lus10019708_TNL,Camel…
biological_process	negative regulation of macromolecule biosynthetic process	biological_process	2.7e-06	9651	83	Brassica_napus_2T00001594001_TNL,Oryza_nivara_ONIVA02G26740_CNL,Ipomoea_triloba_itb10g06300_CNL,Quercus_lobata_QL02p102304_TNL,Malus_baccata_MABA025881_CNL,Saccharum_spontaneum_Sspon.07G0002790-1A_CNL,Quercus_lobata_QL04p092107_CNL,Raphanus_raphanistrum_RrC1498_p5-mRNA-1_TNL,Ipomoea_batatas_Itrk_sc0000456.1_g000015.1_CNL,Brassica_oleracea_Bo5g021420.1_CNL,Linum_usitatissimum_Lus10019708_TNL,Camel…
biological_process	nitrogen compound transport	biological_process	2.7e-06	9651	83	Cucurbita_maxima_CmaCh05G007670.1_CNL,Quercus_lobata_QL01p000749_CNL,Sorghum_bicolor_SbRio.08G024000_CNL,Arachis_hypogaea_AH13G58860.1_CNL,Corchorus_capsularis_OMO73517_CNL,Pyrus_betuleafolia_GWHPAAYT021172_TNL,Brassica_nigra_BniB025876-PA_TNL,Quercus_lobata_QL04p096475_CNL,Chrysanthemum_seticuspe_Cse_sc001384.1_g150.1_CNL,Dichanthelium_oligosanthes_Do016828.1_CNL,Ipomoea_batatas_Itrk_sc0001439.1…
biological_process	negative regulation of cellular biosynthetic process	biological_process	2.7e-06	9651	83	Brassica_napus_2T00001594001_TNL,Oryza_nivara_ONIVA02G26740_CNL,Ipomoea_triloba_itb10g06300_CNL,Quercus_lobata_QL02p102304_TNL,Malus_baccata_MABA025881_CNL,Saccharum_spontaneum_Sspon.07G0002790-1A_CNL,Quercus_lobata_QL04p092107_CNL,Raphanus_raphanistrum_RrC1498_p5-mRNA-1_TNL,Ipomoea_batatas_Itrk_sc0000456.1_g000015.1_CNL,Brassica_oleracea_Bo5g021420.1_CNL,Linum_usitatissimum_Lus10019708_TNL,Camel…
biological_process	negative regulation of gene expression	biological_process	2.5e-06	9651	82	Brassica_napus_2T00001594001_TNL,Oryza_nivara_ONIVA02G26740_CNL,Ipomoea_triloba_itb10g06300_CNL,Quercus_lobata_QL02p102304_TNL,Malus_baccata_MABA025881_CNL,Saccharum_spontaneum_Sspon.07G0002790-1A_CNL,Quercus_lobata_QL04p092107_CNL,Raphanus_raphanistrum_RrC1498_p5-mRNA-1_TNL,Ipomoea_batatas_Itrk_sc0000456.1_g000015.1_CNL,Brassica_oleracea_Bo5g021420.1_CNL,Linum_usitatissimum_Lus10019708_TNL,Camel…
molecular_function	sequence-specific double-stranded DNA binding	molecular_function	2.5e-06	9651	81	Oryza_nivara_ONIVA03G01340_CNL,Brachypodium_distachyon_Bradi1g51961_CNL,Quercus_lobata_QL02p102304_TNL,Suaeda_aralocaspica_GOSA_00012863-RA_CNL,Triticum_aestivum_TraesCS5D02G199600_CNL,Echinochloa_crus_galli_EC_v6.g026325.t1_CNL,Oryza_punctata_OPUNC09G06450_CNL,Saccharum_spontaneum_Sspon.07G0002790-1A_CNL,Camelina_sativa_XP_019084085_TNL,Triticum_aestivum_TraesCS3D02G029100_CNL,Guadua_angustifoli…
biological_process	intracellular signal transduction	biological_process	2.5e-06	9651	81	Sorghum_bicolor_SbRio.08G024000_CNL,Potentilla_micrantha_23067_t_CNL,Camelina_sativa_XP_019090314_TNL,Rosa_chinensis_GWHPAAAF019762_CNL,Abrus_precatorius_XP_009336333_CNL,Camelina_sativa_XP_010437375_TNL,Brassica_nigra_BniB025876-PA_TNL,Catharanthus_roseus_CRO_T024513_CNL,Brassica_nigra_BniB026067-PA_TNL,Malus_domestica_MD05G1140600_TNL,Fragaria_nilgerrensis_GWHPABKC023660_CNL,Chenopodium_pallidi…
biological_process	protein localization	biological_process	2.5e-06	9651	81	Cucurbita_maxima_CmaCh05G007670.1_CNL,Abrus_precatorius_XP_009346661_TNL,Quercus_lobata_QL01p000749_CNL,Sorghum_bicolor_SbRio.08G024000_CNL,Arachis_hypogaea_AH13G58860.1_CNL,Corchorus_capsularis_OMO73517_CNL,Brassica_nigra_BniB025876-PA_TNL,Quercus_lobata_QL04p096475_CNL,Chrysanthemum_seticuspe_Cse_sc001384.1_g150.1_CNL,Dichanthelium_oligosanthes_Do016828.1_CNL,Mangifera_indica_GWHPABLA006205_CNL…
biological_process	response to light stimulus	biological_process	2.5e-06	9651	80	Raphanus_sativus_Rsa10025477_TNL,Quercus_lobata_QL02p102304_TNL,Arabidopsis_lyrata_AL6G46820.t1_TNL,Aethionema_arabicum_AA_scaffold6113_13_TNL,Glycyrrhiza_uralensis_Glyur000531s00022806_TNL,Saccharum_spontaneum_Sspon.07G0002790-1A_CNL,Liriodendron_chinense_Lchi28703_CNL,Camelina_sativa_XP_010455634_TNL,Dryas_drummondii_Drydr394S11589_RNL,Brassica_napus_2T00048544001_TNL,Chrysanthemum_seticuspe_Cs…
biological_process	positive regulation of macromolecule biosynthetic process	biological_process	2.5e-06	9651	80	Oryza_nivara_ONIVA03G01340_CNL,Camelina_sativa_XP_019087970_TNL,Quercus_lobata_QL02p102304_TNL,Suaeda_aralocaspica_GOSA_00012863-RA_CNL,Echinochloa_crus_galli_EC_v6.g026325.t1_CNL,Potentilla_micrantha_23067_t_CNL,Camelina_sativa_XP_010449345_TNL,Triticum_aestivum_TraesCS3D02G029100_CNL,Guadua_angustifolia_Gan013700_CNL,Corchorus_capsularis_OMO62440_CNL,Oryza_nivara_ONIVA06G28780_CNL,Chrysanthemum…
biological_process	regulation of response to biotic stimulus	biological_process	2.5e-06	9651	80	Raphanus_sativus_Rsa10025477_TNL,Mimulus_guttatus_Migut.D01519.1_CNL,Quercus_lobata_QL02p102304_TNL,Triticum_aestivum_TraesCS5D02G199600_CNL,Arabidopsis_lyrata_AL6G46820.t1_TNL,Oryza_punctata_OPUNC09G06450_CNL,Aethionema_arabicum_AA_scaffold6113_13_TNL,Malus_baccata_MABA025881_CNL,Glycyrrhiza_uralensis_Glyur000531s00022806_TNL,Camelina_sativa_XP_019084085_TNL,Populus_pruinosa_Ppr_138962.3090_CNL,…
biological_process	cellular response to lipid	biological_process	2.5e-06	9651	80	Fragaria_vesca_gene03578-v2.0.a2-hybrid_CNL,Mimulus_guttatus_Migut.D01519.1_CNL,Arabidopsis_lyrata_AL6G46820.t1_TNL,Aethionema_arabicum_AA_scaffold6113_13_TNL,Malus_baccata_MABA025881_CNL,Oryza_punctata_OPUNC08G04470_CNL,Taraxacum_kok_saghyz_GWHPAAAA012550_TNL,Chrysanthemum_seticuspe_Cse_sc001384.1_g150.1_CNL,Aquilegia_coerulea_Aqcoe7G107500_CNL,Acer_yangbiense_Acyan03G0322600.1_CNL,Brassica_napu…
biological_process	response to osmotic stress	biological_process	2.5e-06	9651	80	Ipomoea_trifida_itf13g02550_CNL,Mimulus_guttatus_Migut.D01519.1_CNL,Quercus_lobata_QL02p102304_TNL,Taraxacum_kok_saghyz_GWHPAAAA018885_TNL,Punica_granatum_OWM87359.1_TNL,Camelina_sativa_XP_019090314_TNL,Ananas_comosus_Aco001975.1_CNL,Rosa_chinensis_GWHPAAAF019762_CNL,Corchorus_capsularis_OMO62440_CNL,Brassica_nigra_BniB026067-PA_TNL,Mangifera_indica_GWHPABLA006205_CNL,Sclerocarya_birrea_Sclbi362S…
biological_process	hormone-mediated signaling pathway	biological_process	1.4e-05	9651	79	Fragaria_vesca_gene03578-v2.0.a2-hybrid_CNL,Mimulus_guttatus_Migut.D01519.1_CNL,Arabidopsis_lyrata_AL6G46820.t1_TNL,Aethionema_arabicum_AA_scaffold6113_13_TNL,Malus_baccata_MABA025881_CNL,Oryza_punctata_OPUNC08G04470_CNL,Taraxacum_kok_saghyz_GWHPAAAA012550_TNL,Aquilegia_coerulea_Aqcoe7G107500_CNL,Hibiscus_syriacus_KAE8684738.1_CNL,Acer_yangbiense_Acyan03G0322600.1_CNL,Brassica_napus_2T00048544001…
biological_process	oxoacid metabolic process	biological_process	1.4e-05	9651	79	Cucurbita_maxima_CmaCh05G007670.1_CNL,Diospyros_lotus_Dlo_alt0083F-003-01.1_g00030.1_TNL,Arabidopsis_lyrata_AL6G46820.t1_TNL,Aethionema_arabicum_AA_scaffold6113_13_TNL,Glycyrrhiza_uralensis_Glyur000531s00022806_TNL,Ananas_comosus_Aco001975.1_CNL,Chiococca_alba_g1867.t1_CNL,Brassica_nigra_BniB025876-PA_TNL,Quercus_lobata_QL04p096475_CNL,Catharanthus_roseus_CRO_T024513_CNL,Dryas_drummondii_Drydr394…
biological_process	positive regulation of nucleobase-containing compound metabolic process	biological_process	1.4e-05	9651	79	Oryza_nivara_ONIVA03G01340_CNL,Camelina_sativa_XP_019087970_TNL,Quercus_lobata_QL02p102304_TNL,Suaeda_aralocaspica_GOSA_00012863-RA_CNL,Echinochloa_crus_galli_EC_v6.g026325.t1_CNL,Potentilla_micrantha_23067_t_CNL,Camelina_sativa_XP_010449345_TNL,Triticum_aestivum_TraesCS3D02G029100_CNL,Guadua_angustifolia_Gan013700_CNL,Corchorus_capsularis_OMO62440_CNL,Oryza_nivara_ONIVA06G28780_CNL,Barbarea_vulg…
biological_process	organic acid metabolic process	biological_process	1.4e-05	9651	79	Cucurbita_maxima_CmaCh05G007670.1_CNL,Diospyros_lotus_Dlo_alt0083F-003-01.1_g00030.1_TNL,Arabidopsis_lyrata_AL6G46820.t1_TNL,Aethionema_arabicum_AA_scaffold6113_13_TNL,Glycyrrhiza_uralensis_Glyur000531s00022806_TNL,Ananas_comosus_Aco001975.1_CNL,Chiococca_alba_g1867.t1_CNL,Brassica_nigra_BniB025876-PA_TNL,Quercus_lobata_QL04p096475_CNL,Catharanthus_roseus_CRO_T024513_CNL,Dryas_drummondii_Drydr394…
biological_process	positive regulation of RNA metabolic process	biological_process	1.4e-05	9651	78	Oryza_nivara_ONIVA03G01340_CNL,Camelina_sativa_XP_019087970_TNL,Quercus_lobata_QL02p102304_TNL,Suaeda_aralocaspica_GOSA_00012863-RA_CNL,Echinochloa_crus_galli_EC_v6.g026325.t1_CNL,Potentilla_micrantha_23067_t_CNL,Camelina_sativa_XP_010449345_TNL,Triticum_aestivum_TraesCS3D02G029100_CNL,Guadua_angustifolia_Gan013700_CNL,Corchorus_capsularis_OMO62440_CNL,Oryza_nivara_ONIVA06G28780_CNL,Barbarea_vulg…
biological_process	establishment of localization in cell	biological_process	1.4e-05	9651	78	Cucurbita_maxima_CmaCh05G007670.1_CNL,Quercus_lobata_QL01p000749_CNL,Sorghum_bicolor_SbRio.08G024000_CNL,Arachis_hypogaea_AH13G58860.1_CNL,Oryza_brachyantha_OB12G11930.1_CNL,Corchorus_capsularis_OMO73517_CNL,Brassica_nigra_BniB025876-PA_TNL,Quercus_lobata_QL04p096475_CNL,Chrysanthemum_seticuspe_Cse_sc001384.1_g150.1_CNL,Dichanthelium_oligosanthes_Do016828.1_CNL,Ipomoea_batatas_Itrk_sc0001439.1_g0…
molecular_function	transcription cis-regulatory region binding	molecular_function	1.4e-05	9651	76	Oryza_nivara_ONIVA03G01340_CNL,Brachypodium_distachyon_Bradi1g51961_CNL,Quercus_lobata_QL02p102304_TNL,Suaeda_aralocaspica_GOSA_00012863-RA_CNL,Echinochloa_crus_galli_EC_v6.g026325.t1_CNL,Saccharum_spontaneum_Sspon.07G0002790-1A_CNL,Camelina_sativa_XP_019084085_TNL,Triticum_aestivum_TraesCS3D02G029100_CNL,Guadua_angustifolia_Gan013700_CNL,Brachypodium_distachyon_Bradi4g09886_CNL,Ipomoea_batatas_I…
molecular_function	transcription regulatory region nucleic acid binding	molecular_function	1.4e-05	9651	76	Oryza_nivara_ONIVA03G01340_CNL,Brachypodium_distachyon_Bradi1g51961_CNL,Quercus_lobata_QL02p102304_TNL,Suaeda_aralocaspica_GOSA_00012863-RA_CNL,Echinochloa_crus_galli_EC_v6.g026325.t1_CNL,Saccharum_spontaneum_Sspon.07G0002790-1A_CNL,Camelina_sativa_XP_019084085_TNL,Triticum_aestivum_TraesCS3D02G029100_CNL,Guadua_angustifolia_Gan013700_CNL,Brachypodium_distachyon_Bradi4g09886_CNL,Ipomoea_batatas_I…
biological_process	fruit development	biological_process	1.4e-05	9651	76	Eragrostis_tef_Et_s2706-2.21-1_CNL,Medicago_truncatula_Medtr5g018910_RNL,Punica_granatum_OWM87359.1_TNL,Pyrus_communis_pycom10g01270_TNL,Brassica_nigra_BniB025876-PA_TNL,Quercus_lobata_QL04p096475_CNL,Chrysanthemum_seticuspe_Cse_sc001384.1_g150.1_CNL,Vitis_vinifera_VIT_218s0041g02190_TNL,Malus_domestica_MD07G1259300_CNL,Eriobotrya_japonica_EVM0028884_TNL,Fragaria_nilgerrensis_GWHPABKC016223_CNL,R…
biological_process	regulation of protein metabolic process	biological_process	1.4e-05	9651	76	Camelina_sativa_XP_010496162_TNL,Sorghum_bicolor_SbRio.08G024000_CNL,Liriodendron_chinense_Lchi35369_CNL,Camelina_sativa_XP_019090314_TNL,Rosa_chinensis_GWHPAAAF019762_CNL,Catharanthus_roseus_CRO_T024513_CNL,Camelina_sativa_XP_010496161_TNL,Chrysanthemum_seticuspe_Cse_sc013335.1_g050.1_TNL,Populus_pruinosa_Ppr_502.22854_CNL,Corchorus_olitorius_OMO50182.1_CNL,Camelina_sativa_XP_010455624_TNL,Micro…
biological_process	protein-containing complex assembly	biological_process	1.4e-05	9651	76	Abrus_precatorius_XP_009346661_TNL,Liriodendron_chinense_Lchi35369_CNL,Triticum_aestivum_TraesCS5D02G494300_CNL,Gossypium_raimondii_D5.v1.pred_00011786-RA_CNL,Chiococca_alba_g1867.t1_CNL,Chiococca_alba_g7405.t1_CNL,Chrysanthemum_seticuspe_Cse_sc001384.1_g150.1_CNL,Aquilegia_coerulea_Aqcoe7G107500_CNL,Quercus_lobata_QL07p004092_CNL,Triticum_aestivum_TraesCS5D02G494000_CNL,Rosa_multiflora_Rmu_sc000…
molecular_function	hydrolase activity, acting on ester bonds	molecular_function	1.4e-05	9651	75	Eragrostis_curvula_TVU44154.1_CNL,Eragrostis_tef_Et_s2706-2.21-1_CNL,Fragaria_vesca_gene03578-v2.0.a2-hybrid_CNL,Striga_asiatica_SGA_v2.0_scaffold69T23256_CNL,Cajanus_cajan_C.cajan_01500_TNL,Corchorus_capsularis_OMO96266_CNL,Pyrus_betuleafolia_GWHPAAYT042083_TNL,Nyssa_sinensis_Nsi07095_CNL,Fragaria_nilgerrensis_GWHPABKC016223_CNL,Acer_yangbiense_Acyan03G0322600.1_CNL,Fagus_sylvatica_FSB014434601_…
biological_process	response to alcohol	biological_process	1.4e-05	9651	75	Sedum_album_Sal_035178-RA_CNL,Fragaria_vesca_gene03578-v2.0.a2-hybrid_CNL,Mimulus_guttatus_Migut.D01519.1_CNL,Arachis_hypogaea_AH13G58860.1_CNL,Rosa_multiflora_Rmu_sc0001588.1_g000017.1_CNL,Arabidopsis_lyrata_AL6G46820.t1_TNL,Aethionema_arabicum_AA_scaffold6113_13_TNL,Taraxacum_kok_saghyz_GWHPAAAA012550_TNL,Chrysanthemum_seticuspe_Cse_sc001384.1_g150.1_CNL,Aquilegia_coerulea_Aqcoe7G107500_CNL,Fag…
biological_process	response to abscisic acid	biological_process	1.4e-05	9651	74	Sedum_album_Sal_035178-RA_CNL,Fragaria_vesca_gene03578-v2.0.a2-hybrid_CNL,Mimulus_guttatus_Migut.D01519.1_CNL,Arachis_hypogaea_AH13G58860.1_CNL,Rosa_multiflora_Rmu_sc0001588.1_g000017.1_CNL,Arabidopsis_lyrata_AL6G46820.t1_TNL,Aethionema_arabicum_AA_scaffold6113_13_TNL,Taraxacum_kok_saghyz_GWHPAAAA012550_TNL,Chrysanthemum_seticuspe_Cse_sc001384.1_g150.1_CNL,Aquilegia_coerulea_Aqcoe7G107500_CNL,Fag…
biological_process	carboxylic acid metabolic process	biological_process	5.8e-06	9651	74	Cucurbita_maxima_CmaCh05G007670.1_CNL,Diospyros_lotus_Dlo_alt0083F-003-01.1_g00030.1_TNL,Arabidopsis_lyrata_AL6G46820.t1_TNL,Aethionema_arabicum_AA_scaffold6113_13_TNL,Glycyrrhiza_uralensis_Glyur000531s00022806_TNL,Ananas_comosus_Aco001975.1_CNL,Chiococca_alba_g1867.t1_CNL,Brassica_nigra_BniB025876-PA_TNL,Quercus_lobata_QL04p096475_CNL,Catharanthus_roseus_CRO_T024513_CNL,Dryas_drummondii_Drydr394…
cellular_component	plastid stroma	cellular_component	5.8e-06	9651	73	Ipomoea_trifida_itf13g02550_CNL,Triticum_aestivum_TraesCS5D02G494300_CNL,Saccharum_spontaneum_Sspon.07G0020200-3D_CNL,Solanum_melongena_Sme2.5_05234.1_g00002.1_CNL,Liriodendron_chinense_Lchi28703_CNL,Aquilegia_coerulea_Aqcoe7G107500_CNL,Aethionema_arabicum_AA_scaffold4513_25_TNL,Rosa_multiflora_Rmu_sc0000908.1_g000021.1_CNL,Catharanthus_roseus_CRO_T024513_CNL,Triticum_aestivum_TraesCS5D02G494000_…
cellular_component	chloroplast stroma	cellular_component	5.8e-06	9651	73	Ipomoea_trifida_itf13g02550_CNL,Triticum_aestivum_TraesCS5D02G494300_CNL,Saccharum_spontaneum_Sspon.07G0020200-3D_CNL,Solanum_melongena_Sme2.5_05234.1_g00002.1_CNL,Liriodendron_chinense_Lchi28703_CNL,Aquilegia_coerulea_Aqcoe7G107500_CNL,Aethionema_arabicum_AA_scaffold4513_25_TNL,Rosa_multiflora_Rmu_sc0000908.1_g000021.1_CNL,Catharanthus_roseus_CRO_T024513_CNL,Triticum_aestivum_TraesCS5D02G494000_…
biological_process	obsolete cellular macromolecule biosynthetic process	biological_process	5.8e-06	9651	73	Camelina_sativa_XP_019087970_TNL,Liriodendron_chinense_Lchi35369_CNL,Potentilla_micrantha_23067_t_CNL,Camelina_sativa_XP_010449345_TNL,Liriodendron_chinense_Lchi28703_CNL,Oryza_nivara_ONIVA06G28780_CNL,Phyllostachys_edulis_PH02Gene39747.t1_CNL,Chrysanthemum_seticuspe_Cse_sc000658.1_g080.1_TNL,Dioscorea_rotundata_Dr22116.1_CNL,Oryza_meridionalis_OMERI08G17200_CNL,Capsella_bursa_Cbp36899_TNL,Cameli…
biological_process	positive regulation of gene expression	biological_process	5.8e-06	9651	73	Oryza_nivara_ONIVA03G01340_CNL,Camelina_sativa_XP_019087970_TNL,Quercus_lobata_QL02p102304_TNL,Suaeda_aralocaspica_GOSA_00012863-RA_CNL,Echinochloa_crus_galli_EC_v6.g026325.t1_CNL,Potentilla_micrantha_23067_t_CNL,Camelina_sativa_XP_010449345_TNL,Triticum_aestivum_TraesCS3D02G029100_CNL,Guadua_angustifolia_Gan013700_CNL,Corchorus_capsularis_OMO62440_CNL,Oryza_nivara_ONIVA06G28780_CNL,Chrysanthemum…
biological_process	intracellular transport	biological_process	5.8e-06	9651	73	Cucurbita_maxima_CmaCh05G007670.1_CNL,Quercus_lobata_QL01p000749_CNL,Sorghum_bicolor_SbRio.08G024000_CNL,Arachis_hypogaea_AH13G58860.1_CNL,Oryza_brachyantha_OB12G11930.1_CNL,Corchorus_capsularis_OMO73517_CNL,Brassica_nigra_BniB025876-PA_TNL,Quercus_lobata_QL04p096475_CNL,Chrysanthemum_seticuspe_Cse_sc001384.1_g150.1_CNL,Dichanthelium_oligosanthes_Do016828.1_CNL,Ipomoea_batatas_Itrk_sc0001439.1_g0…
cellular_component	organelle subcompartment	cellular_component	1.7e-09	9651	73	Sedum_album_Sal_035178-RA_CNL,Aegilops_tauschii_AEGTA18512_CNL,Arachis_hypogaea_AH13G58860.1_CNL,Quercus_lobata_QL02p102304_TNL,Diospyros_lotus_Dlo_alt0083F-003-01.1_g00030.1_TNL,Liriodendron_chinense_Lchi35369_CNL,Taraxacum_kok_saghyz_GWHPAAAA018885_TNL,Glycine_soja_19G051436_CNL,Spinacia_oleracea_Spo07263_CNL,Triticum_aestivum_TraesCS5D02G494300_CNL,Aquilegia_coerulea_Aqcoe7G107500_CNL,Dichanth…
biological_process	positive regulation of RNA biosynthetic process	biological_process	7.1e-20	9651	72	Oryza_nivara_ONIVA03G01340_CNL,Camelina_sativa_XP_019087970_TNL,Quercus_lobata_QL02p102304_TNL,Suaeda_aralocaspica_GOSA_00012863-RA_CNL,Echinochloa_crus_galli_EC_v6.g026325.t1_CNL,Potentilla_micrantha_23067_t_CNL,Camelina_sativa_XP_010449345_TNL,Triticum_aestivum_TraesCS3D02G029100_CNL,Guadua_angustifolia_Gan013700_CNL,Corchorus_capsularis_OMO62440_CNL,Oryza_nivara_ONIVA06G28780_CNL,Barbarea_vulg…
biological_process	obsolete positive regulation of nucleic acid-templated transcription	biological_process	8e-11	9651	72	Oryza_nivara_ONIVA03G01340_CNL,Camelina_sativa_XP_019087970_TNL,Quercus_lobata_QL02p102304_TNL,Suaeda_aralocaspica_GOSA_00012863-RA_CNL,Echinochloa_crus_galli_EC_v6.g026325.t1_CNL,Potentilla_micrantha_23067_t_CNL,Camelina_sativa_XP_010449345_TNL,Triticum_aestivum_TraesCS3D02G029100_CNL,Guadua_angustifolia_Gan013700_CNL,Corchorus_capsularis_OMO62440_CNL,Oryza_nivara_ONIVA06G28780_CNL,Barbarea_vulg…
biological_process	catabolic process	biological_process	8e-11	9651	71	Quercus_lobata_QL07p006143_TNL,Camelina_sativa_XP_010496162_TNL,Cucurbita_maxima_CmaCh05G007670.1_CNL,Oryza_rufipogon_GWHPACCP030689_CNL,Ananas_comosus_Aco001975.1_CNL,Quercus_lobata_QL04p096475_CNL,Camelina_sativa_XP_010496161_TNL,Sclerocarya_birrea_Sclbi362S11803_SCLBI_CNL,Populus_pruinosa_Ppr_502.22854_CNL,Corchorus_olitorius_OMO50182.1_CNL,Camelina_sativa_XP_010494569_TNL,Salix_brachista_GWHP…
biological_process	response to temperature stimulus	biological_process	8e-11	9651	71	Sedum_album_Sal_035178-RA_CNL,Rosa_multiflora_Rmu_sc0003043.1_g000011.1_CNL,Camelina_sativa_XP_019090314_TNL,Oryza_rufipogon_GWHPACCP018175_CNL,Ananas_comosus_Aco001975.1_CNL,Rosa_chinensis_GWHPAAAF019762_CNL,Aquilegia_coerulea_Aqcoe7G107500_CNL,Quercus_lobata_QL07p004092_CNL,Chrysanthemum_seticuspe_Cse_sc013335.1_g050.1_TNL,Potentilla_micrantha_30397_t_CNL,Camelina_sativa_XP_010455624_TNL,Fagus_…
biological_process	negative regulation of nitrogen compound metabolic process	biological_process	8e-11	9651	71	Brassica_napus_2T00001594001_TNL,Ipomoea_triloba_itb10g06300_CNL,Quercus_lobata_QL02p102304_TNL,Malus_baccata_MABA025881_CNL,Saccharum_spontaneum_Sspon.07G0002790-1A_CNL,Quercus_lobata_QL04p092107_CNL,Raphanus_raphanistrum_RrC1498_p5-mRNA-1_TNL,Ipomoea_batatas_Itrk_sc0000456.1_g000015.1_CNL,Linum_usitatissimum_Lus10019708_TNL,Arachis_hypogaea_AH20G09240.1_CNL,Vernicia_fordii_GWHPAAEU016413_CNL,Fa…
biological_process	regulation of innate immune response	biological_process	8e-11	9651	71	Raphanus_sativus_Rsa10025477_TNL,Mimulus_guttatus_Migut.D01519.1_CNL,Triticum_aestivum_TraesCS5D02G199600_CNL,Arabidopsis_lyrata_AL6G46820.t1_TNL,Oryza_punctata_OPUNC09G06450_CNL,Aethionema_arabicum_AA_scaffold6113_13_TNL,Malus_baccata_MABA025881_CNL,Glycyrrhiza_uralensis_Glyur000531s00022806_TNL,Populus_pruinosa_Ppr_138962.3090_CNL,Nissolia_schottii_Nissc161S06025_CNL,Camelina_sativa_XP_01045563…
biological_process	obsolete oxidation-reduction process	biological_process	8e-11	9651	71	Cucurbita_maxima_CmaCh05G007670.1_CNL,Punica_granatum_OWM80330.1_TNL,Aegilops_tauschii_AEGTA03908_CNL,Aegilops_tauschii_AEGTA18512_CNL,Ipomoea_trifida_itf13g02550_CNL,Sorghum_bicolor_SbRio.08G024000_CNL,Diospyros_oleifera_original_scaffold_2523.164_CNL,Diospyros_lotus_Dlo_alt0083F-003-01.1_g00030.1_TNL,Rosa_multiflora_Rmu_sc0001588.1_g000017.1_CNL,Punica_granatum_OWM87359.1_TNL,Arachis_hypogaea_A…
biological_process	response to salt stress	biological_process	8e-11	9651	70	Ipomoea_trifida_itf13g02550_CNL,Mimulus_guttatus_Migut.D01519.1_CNL,Taraxacum_kok_saghyz_GWHPAAAA018885_TNL,Punica_granatum_OWM87359.1_TNL,Camelina_sativa_XP_019090314_TNL,Ananas_comosus_Aco001975.1_CNL,Rosa_chinensis_GWHPAAAF019762_CNL,Corchorus_capsularis_OMO62440_CNL,Brassica_nigra_BniB026067-PA_TNL,Mangifera_indica_GWHPABLA006205_CNL,Sclerocarya_birrea_Sclbi362S11803_SCLBI_CNL,Rosa_multiflora…
biological_process	response to chitin	biological_process	8e-11	9651	70	Oryza_nivara_ONIVA03G01340_CNL,Suaeda_aralocaspica_GOSA_00012863-RA_CNL,Echinochloa_crus_galli_EC_v6.g026325.t1_CNL,Malus_baccata_MABA025881_CNL,Triticum_aestivum_TraesCS3D02G029100_CNL,Guadua_angustifolia_Gan013700_CNL,Ipomoea_batatas_Itrk_sc0000456.1_g000015.1_CNL,Arachis_hypogaea_AH20G09240.1_CNL,Triticum_urartu_TRIUR3_28246-P1_CNL,Boechera_retrofracta_BOERETT00040718_TNL,Triticum_urartu_TRIUR…
cellular_component	cell junction	cellular_component	8e-11	9651	70	Arachis_hypogaea_AH13G58860.1_CNL,Daemonorops_jenkinsiana_DJ01Gene12534_CNL,Potentilla_micrantha_23067_t_CNL,Populus_pruinosa_Ppr_138962.3090_CNL,Vernicia_fordii_GWHPAAEU004671_CNL,Chiococca_alba_g1867.t1_CNL,Taraxacum_kok_saghyz_GWHPAAAA012550_TNL,Brassica_nigra_BniB025876-PA_TNL,Fagopyrum_esculentum_Fes_sc0008664.1.g000008.aua.1_CNL,Fragaria_nilgerrensis_GWHPABKC016223_CNL,Brassica_oleracea_Bo5…
biological_process	seed development	biological_process	8e-11	9651	70	Eragrostis_tef_Et_s2706-2.21-1_CNL,Medicago_truncatula_Medtr5g018910_RNL,Punica_granatum_OWM87359.1_TNL,Pyrus_communis_pycom10g01270_TNL,Quercus_lobata_QL04p096475_CNL,Chrysanthemum_seticuspe_Cse_sc001384.1_g150.1_CNL,Vitis_vinifera_VIT_218s0041g02190_TNL,Malus_domestica_MD07G1259300_CNL,Eriobotrya_japonica_EVM0028884_TNL,Fragaria_nilgerrensis_GWHPABKC016223_CNL,Linum_usitatissimum_Lus10019708_TN…
biological_process	regulation of molecular function	biological_process	8e-11	9651	70	Sorghum_bicolor_SbRio.08G024000_CNL,Mimulus_guttatus_Migut.D01519.1_CNL,Camelina_sativa_XP_019090314_TNL,Oryza_rufipogon_GWHPACCP018175_CNL,Rosa_chinensis_GWHPAAAF019762_CNL,Brassica_nigra_BniB025876-PA_TNL,Aquilegia_coerulea_Aqcoe7G107500_CNL,Catharanthus_roseus_CRO_T024513_CNL,Malus_domestica_MD05G1140600_TNL,Camelina_sativa_XP_010455624_TNL,Microthlaspi_erraticum_CAA7026689.1_RNL,Leavenworthia…
biological_process	amide transport	biological_process	9.1e-14	9651	69	Cucurbita_maxima_CmaCh05G007670.1_CNL,Quercus_lobata_QL01p000749_CNL,Sorghum_bicolor_SbRio.08G024000_CNL,Arachis_hypogaea_AH13G58860.1_CNL,Corchorus_capsularis_OMO73517_CNL,Brassica_nigra_BniB025876-PA_TNL,Quercus_lobata_QL04p096475_CNL,Chrysanthemum_seticuspe_Cse_sc001384.1_g150.1_CNL,Dichanthelium_oligosanthes_Do016828.1_CNL,Ipomoea_batatas_Itrk_sc0001439.1_g000007.1_CNL,Phyllostachys_edulis_PH…
biological_process	peptide transport	biological_process	9.1e-14	9651	69	Cucurbita_maxima_CmaCh05G007670.1_CNL,Quercus_lobata_QL01p000749_CNL,Sorghum_bicolor_SbRio.08G024000_CNL,Arachis_hypogaea_AH13G58860.1_CNL,Corchorus_capsularis_OMO73517_CNL,Brassica_nigra_BniB025876-PA_TNL,Quercus_lobata_QL04p096475_CNL,Chrysanthemum_seticuspe_Cse_sc001384.1_g150.1_CNL,Dichanthelium_oligosanthes_Do016828.1_CNL,Ipomoea_batatas_Itrk_sc0001439.1_g000007.1_CNL,Phyllostachys_edulis_PH…
biological_process	defense response to fungus	biological_process	9.1e-14	9651	68	Arachis_hypogaea_AH13G58860.1_CNL,Oryza_punctata_OPUNC09G06450_CNL,Malus_baccata_MABA025881_CNL,Eriobotrya_japonica_EVM0043833_TNL,Camelina_sativa_XP_019084085_TNL,Camelina_sativa_XP_010434749_TNL,Taraxacum_kok_saghyz_GWHPAAAA012550_TNL,Brachypodium_distachyon_Bradi4g09886_CNL,Abrus_precatorius_XP_009347433_TNL,Fragaria_ananassa_FAN_iscf00281946.1.g00002.1_CNL,Rosa_multiflora_Rmu_sc0000645.1_g000…
molecular_function	anion binding	molecular_function	9.1e-14	9651	67	Sedum_album_Sal_035178-RA_CNL,Abrus_precatorius_XP_009346661_TNL,Ipomoea_trifida_itf13g02550_CNL,Mimulus_guttatus_Migut.D01519.1_CNL,Chiococca_alba_g7405.t1_CNL,Abrus_precatorius_XP_009336333_CNL,Brassica_nigra_BniB025876-PA_TNL,Rosa_multiflora_Rmu_sc0000908.1_g000021.1_CNL,Brassica_nigra_BniB026067-PA_TNL,Fragaria_nilgerrensis_GWHPABKC016223_CNL,Pyrus_betuleafolia_GWHPAAYT017315_CNL,Fragaria_nil…
biological_process	establishment of protein localization	biological_process	9.1e-14	9651	67	Cucurbita_maxima_CmaCh05G007670.1_CNL,Quercus_lobata_QL01p000749_CNL,Sorghum_bicolor_SbRio.08G024000_CNL,Arachis_hypogaea_AH13G58860.1_CNL,Corchorus_capsularis_OMO73517_CNL,Brassica_nigra_BniB025876-PA_TNL,Quercus_lobata_QL04p096475_CNL,Chrysanthemum_seticuspe_Cse_sc001384.1_g150.1_CNL,Dichanthelium_oligosanthes_Do016828.1_CNL,Ipomoea_batatas_Itrk_sc0001439.1_g000007.1_CNL,Phyllostachys_edulis_PH…
biological_process	growth	biological_process	5e-05	9651	67	Punica_granatum_OWM80330.1_TNL,Medicago_truncatula_Medtr5g018910_RNL,Oryza_rufipogon_GWHPACCP030689_CNL,Rosa_chinensis_GWHPAAAF019762_CNL,Taraxacum_kok_saghyz_GWHPAAAA012550_TNL,Pyrus_communis_pycom10g01270_TNL,Brassica_nigra_BniB025876-PA_TNL,Vitis_vinifera_VIT_218s0041g02190_TNL,Malus_domestica_MD07G1259300_CNL,Eriobotrya_japonica_EVM0028884_TNL,Rosa_multiflora_Rmu_sc0007456.1_g000004.1_CNL,Ipo…
biological_process	response to toxic substance	biological_process	9.1e-14	9651	66	Punica_granatum_OWM80330.1_TNL,Oryza_nivara_ONIVA03G01340_CNL,Sorghum_bicolor_SbRio.08G024000_CNL,Suaeda_aralocaspica_GOSA_00012863-RA_CNL,Echinochloa_crus_galli_EC_v6.g026325.t1_CNL,Punica_granatum_OWM87359.1_TNL,Oryza_rufipogon_GWHPACCP018175_CNL,Triticum_aestivum_TraesCS3D02G029100_CNL,Gossypium_raimondii_D5.v1.pred_00011786-RA_CNL,Guadua_angustifolia_Gan013700_CNL,Camelina_sativa_XP_010437375…
biological_process	positive regulation of DNA-templated transcription	biological_process	9.1e-14	9651	66	Oryza_nivara_ONIVA03G01340_CNL,Camelina_sativa_XP_019087970_TNL,Quercus_lobata_QL02p102304_TNL,Suaeda_aralocaspica_GOSA_00012863-RA_CNL,Echinochloa_crus_galli_EC_v6.g026325.t1_CNL,Potentilla_micrantha_23067_t_CNL,Camelina_sativa_XP_010449345_TNL,Triticum_aestivum_TraesCS3D02G029100_CNL,Guadua_angustifolia_Gan013700_CNL,Corchorus_capsularis_OMO62440_CNL,Oryza_nivara_ONIVA06G28780_CNL,Barbarea_vulg…
biological_process	transmembrane transport	biological_process	9.1e-14	9651	66	Phyllostachys_edulis_PH02Gene37380.t1_CNL,Cucurbita_maxima_CmaCh05G007670.1_CNL,Quercus_lobata_QL01p000749_CNL,Spinacia_oleracea_Spo07263_CNL,Aethionema_arabicum_AA_scaffold6761_11_CNL,Pyrus_betuleafolia_GWHPAAYT021172_TNL,Brassica_nigra_BniB025876-PA_TNL,Quercus_lobata_QL04p096475_CNL,Hibiscus_syriacus_KAE8684738.1_CNL,Malus_domestica_MD05G1140600_TNL,Ipomoea_batatas_Itrk_sc0001439.1_g000007.1_C…
biological_process	protein transport	biological_process	9.1e-14	9651	66	Cucurbita_maxima_CmaCh05G007670.1_CNL,Quercus_lobata_QL01p000749_CNL,Sorghum_bicolor_SbRio.08G024000_CNL,Arachis_hypogaea_AH13G58860.1_CNL,Corchorus_capsularis_OMO73517_CNL,Brassica_nigra_BniB025876-PA_TNL,Quercus_lobata_QL04p096475_CNL,Chrysanthemum_seticuspe_Cse_sc001384.1_g150.1_CNL,Dichanthelium_oligosanthes_Do016828.1_CNL,Ipomoea_batatas_Itrk_sc0001439.1_g000007.1_CNL,Phyllostachys_edulis_PH…
molecular_function	oxidoreductase activity	molecular_function	9.1e-14	9651	65	Punica_granatum_OWM80330.1_TNL,Aegilops_tauschii_AEGTA03908_CNL,Aegilops_tauschii_AEGTA18512_CNL,Ipomoea_trifida_itf13g02550_CNL,Sorghum_bicolor_SbRio.08G024000_CNL,Diospyros_oleifera_original_scaffold_2523.164_CNL,Diospyros_lotus_Dlo_alt0083F-003-01.1_g00030.1_TNL,Rosa_multiflora_Rmu_sc0001588.1_g000017.1_CNL,Punica_granatum_OWM87359.1_TNL,Arachis_hypogaea_AH01G00300.1_RNL,Oryza_rufipogon_GWHPAC…
biological_process	reproductive shoot system development	biological_process	9.1e-14	9651	65	Olyra_latifolia_Ola005859.1_CNL,Medicago_truncatula_Medtr5g018910_RNL,Punica_granatum_OWM87359.1_TNL,Oryza_rufipogon_GWHPACCP030689_CNL,Saccharum_spontaneum_Sspon.07G0002790-1A_CNL,Medicago_truncatula_Medtr6g015665_TNL,Chenopodium_pallidicaule_CP012296-RA_CNL,Quercus_lobata_QL04p092107_CNL,Pyrus_communis_pycom10g01270_TNL,Brassica_nigra_BniB025876-PA_TNL,Vitis_vinifera_VIT_218s0041g02190_TNL,Rhod…
biological_process	regulation of catalytic activity	biological_process	4.7e-07	9651	65	Sorghum_bicolor_SbRio.08G024000_CNL,Mimulus_guttatus_Migut.D01519.1_CNL,Camelina_sativa_XP_019090314_TNL,Oryza_rufipogon_GWHPACCP018175_CNL,Rosa_chinensis_GWHPAAAF019762_CNL,Aquilegia_coerulea_Aqcoe7G107500_CNL,Catharanthus_roseus_CRO_T024513_CNL,Camelina_sativa_XP_010455624_TNL,Microthlaspi_erraticum_CAA7026689.1_RNL,Leavenworthia_alabamica_LA_scaffold2455_9_TNL,Cerasus_yedoensis_SPA0_g028240.1_…
biological_process	tissue development	biological_process	4.7e-07	9651	65	Abrus_precatorius_XP_009346661_TNL,Brassica_napus_2T00001594001_TNL,Ipomoea_triloba_itb10g06300_CNL,Diospyros_lotus_Dlo_alt0083F-003-01.1_g00030.1_TNL,Ananas_comosus_Aco001975.1_CNL,Rosa_chinensis_GWHPAAAF019762_CNL,Brassica_nigra_BniB025876-PA_TNL,Beta_vulgaris_Bv3_061730_usyf.t1_CNL,Malus_domestica_MD07G1259300_CNL,Rosa_multiflora_Rmu_sc0007456.1_g000004.1_CNL,Raphanus_raphanistrum_RrC1498_p5-m…
cellular_component	vacuole	cellular_component	4.7e-07	9651	65	Sesamum_indicum_SIN_1020100_CNL,Quercus_lobata_QL01p000749_CNL,Daemonorops_jenkinsiana_DJ01Gene12534_CNL,Cardamine_hirsuta_CARHR174090_CNL,Chiococca_alba_g1867.t1_CNL,Brassica_nigra_BniB025876-PA_TNL,Dichanthelium_oligosanthes_Do016828.1_CNL,Lupinus_angustifolius_Lup018942.1_CNL,Fagopyrum_esculentum_Fes_sc0008664.1.g000008.aua.1_CNL,Vernicia_fordii_GWHPAAEU040874_CNL,Phyllostachys_edulis_PH02Gene…
cellular_component	ribonucleoprotein complex	cellular_component	4.7e-07	9651	64	Liriodendron_chinense_Lchi35369_CNL,Salix_brachista_GWHPAAZH019091_CNL,Brassica_nigra_BniB025876-PA_TNL,Chrysanthemum_seticuspe_Cse_sc001384.1_g150.1_CNL,Fragaria_nilgerrensis_GWHPABKC016223_CNL,Salix_brachista_GWHPAAZH019033_CNL,Rosa_multiflora_Rmu_sc0007456.1_g000004.1_CNL,Brassica_oleracea_Bo5g021420.1_CNL,Chrysanthemum_seticuspe_Cse_sc000658.1_g080.1_TNL,Fagus_sylvatica_FSB013214601_CNL,Oryza…
biological_process	cellular catabolic process	biological_process	9.9e-05	9651	64	Camelina_sativa_XP_010496162_TNL,Cucurbita_maxima_CmaCh05G007670.1_CNL,Oryza_rufipogon_GWHPACCP030689_CNL,Ananas_comosus_Aco001975.1_CNL,Quercus_lobata_QL04p096475_CNL,Camelina_sativa_XP_010496161_TNL,Sclerocarya_birrea_Sclbi362S11803_SCLBI_CNL,Populus_pruinosa_Ppr_502.22854_CNL,Corchorus_olitorius_OMO50182.1_CNL,Camelina_sativa_XP_010494569_TNL,Salix_brachista_GWHPAAZH019406_CNL,Camelina_sativa_…
cellular_component	nucleolus	cellular_component	1.5e-16	9651	64	Platycodon_grandiflorus_PGJG352470_CNL,Potentilla_micrantha_23067_t_CNL,Medicago_truncatula_Medtr6g015665_TNL,Corchorus_capsularis_OMO96266_CNL,Acer_yangbiense_Acyan07G0180100.1_CNL,Chrysanthemum_seticuspe_Cse_sc001384.1_g150.1_CNL,Brassica_oleracea_Bo5g021420.1_CNL,Fragaria_ananassa_FAN_iscf00281946.1.g00002.1_CNL,Acer_yangbiense_Acyan02G0336900.1_CNL,Oryza_meridionalis_OMERI08G17200_CNL,Capsell…
biological_process	regulation of post-embryonic development	biological_process	4.3e-13	9651	64	Abrus_precatorius_XP_009346661_TNL,Olyra_latifolia_Ola005859.1_CNL,Saccharum_spontaneum_Sspon.07G0002790-1A_CNL,Medicago_truncatula_Medtr6g015665_TNL,Quercus_lobata_QL04p092107_CNL,Rhododendron_williamsianum_C3L33_02307-RA_CNL,Fragaria_ananassa_FAN_iscf00388461.1.g00001.1_RNL,Brachypodium_distachyon_Bradi4g28188_CNL,Pyrus_communis_pycom06g10800_RNL,Malus_baccata_MABA017956_RNL,Camelina_sativa_XP_…
cellular_component	plasmodesma	cellular_component	4.3e-13	9651	62	Arachis_hypogaea_AH13G58860.1_CNL,Daemonorops_jenkinsiana_DJ01Gene12534_CNL,Potentilla_micrantha_23067_t_CNL,Populus_pruinosa_Ppr_138962.3090_CNL,Chiococca_alba_g1867.t1_CNL,Taraxacum_kok_saghyz_GWHPAAAA012550_TNL,Fagopyrum_esculentum_Fes_sc0008664.1.g000008.aua.1_CNL,Fragaria_nilgerrensis_GWHPABKC016223_CNL,Brassica_oleracea_Bo5g021420.1_CNL,Malus_domestica_MD05G1100200_TNL,Striga_asiatica_SGA_v…
biological_process	flower development	biological_process	4.3e-13	9651	62	Olyra_latifolia_Ola005859.1_CNL,Medicago_truncatula_Medtr5g018910_RNL,Punica_granatum_OWM87359.1_TNL,Oryza_rufipogon_GWHPACCP030689_CNL,Saccharum_spontaneum_Sspon.07G0002790-1A_CNL,Medicago_truncatula_Medtr6g015665_TNL,Chenopodium_pallidicaule_CP012296-RA_CNL,Quercus_lobata_QL04p092107_CNL,Pyrus_communis_pycom10g01270_TNL,Brassica_nigra_BniB025876-PA_TNL,Vitis_vinifera_VIT_218s0041g02190_TNL,Rhod…
molecular_function	identical protein binding	molecular_function	7.2e-05	9651	62	Raphanus_sativus_Rsa10025477_TNL,Oryza_punctata_OPUNC08G04470_CNL,Chiococca_alba_g7405.t1_CNL,Brassica_nigra_BniB025876-PA_TNL,Rosa_multiflora_Rmu_sc0000908.1_g000021.1_CNL,Camelina_sativa_XP_010455634_TNL,Rosa_multiflora_Rmu_sc0007456.1_g000004.1_CNL,Pyrus_betuleafolia_GWHPAAYT017315_CNL,Ipomoea_batatas_Itrk_sc0001507.1_g000002.1_CNL,Arabidopsis_thaliana_AT4G12010_TNL,Aethionema_arabicum_AA_scaf…
cellular_component	catalytic complex	cellular_component	7.2e-05	9651	62	Camelina_sativa_XP_010496162_TNL,Diospyros_lotus_Dlo_alt0083F-003-01.1_g00030.1_TNL,Potentilla_micrantha_23067_t_CNL,Boechera_retrofracta_BOERETT00048953_TNL,Salix_brachista_GWHPAAZH019091_CNL,Liriodendron_chinense_Lchi28703_CNL,Aethionema_arabicum_AA_scaffold1582_6_CNL,Camelina_sativa_XP_010496161_TNL,Salix_brachista_GWHPAAZH019033_CNL,Brassica_oleracea_Bo5g021420.1_CNL,Populus_pruinosa_Ppr_502.…
cellular_component	anchoring junction	cellular_component	7.2e-05	9651	62	Arachis_hypogaea_AH13G58860.1_CNL,Daemonorops_jenkinsiana_DJ01Gene12534_CNL,Potentilla_micrantha_23067_t_CNL,Populus_pruinosa_Ppr_138962.3090_CNL,Chiococca_alba_g1867.t1_CNL,Taraxacum_kok_saghyz_GWHPAAAA012550_TNL,Fagopyrum_esculentum_Fes_sc0008664.1.g000008.aua.1_CNL,Fragaria_nilgerrensis_GWHPABKC016223_CNL,Brassica_oleracea_Bo5g021420.1_CNL,Malus_domestica_MD05G1100200_TNL,Striga_asiatica_SGA_v…
cellular_component	symplast	cellular_component	7.2e-05	9651	62	Arachis_hypogaea_AH13G58860.1_CNL,Daemonorops_jenkinsiana_DJ01Gene12534_CNL,Potentilla_micrantha_23067_t_CNL,Populus_pruinosa_Ppr_138962.3090_CNL,Chiococca_alba_g1867.t1_CNL,Taraxacum_kok_saghyz_GWHPAAAA012550_TNL,Fagopyrum_esculentum_Fes_sc0008664.1.g000008.aua.1_CNL,Fragaria_nilgerrensis_GWHPABKC016223_CNL,Brassica_oleracea_Bo5g021420.1_CNL,Malus_domestica_MD05G1100200_TNL,Striga_asiatica_SGA_v…
cellular_component	cell-cell junction	cellular_component	7.2e-05	9651	62	Arachis_hypogaea_AH13G58860.1_CNL,Daemonorops_jenkinsiana_DJ01Gene12534_CNL,Potentilla_micrantha_23067_t_CNL,Populus_pruinosa_Ppr_138962.3090_CNL,Chiococca_alba_g1867.t1_CNL,Taraxacum_kok_saghyz_GWHPAAAA012550_TNL,Fagopyrum_esculentum_Fes_sc0008664.1.g000008.aua.1_CNL,Fragaria_nilgerrensis_GWHPABKC016223_CNL,Brassica_oleracea_Bo5g021420.1_CNL,Malus_domestica_MD05G1100200_TNL,Striga_asiatica_SGA_v…
biological_process	organic substance catabolic process	biological_process	7.2e-05	9651	61	Quercus_lobata_QL07p006143_TNL,Camelina_sativa_XP_010496162_TNL,Cucurbita_maxima_CmaCh05G007670.1_CNL,Oryza_rufipogon_GWHPACCP030689_CNL,Ananas_comosus_Aco001975.1_CNL,Quercus_lobata_QL04p096475_CNL,Camelina_sativa_XP_010496161_TNL,Sclerocarya_birrea_Sclbi362S11803_SCLBI_CNL,Populus_pruinosa_Ppr_502.22854_CNL,Corchorus_olitorius_OMO50182.1_CNL,Camelina_sativa_XP_010494569_TNL,Salix_brachista_GWHP…
cellular_component	plastid envelope	cellular_component	4.2e-16	9651	61	Glycine_soja_19G051436_CNL,Triticum_aestivum_TraesCS5D02G494300_CNL,Solanum_melongena_Sme2.5_05234.1_g00002.1_CNL,Aquilegia_coerulea_Aqcoe7G107500_CNL,Aethionema_arabicum_AA_scaffold4513_25_TNL,Triticum_aestivum_TraesCS5D02G494000_CNL,Sclerocarya_birrea_Sclbi362S11803_SCLBI_CNL,Triticum_aestivum_TraesCS3A02G521100_CNL,Chrysanthemum_seticuspe_Cse_sc013335.1_g050.1_TNL,Chrysanthemum_nankingense_CHR…
biological_process	proteolysis	biological_process	8.2e-14	9651	61	Camelina_sativa_XP_010496162_TNL,Glycine_soja_18G049827_CNL,Platycodon_grandiflorus_PGJG352470_CNL,Medicago_truncatula_Medtr5g018910_RNL,Oryza_rufipogon_GWHPACCP030689_CNL,Pyrus_communis_pycom10g01270_TNL,Vitis_vinifera_VIT_218s0041g02190_TNL,Eriobotrya_japonica_EVM0028884_TNL,Camelina_sativa_XP_010496161_TNL,Populus_pruinosa_Ppr_502.22854_CNL,Corchorus_olitorius_OMO50182.1_CNL,Pyrus_betuleafolia…
biological_process	plant organ senescence	biological_process	2.6e-19	9651	60	Oryza_nivara_ONIVA03G01340_CNL,Suaeda_aralocaspica_GOSA_00012863-RA_CNL,Echinochloa_crus_galli_EC_v6.g026325.t1_CNL,Medicago_truncatula_Medtr5g018910_RNL,Malus_baccata_MABA025881_CNL,Oryza_rufipogon_GWHPACCP030689_CNL,Triticum_aestivum_TraesCS3D02G029100_CNL,Guadua_angustifolia_Gan013700_CNL,Linum_usitatissimum_Lus10010223_TNL,Pyrus_communis_pycom10g01270_TNL,Vitis_vinifera_VIT_218s0041g02190_TNL…
biological_process	response to salt	biological_process	1.6e-05	9651	60	Fragaria_vesca_gene03578-v2.0.a2-hybrid_CNL,Arabidopsis_lyrata_AL6G46820.t1_TNL,Aethionema_arabicum_AA_scaffold6113_13_TNL,Rosa_chinensis_GWHPAAAF019762_CNL,Sclerocarya_birrea_Sclbi362S11803_SCLBI_CNL,Acer_yangbiense_Acyan03G0322600.1_CNL,Brassica_napus_2T00048544001_TNL,Barbarea_vulgaris_maker-Contig180-snap-gene-0.34-mRNA-1_TNL,Microthlaspi_erraticum_CAA7026689.1_RNL,Leavenworthia_alabamica_LA_…
biological_process	leaf senescence	biological_process	8.4e-05	9651	60	Oryza_nivara_ONIVA03G01340_CNL,Suaeda_aralocaspica_GOSA_00012863-RA_CNL,Echinochloa_crus_galli_EC_v6.g026325.t1_CNL,Medicago_truncatula_Medtr5g018910_RNL,Malus_baccata_MABA025881_CNL,Oryza_rufipogon_GWHPACCP030689_CNL,Triticum_aestivum_TraesCS3D02G029100_CNL,Guadua_angustifolia_Gan013700_CNL,Linum_usitatissimum_Lus10010223_TNL,Pyrus_communis_pycom10g01270_TNL,Vitis_vinifera_VIT_218s0041g02190_TNL…
biological_process	cellular developmental process	biological_process	2.9e-07	9651	60	Punica_granatum_OWM80330.1_TNL,Abrus_precatorius_XP_009346661_TNL,Brachypodium_distachyon_Bradi1g51961_CNL,Diospyros_lotus_Dlo_alt0083F-003-01.1_g00030.1_TNL,Ananas_comosus_Aco001975.1_CNL,Brassica_nigra_BniB025876-PA_TNL,Dichanthelium_oligosanthes_Do016828.1_CNL,Malus_domestica_MD07G1259300_CNL,Arachis_monticola_EVM0009263.1_CNL,Rosa_multiflora_Rmu_sc0007456.1_g000004.1_CNL,Ipomoea_batatas_Itrk_…
biological_process	embryo development	biological_process	5.1e-05	9651	59	Cucurbita_maxima_CmaCh05G007670.1_CNL,Eragrostis_tef_Et_s2706-2.21-1_CNL,Liriodendron_chinense_Lchi35369_CNL,Punica_granatum_OWM87359.1_TNL,Brassica_nigra_BniB025876-PA_TNL,Quercus_lobata_QL04p096475_CNL,Chrysanthemum_seticuspe_Cse_sc001384.1_g150.1_CNL,Dichanthelium_oligosanthes_Do016828.1_CNL,Fragaria_nilgerrensis_GWHPABKC016223_CNL,Linum_usitatissimum_Lus10019708_TNL,Phyllostachys_edulis_PH02G…
biological_process	post-translational protein modification	biological_process	5.1e-05	9651	59	Cucurbita_maxima_CmaCh05G007670.1_CNL,Glycine_soja_18G049827_CNL,Abrus_precatorius_XP_009346661_TNL,Oryza_rufipogon_GWHPACCP030689_CNL,Boechera_retrofracta_BOERETT00048953_TNL,Chenopodium_pallidicaule_CP012296-RA_CNL,Quercus_lobata_QL04p096475_CNL,Malus_domestica_MD07G1259300_CNL,Salix_brachista_GWHPAAZH019406_CNL,Glycine_max_Glyma18G281500_CNL,Sisymbrium_irio_SI_scaffold1248_3_TNL,Pyrus_bretschn…
biological_process	root system development	biological_process	5.1e-05	9651	59	Fragaria_vesca_gene03578-v2.0.a2-hybrid_CNL,Saccharum_spontaneum_Sspon.07G0002790-1A_CNL,Ananas_comosus_Aco001975.1_CNL,Rosa_chinensis_GWHPAAAF019762_CNL,Taraxacum_kok_saghyz_GWHPAAAA012550_TNL,Brassica_nigra_BniB026067-PA_TNL,Acer_yangbiense_Acyan03G0322600.1_CNL,Microthlaspi_erraticum_CAA7026689.1_RNL,Corchorus_capsularis_OMO94460_CNL,Leavenworthia_alabamica_LA_scaffold664_9_TNL,Rosa_multiflora…
biological_process	intracellular protein transport	biological_process	5.1e-05	9651	59	Cucurbita_maxima_CmaCh05G007670.1_CNL,Quercus_lobata_QL01p000749_CNL,Sorghum_bicolor_SbRio.08G024000_CNL,Arachis_hypogaea_AH13G58860.1_CNL,Corchorus_capsularis_OMO73517_CNL,Brassica_nigra_BniB025876-PA_TNL,Quercus_lobata_QL04p096475_CNL,Chrysanthemum_seticuspe_Cse_sc001384.1_g150.1_CNL,Dichanthelium_oligosanthes_Do016828.1_CNL,Ipomoea_batatas_Itrk_sc0001439.1_g000007.1_CNL,Phyllostachys_edulis_PH…
biological_process	obsolete negative regulation of cellular macromolecule biosynthetic process	biological_process	5.1e-05	9651	58	Brassica_napus_2T00001594001_TNL,Ipomoea_triloba_itb10g06300_CNL,Quercus_lobata_QL02p102304_TNL,Malus_baccata_MABA025881_CNL,Saccharum_spontaneum_Sspon.07G0002790-1A_CNL,Quercus_lobata_QL04p092107_CNL,Raphanus_raphanistrum_RrC1498_p5-mRNA-1_TNL,Ipomoea_batatas_Itrk_sc0000456.1_g000015.1_CNL,Linum_usitatissimum_Lus10019708_TNL,Arachis_hypogaea_AH20G09240.1_CNL,Fagus_sylvatica_FSB013725601_CNL,Erio…
biological_process	positive regulation of cell communication	biological_process	7.7e-07	9651	58	Abrus_precatorius_XP_009346661_TNL,Sorghum_bicolor_SbRio.08G024000_CNL,Mimulus_guttatus_Migut.D01519.1_CNL,Arabidopsis_lyrata_AL6G46820.t1_TNL,Aethionema_arabicum_AA_scaffold6113_13_TNL,Camelina_sativa_XP_019090314_TNL,Rosa_chinensis_GWHPAAAF019762_CNL,Brassica_napus_2T00048544001_TNL,Camelina_sativa_XP_010455624_TNL,Microthlaspi_erraticum_CAA7026689.1_RNL,Leavenworthia_alabamica_LA_scaffold2455_…
molecular_function	transporter activity	molecular_function	1.1e-52	9651	58	Phyllostachys_edulis_PH02Gene37380.t1_CNL,Quercus_lobata_QL01p000749_CNL,Spinacia_oleracea_Spo07263_CNL,Aethionema_arabicum_AA_scaffold6761_11_CNL,Corchorus_capsularis_OMO73517_CNL,Pyrus_betuleafolia_GWHPAAYT021172_TNL,Hibiscus_syriacus_KAE8684738.1_CNL,Chrysanthemum_nankingense_CHR00052719-RA_TNL,Chenopodium_pallidicaule_CP021850-RA_CNL,Corchorus_capsularis_OMO94460_CNL,Handroanthus_impetiginosu…
cellular_component	nucleoplasm	cellular_component	1.1e-18	9651	58	Potentilla_micrantha_23067_t_CNL,Boechera_retrofracta_BOERETT00048953_TNL,Oryza_brachyantha_OB12G11930.1_CNL,Vernicia_fordii_GWHPAAEU004671_CNL,Chiococca_alba_g7405.t1_CNL,Prunus_persica_Prupe.8G132200_CNL,Salix_brachista_GWHPAAZH019406_CNL,Rosa_chinensis_GWHPAAAF000433_CNL,Fagus_sylvatica_FSB013725601_CNL,Kingdonia_uniflora_KAF6158114.1_CNL,Fagus_sylvatica_FSB010646301_CNL,Capsella_rubella_Carub…
biological_process	positive regulation of signaling	biological_process	7.6e-77	9651	58	Abrus_precatorius_XP_009346661_TNL,Sorghum_bicolor_SbRio.08G024000_CNL,Mimulus_guttatus_Migut.D01519.1_CNL,Arabidopsis_lyrata_AL6G46820.t1_TNL,Aethionema_arabicum_AA_scaffold6113_13_TNL,Camelina_sativa_XP_019090314_TNL,Rosa_chinensis_GWHPAAAF019762_CNL,Brassica_napus_2T00048544001_TNL,Camelina_sativa_XP_010455624_TNL,Microthlaspi_erraticum_CAA7026689.1_RNL,Leavenworthia_alabamica_LA_scaffold2455_…
biological_process	root development	biological_process	1.1e-18	9651	58	Fragaria_vesca_gene03578-v2.0.a2-hybrid_CNL,Saccharum_spontaneum_Sspon.07G0002790-1A_CNL,Ananas_comosus_Aco001975.1_CNL,Rosa_chinensis_GWHPAAAF019762_CNL,Taraxacum_kok_saghyz_GWHPAAAA012550_TNL,Brassica_nigra_BniB026067-PA_TNL,Acer_yangbiense_Acyan03G0322600.1_CNL,Microthlaspi_erraticum_CAA7026689.1_RNL,Corchorus_capsularis_OMO94460_CNL,Leavenworthia_alabamica_LA_scaffold664_9_TNL,Rosa_multiflora…
biological_process	positive regulation of signal transduction	biological_process	6.6e-48	9651	57	Abrus_precatorius_XP_009346661_TNL,Sorghum_bicolor_SbRio.08G024000_CNL,Mimulus_guttatus_Migut.D01519.1_CNL,Arabidopsis_lyrata_AL6G46820.t1_TNL,Aethionema_arabicum_AA_scaffold6113_13_TNL,Camelina_sativa_XP_019090314_TNL,Rosa_chinensis_GWHPAAAF019762_CNL,Brassica_napus_2T00048544001_TNL,Camelina_sativa_XP_010455624_TNL,Microthlaspi_erraticum_CAA7026689.1_RNL,Leavenworthia_alabamica_LA_scaffold2455_…
biological_process	negative regulation of RNA metabolic process	biological_process	6.6e-48	9651	57	Brassica_napus_2T00001594001_TNL,Ipomoea_triloba_itb10g06300_CNL,Quercus_lobata_QL02p102304_TNL,Malus_baccata_MABA025881_CNL,Saccharum_spontaneum_Sspon.07G0002790-1A_CNL,Quercus_lobata_QL04p092107_CNL,Raphanus_raphanistrum_RrC1498_p5-mRNA-1_TNL,Ipomoea_batatas_Itrk_sc0000456.1_g000015.1_CNL,Linum_usitatissimum_Lus10019708_TNL,Arachis_hypogaea_AH20G09240.1_CNL,Fagus_sylvatica_FSB013725601_CNL,Erio…
biological_process	negative regulation of nucleobase-containing compound metabolic process	biological_process	1.2e-13	9651	57	Brassica_napus_2T00001594001_TNL,Ipomoea_triloba_itb10g06300_CNL,Quercus_lobata_QL02p102304_TNL,Malus_baccata_MABA025881_CNL,Saccharum_spontaneum_Sspon.07G0002790-1A_CNL,Quercus_lobata_QL04p092107_CNL,Raphanus_raphanistrum_RrC1498_p5-mRNA-1_TNL,Ipomoea_batatas_Itrk_sc0000456.1_g000015.1_CNL,Linum_usitatissimum_Lus10019708_TNL,Arachis_hypogaea_AH20G09240.1_CNL,Fagus_sylvatica_FSB013725601_CNL,Erio…
cellular_component	obsolete intrinsic component of membrane	cellular_component	3.2e-22	9651	57	Cucurbita_maxima_CmaCh05G007670.1_CNL,Arachis_hypogaea_AH13G58860.1_CNL,Diospyros_lotus_Dlo_alt0083F-003-01.1_g00030.1_TNL,Triticum_aestivum_TraesCS5D02G494300_CNL,Ananas_comosus_Aco001975.1_CNL,Fagopyrum_esculentum_Fes_sc0008664.1.g000008.aua.1_CNL,Triticum_aestivum_TraesCS5D02G494000_CNL,Ipomoea_batatas_Itrk_sc0001439.1_g000007.1_CNL,Triticum_aestivum_TraesCS3A02G521100_CNL,Chrysanthemum_nankin…
biological_process	negative regulation of response to stimulus	biological_process	1e-68	9651	56	Sorghum_bicolor_SbRio.08G024000_CNL,Triticum_urartu_TRIUR3_24281-P1_CNL,Fragaria_vesca_gene03578-v2.0.a2-hybrid_CNL,Arachis_hypogaea_AH13G58860.1_CNL,Triticum_aestivum_TraesCS5D02G199600_CNL,Oryza_punctata_OPUNC09G06450_CNL,Camelina_sativa_XP_019084085_TNL,Taraxacum_kok_saghyz_GWHPAAAA012550_TNL,Brachypodium_distachyon_Bradi4g09886_CNL,Aquilegia_coerulea_Aqcoe7G107500_CNL,Acer_yangbiense_Acyan03G…
biological_process	negative regulation of RNA biosynthetic process	biological_process	2.7e-13	9651	55	Brassica_napus_2T00001594001_TNL,Ipomoea_triloba_itb10g06300_CNL,Quercus_lobata_QL02p102304_TNL,Malus_baccata_MABA025881_CNL,Saccharum_spontaneum_Sspon.07G0002790-1A_CNL,Quercus_lobata_QL04p092107_CNL,Raphanus_raphanistrum_RrC1498_p5-mRNA-1_TNL,Ipomoea_batatas_Itrk_sc0000456.1_g000015.1_CNL,Linum_usitatissimum_Lus10019708_TNL,Arachis_hypogaea_AH20G09240.1_CNL,Fagus_sylvatica_FSB013725601_CNL,Erio…
biological_process	obsolete negative regulation of nucleic acid-templated transcription	biological_process	9.9e-33	9651	55	Brassica_napus_2T00001594001_TNL,Ipomoea_triloba_itb10g06300_CNL,Quercus_lobata_QL02p102304_TNL,Malus_baccata_MABA025881_CNL,Saccharum_spontaneum_Sspon.07G0002790-1A_CNL,Quercus_lobata_QL04p092107_CNL,Raphanus_raphanistrum_RrC1498_p5-mRNA-1_TNL,Ipomoea_batatas_Itrk_sc0000456.1_g000015.1_CNL,Linum_usitatissimum_Lus10019708_TNL,Arachis_hypogaea_AH20G09240.1_CNL,Fagus_sylvatica_FSB013725601_CNL,Erio…
biological_process	negative regulation of DNA-templated transcription	biological_process	8.9e-11	9651	55	Brassica_napus_2T00001594001_TNL,Ipomoea_triloba_itb10g06300_CNL,Quercus_lobata_QL02p102304_TNL,Malus_baccata_MABA025881_CNL,Saccharum_spontaneum_Sspon.07G0002790-1A_CNL,Quercus_lobata_QL04p092107_CNL,Raphanus_raphanistrum_RrC1498_p5-mRNA-1_TNL,Ipomoea_batatas_Itrk_sc0000456.1_g000015.1_CNL,Linum_usitatissimum_Lus10019708_TNL,Arachis_hypogaea_AH20G09240.1_CNL,Fagus_sylvatica_FSB013725601_CNL,Erio…
biological_process	cell differentiation	biological_process	2.6e-16	9651	55	Punica_granatum_OWM80330.1_TNL,Abrus_precatorius_XP_009346661_TNL,Brachypodium_distachyon_Bradi1g51961_CNL,Diospyros_lotus_Dlo_alt0083F-003-01.1_g00030.1_TNL,Ananas_comosus_Aco001975.1_CNL,Brassica_nigra_BniB025876-PA_TNL,Dichanthelium_oligosanthes_Do016828.1_CNL,Malus_domestica_MD07G1259300_CNL,Rosa_multiflora_Rmu_sc0007456.1_g000004.1_CNL,Ipomoea_batatas_Itrk_sc0000456.1_g000015.1_CNL,Oryza_niv…
biological_process	small molecule biosynthetic process	biological_process	5.4e-09	9651	54	Diospyros_lotus_Dlo_alt0083F-003-01.1_g00030.1_TNL,Arabidopsis_lyrata_AL6G46820.t1_TNL,Aethionema_arabicum_AA_scaffold6113_13_TNL,Glycyrrhiza_uralensis_Glyur000531s00022806_TNL,Saccharum_spontaneum_Sspon.07G0020200-3D_CNL,Striga_asiatica_SGA_v2.0_scaffold69T23256_CNL,Ananas_comosus_Aco001975.1_CNL,Brassica_nigra_BniB025876-PA_TNL,Oryza_barthii_OBART02G11910_CNL,Dryas_drummondii_Drydr394S11589_RNL…
biological_process	plant organ morphogenesis	biological_process	7.1e-05	9651	54	Brassica_napus_2T00001594001_TNL,Medicago_truncatula_Medtr5g018910_RNL,Ananas_comosus_Aco001975.1_CNL,Pyrus_communis_pycom10g01270_TNL,Vitis_vinifera_VIT_218s0041g02190_TNL,Eriobotrya_japonica_EVM0028884_TNL,Panicum_miliaceum_GWHPAAEZ018006_CNL,Rosa_multiflora_Rmu_sc0007456.1_g000004.1_CNL,Raphanus_raphanistrum_RrC1498_p5-mRNA-1_TNL,Pyrus_betuleafolia_GWHPAAYT002501_TNL,Vitis_vinifera_VIT_218s004…
biological_process	regulation of shoot system development	biological_process	2e-08	9651	54	Olyra_latifolia_Ola005859.1_CNL,Medicago_truncatula_Medtr5g018910_RNL,Malus_baccata_MABA025881_CNL,Oryza_rufipogon_GWHPACCP030689_CNL,Saccharum_spontaneum_Sspon.07G0002790-1A_CNL,Medicago_truncatula_Medtr6g015665_TNL,Quercus_lobata_QL04p092107_CNL,Pyrus_communis_pycom10g01270_TNL,Vitis_vinifera_VIT_218s0041g02190_TNL,Rhododendron_williamsianum_C3L33_02307-RA_CNL,Fragaria_ananassa_FAN_iscf00388461…
molecular_function	pyrophosphatase activity	molecular_function	1.9e-05	9651	53	Acer_yangbiense_Acyan07G0180100.1_CNL,Brassica_nigra_BniB025876-PA_TNL,Rosa_multiflora_Rmu_sc0000908.1_g000021.1_CNL,Quercus_lobata_QL07p004092_CNL,Acer_yangbiense_Acyan02G0336900.1_CNL,Ipomoea_batatas_Itrk_sc0001507.1_g000002.1_CNL,Salix_brachista_GWHPAAZH019406_CNL,Fagus_sylvatica_FSB013725601_CNL,Eragrostis_curvula_TVU26272.1_CNL,Fagus_sylvatica_FSB010646301_CNL,Capsicum_baccatum_CB.CBv1.2.sca…
molecular_function	hydrolase activity, acting on acid anhydrides	molecular_function	2.7e-09	9651	53	Acer_yangbiense_Acyan07G0180100.1_CNL,Brassica_nigra_BniB025876-PA_TNL,Rosa_multiflora_Rmu_sc0000908.1_g000021.1_CNL,Quercus_lobata_QL07p004092_CNL,Acer_yangbiense_Acyan02G0336900.1_CNL,Ipomoea_batatas_Itrk_sc0001507.1_g000002.1_CNL,Salix_brachista_GWHPAAZH019406_CNL,Fagus_sylvatica_FSB013725601_CNL,Eragrostis_curvula_TVU26272.1_CNL,Fagus_sylvatica_FSB010646301_CNL,Capsicum_baccatum_CB.CBv1.2.sca…
molecular_function	hydrolase activity, acting on acid anhydrides, in phosphorus-containing anhydrides	molecular_function	2.7e-05	9651	53	Acer_yangbiense_Acyan07G0180100.1_CNL,Brassica_nigra_BniB025876-PA_TNL,Rosa_multiflora_Rmu_sc0000908.1_g000021.1_CNL,Quercus_lobata_QL07p004092_CNL,Acer_yangbiense_Acyan02G0336900.1_CNL,Ipomoea_batatas_Itrk_sc0001507.1_g000002.1_CNL,Salix_brachista_GWHPAAZH019406_CNL,Fagus_sylvatica_FSB013725601_CNL,Eragrostis_curvula_TVU26272.1_CNL,Fagus_sylvatica_FSB010646301_CNL,Capsicum_baccatum_CB.CBv1.2.sca…
biological_process	obsolete regulation of multi-organism process	biological_process	4.7e-05	9651	53	Punica_granatum_OWM80330.1_TNL,Mimulus_guttatus_Migut.D01519.1_CNL,Quercus_lobata_QL02p102304_TNL,Arabidopsis_lyrata_AL6G46820.t1_TNL,Aethionema_arabicum_AA_scaffold6113_13_TNL,Glycyrrhiza_uralensis_Glyur000531s00022806_TNL,Camelina_sativa_XP_019084085_TNL,Brachypodium_distachyon_Bradi4g09886_CNL,Nissolia_schottii_Nissc161S06025_CNL,Brassica_nigra_BniB025876-PA_TNL,Sclerocarya_birrea_Sclbi362S118…
biological_process	lipid metabolic process	biological_process	1.2e-10	9651	53	Cucurbita_maxima_CmaCh05G007670.1_CNL,Aegilops_tauschii_AEGTA18512_CNL,Diospyros_oleifera_original_scaffold_2523.164_CNL,Diospyros_lotus_Dlo_alt0083F-003-01.1_g00030.1_TNL,Vernicia_fordii_GWHPAAEU004671_CNL,Brassica_nigra_BniB025876-PA_TNL,Quercus_lobata_QL04p096475_CNL,Arachis_monticola_EVM0009263.1_CNL,Fragaria_nilgerrensis_GWHPABKC016223_CNL,Cerasus_yedoensis_SPE0_g039230.1_CNL,Helianthus_annu…
molecular_function	ribonucleoside triphosphate phosphatase activity	molecular_function	1.7e-05	9651	52	Acer_yangbiense_Acyan07G0180100.1_CNL,Brassica_nigra_BniB025876-PA_TNL,Rosa_multiflora_Rmu_sc0000908.1_g000021.1_CNL,Quercus_lobata_QL07p004092_CNL,Acer_yangbiense_Acyan02G0336900.1_CNL,Ipomoea_batatas_Itrk_sc0001507.1_g000002.1_CNL,Salix_brachista_GWHPAAZH019406_CNL,Fagus_sylvatica_FSB013725601_CNL,Eragrostis_curvula_TVU26272.1_CNL,Fagus_sylvatica_FSB010646301_CNL,Capsicum_baccatum_CB.CBv1.2.sca…
cellular_component	intracellular protein-containing complex	cellular_component	6.4e-19	9651	52	Camelina_sativa_XP_010496162_TNL,Oryza_nivara_ONIVA02G26740_CNL,Potentilla_micrantha_23067_t_CNL,Boechera_retrofracta_BOERETT00048953_TNL,Salix_brachista_GWHPAAZH019091_CNL,Liriodendron_chinense_Lchi28703_CNL,Brassica_nigra_BniB025876-PA_TNL,Aethionema_arabicum_AA_scaffold1582_6_CNL,Camelina_sativa_XP_010496161_TNL,Salix_brachista_GWHPAAZH019033_CNL,Brassica_oleracea_Bo5g021420.1_CNL,Populus_prui…
biological_process	cell cycle	biological_process	2e-41	9651	52	Camelina_sativa_XP_019090314_TNL,Rosa_chinensis_GWHPAAAF019762_CNL,Chenopodium_pallidicaule_CP012296-RA_CNL,Chiococca_alba_g7405.t1_CNL,Brassica_nigra_BniB025876-PA_TNL,Catharanthus_roseus_CRO_T024513_CNL,Camelina_sativa_XP_010455624_TNL,Microthlaspi_erraticum_CAA7026689.1_RNL,Oryza_longistaminata_KN542449.1_FGP001_CNL,Leavenworthia_alabamica_LA_scaffold664_9_TNL,Fagus_sylvatica_FSB013725601_CNL,…
biological_process	amide metabolic process	biological_process	2e-41	9651	51	Liriodendron_chinense_Lchi35369_CNL,Arachis_monticola_EVM0009263.1_CNL,Chrysanthemum_seticuspe_Cse_sc013335.1_g050.1_TNL,Chrysanthemum_seticuspe_Cse_sc000658.1_g080.1_TNL,Dioscorea_rotundata_Dr22116.1_CNL,Oryza_meridionalis_OMERI08G17200_CNL,Capsella_bursa_Cbp36899_TNL,Chrysanthemum_seticuspe_Cse_sc000658.1_g040.1_TNL,Citrus_ichangensis_Ci240910_CNL,Fagus_sylvatica_FSB010646301_CNL,Nelumbo_nucife…
biological_process	positive regulation of molecular function	biological_process	2e-41	9651	51	Sorghum_bicolor_SbRio.08G024000_CNL,Mimulus_guttatus_Migut.D01519.1_CNL,Camelina_sativa_XP_019090314_TNL,Rosa_chinensis_GWHPAAAF019762_CNL,Aquilegia_coerulea_Aqcoe7G107500_CNL,Catharanthus_roseus_CRO_T024513_CNL,Camelina_sativa_XP_010455624_TNL,Microthlaspi_erraticum_CAA7026689.1_RNL,Leavenworthia_alabamica_LA_scaffold2455_9_TNL,Leavenworthia_alabamica_LA_scaffold664_9_TNL,Boea_hygrometrica_KZV24…
biological_process	protein autophosphorylation	biological_process	2e-41	9651	51	Rosa_chinensis_GWHPAAAF019762_CNL,Taraxacum_kok_saghyz_GWHPAAAA012550_TNL,Abrus_precatorius_XP_009336333_CNL,Malus_domestica_MD05G1140600_TNL,Fragaria_ananassa_FAN_iscf00281946.1.g00002.1_CNL,Pyrus_betuleafolia_GWHPAAYT017315_CNL,Fragaria_nilgerrensis_GWHPABKC023660_CNL,Malus_domestica_MD17G1216600_CNL,Microthlaspi_erraticum_CAA7026689.1_RNL,Leavenworthia_alabamica_LA_scaffold664_9_TNL,Pyrus_bret…
molecular_function	transmembrane transporter activity	molecular_function	2e-41	9651	51	Phyllostachys_edulis_PH02Gene37380.t1_CNL,Quercus_lobata_QL01p000749_CNL,Spinacia_oleracea_Spo07263_CNL,Aethionema_arabicum_AA_scaffold6761_11_CNL,Pyrus_betuleafolia_GWHPAAYT021172_TNL,Hibiscus_syriacus_KAE8684738.1_CNL,Chrysanthemum_nankingense_CHR00052719-RA_TNL,Chenopodium_pallidicaule_CP021850-RA_CNL,Corchorus_capsularis_OMO94460_CNL,Handroanthus_impetiginosus_Haimp10012643m_CNL,Eragrostis_cu…
biological_process	floral organ development	biological_process	2e-41	9651	51	Olyra_latifolia_Ola005859.1_CNL,Medicago_truncatula_Medtr5g018910_RNL,Punica_granatum_OWM87359.1_TNL,Oryza_rufipogon_GWHPACCP030689_CNL,Chenopodium_pallidicaule_CP012296-RA_CNL,Pyrus_communis_pycom10g01270_TNL,Vitis_vinifera_VIT_218s0041g02190_TNL,Rhododendron_williamsianum_C3L33_02307-RA_CNL,Catharanthus_roseus_CRO_T024513_CNL,Fragaria_ananassa_FAN_iscf00388461.1.g00001.1_RNL,Eriobotrya_japonica…
biological_process	response to cold	biological_process	1.4e-61	9651	50	Sedum_album_Sal_035178-RA_CNL,Camelina_sativa_XP_019090314_TNL,Oryza_rufipogon_GWHPACCP018175_CNL,Ananas_comosus_Aco001975.1_CNL,Rosa_chinensis_GWHPAAAF019762_CNL,Aquilegia_coerulea_Aqcoe7G107500_CNL,Camelina_sativa_XP_010455624_TNL,Microthlaspi_erraticum_CAA7026689.1_RNL,Leavenworthia_alabamica_LA_scaffold664_9_TNL,Phyllostachys_edulis_PH02Gene47076.t1_CNL,Fragaria_ananassa_FAN_iscf00366655.1.g0…
biological_process	positive regulation of catalytic activity	biological_process	2.3e-08	9651	50	Sorghum_bicolor_SbRio.08G024000_CNL,Mimulus_guttatus_Migut.D01519.1_CNL,Camelina_sativa_XP_019090314_TNL,Rosa_chinensis_GWHPAAAF019762_CNL,Aquilegia_coerulea_Aqcoe7G107500_CNL,Catharanthus_roseus_CRO_T024513_CNL,Camelina_sativa_XP_010455624_TNL,Microthlaspi_erraticum_CAA7026689.1_RNL,Leavenworthia_alabamica_LA_scaffold2455_9_TNL,Leavenworthia_alabamica_LA_scaffold664_9_TNL,Boea_hygrometrica_KZV24…
biological_process	developmental growth	biological_process	2.3e-08	9651	50	Punica_granatum_OWM80330.1_TNL,Medicago_truncatula_Medtr5g018910_RNL,Oryza_rufipogon_GWHPACCP030689_CNL,Rosa_chinensis_GWHPAAAF019762_CNL,Pyrus_communis_pycom10g01270_TNL,Brassica_nigra_BniB025876-PA_TNL,Vitis_vinifera_VIT_218s0041g02190_TNL,Malus_domestica_MD07G1259300_CNL,Eriobotrya_japonica_EVM0028884_TNL,Rosa_multiflora_Rmu_sc0007456.1_g000004.1_CNL,Pyrus_betuleafolia_GWHPAAYT002501_TNL,Vitis…
biological_process	biological process involved in symbiotic interaction	biological_process	2.3e-08	9651	49	Raphanus_sativus_Rsa10025477_TNL,Dichanthelium_oligosanthes_Do016828.1_CNL,Catharanthus_roseus_CRO_T024513_CNL,Camelina_sativa_XP_010455634_TNL,Sclerocarya_birrea_Sclbi362S11803_SCLBI_CNL,Fragaria_ananassa_FAN_iscf00281946.1.g00002.1_CNL,Phyllostachys_edulis_PH02Gene06533.t1_CNL,Camelina_sativa_XP_010494569_TNL,Arabidopsis_thaliana_AT4G12010_TNL,Salix_brachista_GWHPAAZH019406_CNL,Vigna_angularis_…
biological_process	response to fatty acid	biological_process	7.5e-18	9651	49	Malus_baccata_MABA025881_CNL,Camelina_sativa_XP_019084085_TNL,Brachypodium_distachyon_Bradi4g09886_CNL,Corchorus_capsularis_OMO62440_CNL,Sclerocarya_birrea_Sclbi362S11803_SCLBI_CNL,Rosa_multiflora_Rmu_sc0000645.1_g000016.1_RNL,Arachis_hypogaea_AH20G09240.1_CNL,Rosa_multiflora_Rmu_sc0006084.1_g000019.1_CNL,Boechera_retrofracta_BOERETT00040718_TNL,Triticum_urartu_TRIUR3_25229-P1_CNL,Eriobotrya_japo…
biological_process	cellular response to abscisic acid stimulus	biological_process	3.4e-19	9651	49	Fragaria_vesca_gene03578-v2.0.a2-hybrid_CNL,Mimulus_guttatus_Migut.D01519.1_CNL,Arabidopsis_lyrata_AL6G46820.t1_TNL,Aethionema_arabicum_AA_scaffold6113_13_TNL,Taraxacum_kok_saghyz_GWHPAAAA012550_TNL,Chrysanthemum_seticuspe_Cse_sc001384.1_g150.1_CNL,Aquilegia_coerulea_Aqcoe7G107500_CNL,Acer_yangbiense_Acyan03G0322600.1_CNL,Brassica_napus_2T00048544001_TNL,Malus_domestica_MD05G1140600_TNL,Barbarea_…
biological_process	cellular response to alcohol	biological_process	5e-22	9651	49	Fragaria_vesca_gene03578-v2.0.a2-hybrid_CNL,Mimulus_guttatus_Migut.D01519.1_CNL,Arabidopsis_lyrata_AL6G46820.t1_TNL,Aethionema_arabicum_AA_scaffold6113_13_TNL,Taraxacum_kok_saghyz_GWHPAAAA012550_TNL,Chrysanthemum_seticuspe_Cse_sc001384.1_g150.1_CNL,Aquilegia_coerulea_Aqcoe7G107500_CNL,Acer_yangbiense_Acyan03G0322600.1_CNL,Brassica_napus_2T00048544001_TNL,Malus_domestica_MD05G1140600_TNL,Barbarea_…
molecular_function	carbohydrate derivative binding	molecular_function	2.2e-11	9651	49	Sedum_album_Sal_035178-RA_CNL,Ipomoea_trifida_itf13g02550_CNL,Chiococca_alba_g7405.t1_CNL,Catharanthus_roseus_CRO_T001998_CNL,Abrus_precatorius_XP_009336333_CNL,Brassica_nigra_BniB025876-PA_TNL,Rosa_multiflora_Rmu_sc0000908.1_g000021.1_CNL,Pyrus_betuleafolia_GWHPAAYT017315_CNL,Fragaria_nilgerrensis_GWHPABKC023660_CNL,Malus_domestica_MD17G1216600_CNL,Fagus_sylvatica_FSB013214601_CNL,Brassica_junce…
biological_process	response to jasmonic acid	biological_process	1.9e-10	9651	48	Phyllostachys_edulis_PH02Gene33226.t1_CNL,Arachis_ipaensis_XP_014631204.1_CNL,Malus_baccata_MABA025881_CNL,Camelina_sativa_XP_019084085_TNL,Fragaria_nilgerrensis_GWHPABKC028210_TNL,Arachis_monticola_EVM0045855.1_CNL,Brachypodium_distachyon_Bradi4g09886_CNL,Corchorus_capsularis_OMO62440_CNL,Sclerocarya_birrea_Sclbi362S11803_SCLBI_CNL,Ammopiptanthus_nanus_EVM0007542.3_R0.1.5aa28d6c_TNL,Rosa_multifl…
biological_process	negative regulation of developmental process	biological_process	9.5e-103	9651	48	Puccinellia_tenuiflora_Pt_Chr0702607_CNL,Abrus_precatorius_XP_009346661_TNL,Arachis_ipaensis_XP_014631204.1_CNL,Olyra_latifolia_Ola005859.1_CNL,Barbarea_vulgaris_maker-Contig1329-snap-gene-0.47-mRNA-1_TNL,Medicago_truncatula_Medtr5g018910_RNL,Malus_baccata_MABA025881_CNL,Oryza_rufipogon_GWHPACCP030689_CNL,Saccharum_spontaneum_Sspon.07G0002790-1A_CNL,Abrus_precatorius_XP_009344853_TNL,Fragaria_nil…
biological_process	negative regulation of multicellular organismal process	biological_process	4.6e-41	9651	48	Puccinellia_tenuiflora_Pt_Chr0702607_CNL,Abrus_precatorius_XP_009346661_TNL,Arachis_ipaensis_XP_014631204.1_CNL,Olyra_latifolia_Ola005859.1_CNL,Barbarea_vulgaris_maker-Contig1329-snap-gene-0.47-mRNA-1_TNL,Medicago_truncatula_Medtr5g018910_RNL,Malus_baccata_MABA025881_CNL,Oryza_rufipogon_GWHPACCP030689_CNL,Saccharum_spontaneum_Sspon.07G0002790-1A_CNL,Abrus_precatorius_XP_009344853_TNL,Fragaria_nil…
biological_process	regulation of protein modification process	biological_process	3.4e-10	9651	48	Triticum_urartu_TRIUR3_20899-P1_CNL,Fragaria_nilgerrensis_GWHPABKC012058_CNL,Echinochloa_crus_galli_EC_v6.g088830.t1_CNL,Oryza_punctata_OPUNC12G07830_CNL,Sorghum_bicolor_SbRio.08G024000_CNL,Coffea_arabica_XP_027066702.1_CNL,Camelina_sativa_XP_019090314_TNL,Dioscorea_rotundata_Dr20146.1_CNL,Setaria_italica_Seita.8G088900_CNL,Rosa_chinensis_GWHPAAAF019762_CNL,Leavenworthia_alabamica_LA_scaffold1290…
biological_process	post-embryonic plant organ development	biological_process	3.4e-10	9651	47	Barbarea_vulgaris_maker-Contig1329-snap-gene-0.47-mRNA-1_TNL,Medicago_truncatula_Medtr5g018910_RNL,Eragrostis_curvula_TVU41034.1_CNL,Saccharum_spontaneum_Sspon.07G0002790-1A_CNL,Aethionema_arabicum_AA_scaffold5279_36_CNL,Capsella_bursa_Cbp32219_CNL,Pyrus_communis_pycom10g01270_TNL,Vitis_vinifera_VIT_218s0041g02190_TNL,Brassica_juncea_BjuB045575_TNL,Brassica_nigra_BniB026067-PA_TNL,Eriobotrya_japo…
molecular_function	ATP-dependent activity	molecular_function	1.7e-16	9651	47	Phyllostachys_edulis_PH02Gene30637.t1_CNL,Quercus_lobata_QL01p000749_CNL,Quercus_lobata_QL08p008655_TNL,Arachis_hypogaea_AH20G07270.1_CNL,Rosa_multiflora_Rmu_sc0009787.1_g000017.1_CNL,Acer_yangbiense_Acyan07G0180100.1_CNL,Saccharum_spontaneum_Sspon.07G0015000-1A_CNL,Brassica_nigra_BniB025876-PA_TNL,Mangifera_indica_GWHPABLA019131_CNL,Actinidia_eriantha_DTZ79_20g04600_CNL,Quercus_lobata_QL07p00409…
biological_process	embryo development ending in seed dormancy	biological_process	1.2e-18	9651	47	Eragrostis_tef_Et_s2706-2.21-1_CNL,Capsicum_chinense_CC.CCv1.2.scaffold792.5_TNL,Malus_baccata_MABA013467_CNL,Punica_granatum_OWM87359.1_TNL,Chrysanthemum_seticuspe_Cse_sc000599.1_g010.1_CNL,Musa_balbisiana_ITC1587_Bchr5_P12034_CNL,Aethionema_arabicum_AA_scaffold5279_36_CNL,Quercus_lobata_QL04p096475_CNL,Mangifera_indica_GWHPABLA019131_CNL,Chrysanthemum_seticuspe_Cse_sc001384.1_g150.1_CNL,Fragari…
biological_process	positive regulation of protein metabolic process	biological_process	3.3e-05	9651	47	Triticum_urartu_TRIUR3_20899-P1_CNL,Fragaria_nilgerrensis_GWHPABKC012058_CNL,Malania_oleifera_Maole_015893.T1_CNL,Oryza_punctata_OPUNC12G07830_CNL,Sorghum_bicolor_SbRio.08G024000_CNL,Coffea_arabica_XP_027066702.1_CNL,Camelina_sativa_XP_019090314_TNL,Setaria_italica_Seita.8G088900_CNL,Rosa_chinensis_GWHPAAAF019762_CNL,Leavenworthia_alabamica_LA_scaffold1290_12_CNL,Catharanthus_roseus_CRO_T024513_C…
biological_process	RNA processing	biological_process	4e-05	9651	47	Oryza_nivara_ONIVA02G26740_CNL,Chrysanthemum_seticuspe_Cse_sc000599.1_g010.1_CNL,Alnus_glutinosa_Alngl425462S10460_CNL,Hibiscus_syriacus_KAE8727186.1_CNL,Chiococca_alba_g7405.t1_CNL,Rosa_multiflora_Rmu_sc0002406.1_g000014.1_TNL,Corchorus_capsularis_OMO96266_CNL,Quercus_lobata_QL04p092107_CNL,Acer_yangbiense_Acyan07G0180100.1_CNL,Chrysanthemum_seticuspe_Cse_sc001384.1_g150.1_CNL,Puccinellia_tenuif…
molecular_function	purine nucleotide binding	molecular_function	4.2e-23	9651	46	Sedum_album_Sal_035178-RA_CNL,Malania_oleifera_Maole_015893.T1_CNL,Pyrus_bretschneideri_XP_009336333.1_CNL,Cerasus_yedoensis_SPA0_g028760.1_CNL,Chiococca_alba_g7405.t1_CNL,Rubus_occidentalis_Ro06_G13351_CNL,Abrus_precatorius_XP_009336333_CNL,Brassica_nigra_BniB025876-PA_TNL,Rosa_multiflora_Rmu_sc0000908.1_g000021.1_CNL,Pyrus_communis_pycom17g22110_CNL,Pyrus_betuleafolia_GWHPAAYT017315_CNL,Rosa_mu…
biological_process	response to water deprivation	biological_process	5.4e-13	9651	46	Phyllostachys_edulis_PH02Gene33226.t1_CNL,Fragaria_vesca_gene03578-v2.0.a2-hybrid_CNL,Arabidopsis_lyrata_AL6G46820.t1_TNL,Aethionema_arabicum_AA_scaffold6113_13_TNL,Dioscorea_rotundata_Dr20146.1_CNL,Capsella_bursa_Cbp32219_CNL,Dichanthelium_oligosanthes_Do021884.1_CNL,Triticum_urartu_TRIUR3_06382-P1_CNL,Eutrema_salsugineum_Thhalv10028393m_TNL,Sclerocarya_birrea_Sclbi362S11803_SCLBI_CNL,Acer_yangb…
biological_process	response to water	biological_process	3.3e-14	9651	46	Phyllostachys_edulis_PH02Gene33226.t1_CNL,Fragaria_vesca_gene03578-v2.0.a2-hybrid_CNL,Arabidopsis_lyrata_AL6G46820.t1_TNL,Aethionema_arabicum_AA_scaffold6113_13_TNL,Dioscorea_rotundata_Dr20146.1_CNL,Capsella_bursa_Cbp32219_CNL,Dichanthelium_oligosanthes_Do021884.1_CNL,Triticum_urartu_TRIUR3_06382-P1_CNL,Eutrema_salsugineum_Thhalv10028393m_TNL,Sclerocarya_birrea_Sclbi362S11803_SCLBI_CNL,Acer_yangb…
cellular_component	nuclear protein-containing complex	cellular_component	3.3e-14	9651	46	Echinochloa_crus_galli_EC_v6.g088830.t1_CNL,Potentilla_micrantha_23067_t_CNL,Oryza_brachyantha_OB12G11930.1_CNL,Alnus_glutinosa_Alngl425462S10460_CNL,Cerasus_yedoensis_SPE0_g100590.1_CNL,Puccinellia_tenuiflora_Pt_Chr0200549_CNL,Arachis_ipaensis_NP_200007.1_CNL,Tectona_grandis_Tg10g15890.t1_CNL,Brassica_oleracea_Bo5g021420.1_CNL,Chenopodium_pallidicaule_CP009829-RA_CNL,Linum_usitatissimum_Lus10019…
biological_process	peptide metabolic process	biological_process	7.2e-12	9651	46	Malania_oleifera_Maole_015893.T1_CNL,Brassica_nigra_BniB043799-PA_TNL,Liriodendron_chinense_Lchi35369_CNL,Gelsemium_sempervirens_augustus_masked-scaffold_61-processed-gene-1.3-mRNA-1_CNL,Chrysanthemum_seticuspe_Cse_sc001744.1_g010.1_TNL,Fagus_sylvatica_FSB012997001_CNL,Chrysanthemum_seticuspe_Cse_sc009289.1_g040.1_TNL,Leavenworthia_alabamica_LA_scaffold1290_12_CNL,Cercis_canadensis_Cerca547S09725…
biological_process	nucleic acid phosphodiester bond hydrolysis	biological_process	1.2e-05	9651	45	Eragrostis_tef_Et_s2706-2.21-1_CNL,Sisymbrium_irio_SI_scaffold1724_45_TNL,Musa_balbisiana_ITC1587_Bchr5_P12034_CNL,Cercis_canadensis_Cerca445S24672_TNL,Cajanus_cajan_C.cajan_01500_TNL,Hibiscus_syriacus_KAE8727186.1_CNL,Rosa_multiflora_Rmu_sc0002406.1_g000014.1_TNL,Corchorus_capsularis_OMO96266_CNL,Pyrus_betuleafolia_GWHPAAYT042083_TNL,Capsicum_baccatum_CB.CBv1.2.scaffold1002.5_CNL,Eragrostis_tef_…
biological_process	macromolecule catabolic process	biological_process	8.7e-06	9651	45	Quercus_lobata_QL07p006143_TNL,Camelina_sativa_XP_010496162_TNL,Fagopyrum_esculentum_Fes_sc0002407.1.g000020.aua.1_CNL,Oryza_rufipogon_GWHPACCP030689_CNL,Tectona_grandis_Tg12g10880.t1_CNL,Musa_balbisiana_ITC1587_Bchr5_P12034_CNL,Guadua_angustifolia_Gan013587_CNL,Saccharum_spontaneum_Sspon.07G0015000-1A_CNL,Malus_domestica_MD05G1131900_TNL,Camelina_sativa_XP_010496161_TNL,Eriobotrya_japonica_EVM00…
biological_process	amide biosynthetic process	biological_process	8.7e-06	9651	45	Malania_oleifera_Maole_015893.T1_CNL,Brassica_nigra_BniB043799-PA_TNL,Liriodendron_chinense_Lchi35369_CNL,Gelsemium_sempervirens_augustus_masked-scaffold_61-processed-gene-1.3-mRNA-1_CNL,Chrysanthemum_seticuspe_Cse_sc001744.1_g010.1_TNL,Fagus_sylvatica_FSB012997001_CNL,Chrysanthemum_seticuspe_Cse_sc009289.1_g040.1_TNL,Leavenworthia_alabamica_LA_scaffold1290_12_CNL,Cercis_canadensis_Cerca547S09725…
biological_process	positive regulation of response to biotic stimulus	biological_process	1.1e-21	9651	45	Raphanus_sativus_Rsa10025477_TNL,Arachis_ipaensis_XP_014631204.1_CNL,Mimulus_guttatus_Migut.D01519.1_CNL,Quercus_lobata_QL02p102304_TNL,Malus_baccata_MABA025881_CNL,Glycyrrhiza_uralensis_Glyur000531s00022806_TNL,Brassica_juncea_BjuA013204_TNL,Fragaria_nilgerrensis_GWHPABKC028210_TNL,Tarenaya_hassleriana_Th25216_TNL,Arachis_monticola_EVM0045855.1_CNL,Camelina_sativa_XP_010455634_TNL,Dryas_drummond…
biological_process	cellular lipid metabolic process	biological_process	1.9e-08	9651	45	Panax_ginseng_Ppse_ynau_034736_CNL,Cucurbita_maxima_CmaCh05G007670.1_CNL,Pyrus_betuleafolia_GWHPAAYT043964_TNL,Diospyros_lotus_Dlo_alt0083F-003-01.1_g00030.1_TNL,Quercus_suber_XP_023904980.1_CNL,Hibiscus_syriacus_KAE8670938.1_CNL,Vernicia_fordii_GWHPAAEU004671_CNL,Quercus_lobata_QL11p040938_CNL,Piper_nigrum_Pn13.1975_CNL,Cerasus_yedoensis_SPA0_g028740.1_CNL,Brassica_nigra_BniB025876-PA_TNL,Quercu…
biological_process	positive regulation of defense response	biological_process	6.4e-09	9651	45	Raphanus_sativus_Rsa10025477_TNL,Arachis_ipaensis_XP_014631204.1_CNL,Mimulus_guttatus_Migut.D01519.1_CNL,Quercus_lobata_QL02p102304_TNL,Malus_baccata_MABA025881_CNL,Glycyrrhiza_uralensis_Glyur000531s00022806_TNL,Brassica_juncea_BjuA013204_TNL,Fragaria_nilgerrensis_GWHPABKC028210_TNL,Tarenaya_hassleriana_Th25216_TNL,Arachis_monticola_EVM0045855.1_CNL,Camelina_sativa_XP_010455634_TNL,Dryas_drummond…
biological_process	cell surface receptor signaling pathway	biological_process	3.3e-10	9651	45	Brassica_napus_2T00140662001_TNL,Puccinellia_tenuiflora_Pt_Chr0702607_CNL,Abrus_precatorius_XP_009346661_TNL,Malania_oleifera_Maole_015893.T1_CNL,Triticum_urartu_TRIUR3_24281-P1_CNL,Olyra_latifolia_Ola005859.1_CNL,Daemonorops_jenkinsiana_DJ01Gene12534_CNL,Oryza_punctata_OPUNC08G04470_CNL,Aegilops_tauschii_AEGTA00009_CNL,Jatropha_curcas_Jcr4S05043.10_CNL,Abrus_precatorius_XP_009344853_TNL,Brassica…
biological_process	positive regulation of response to external stimulus	biological_process	3.3e-10	9651	45	Raphanus_sativus_Rsa10025477_TNL,Arachis_ipaensis_XP_014631204.1_CNL,Mimulus_guttatus_Migut.D01519.1_CNL,Quercus_lobata_QL02p102304_TNL,Malus_baccata_MABA025881_CNL,Glycyrrhiza_uralensis_Glyur000531s00022806_TNL,Brassica_juncea_BjuA013204_TNL,Fragaria_nilgerrensis_GWHPABKC028210_TNL,Tarenaya_hassleriana_Th25216_TNL,Arachis_monticola_EVM0045855.1_CNL,Camelina_sativa_XP_010455634_TNL,Dryas_drummond…
molecular_function	ribonucleotide binding	molecular_function	1.3e-07	9651	45	Sedum_album_Sal_035178-RA_CNL,Ipomoea_trifida_itf13g02550_CNL,Malania_oleifera_Maole_015893.T1_CNL,Pyrus_bretschneideri_XP_009336333.1_CNL,Cerasus_yedoensis_SPA0_g028760.1_CNL,Chiococca_alba_g7405.t1_CNL,Rubus_occidentalis_Ro06_G13351_CNL,Abrus_precatorius_XP_009336333_CNL,Brassica_nigra_BniB025876-PA_TNL,Rosa_multiflora_Rmu_sc0000908.1_g000021.1_CNL,Pyrus_communis_pycom17g22110_CNL,Pyrus_betulea…
molecular_function	catalytic activity, acting on a nucleic acid	molecular_function	2.3e-05	9651	44	Aegilops_tauschii_AEGTA03908_CNL,Brassica_nigra_BniB043799-PA_TNL,Hibiscus_syriacus_KAE8727186.1_CNL,Chiococca_alba_g7405.t1_CNL,Cercis_canadensis_Cerca547S09725_CNL,Corchorus_capsularis_OMO96266_CNL,Acer_yangbiense_Acyan07G0180100.1_CNL,Arachis_ipaensis_NP_200007.1_CNL,Actinidia_eriantha_DTZ79_20g04600_CNL,Quercus_lobata_QL07p004092_CNL,Rubus_occidentalis_Ro03_G27224_CNL,Cercis_canadensis_Cerca1…
cellular_component	endoplasmic reticulum	cellular_component	3.9e-06	9651	44	Trichopus_zeylanicus_jcf7180002768270.40_CNL,Sesamum_indicum_SIN_1020100_CNL,Sedum_album_Sal_035178-RA_CNL,Aegilops_tauschii_AEGTA18512_CNL,Leavenworthia_alabamica_LA_scaffold143_2_TNL,Quercus_lobata_QL02p102304_TNL,Diospyros_lotus_Dlo_alt0083F-003-01.1_g00030.1_TNL,Rosa_multiflora_Rmu_sc0001588.1_g000017.1_CNL,Liriodendron_chinense_Lchi35369_CNL,Oryza_brachyantha_OB12G11930.1_CNL,Chiococca_alba_…
biological_process	monocarboxylic acid metabolic process	biological_process	3.9e-06	9651	43	Cucurbita_maxima_CmaCh05G007670.1_CNL,Pyrus_betuleafolia_GWHPAAYT043964_TNL,Diospyros_lotus_Dlo_alt0083F-003-01.1_g00030.1_TNL,Arabidopsis_lyrata_AL6G46820.t1_TNL,Aethionema_arabicum_AA_scaffold6113_13_TNL,Glycyrrhiza_uralensis_Glyur000531s00022806_TNL,Quercus_suber_XP_023904980.1_CNL,Hibiscus_syriacus_KAE8670938.1_CNL,Quercus_lobata_QL11p040938_CNL,Ananas_comosus_Aco001975.1_CNL,Chiococca_alba_g…
biological_process	regulation of phosphorus metabolic process	biological_process	2.5e-08	9651	43	Triticum_urartu_TRIUR3_20899-P1_CNL,Fragaria_nilgerrensis_GWHPABKC012058_CNL,Oryza_punctata_OPUNC12G07830_CNL,Sorghum_bicolor_SbRio.08G024000_CNL,Coffea_arabica_XP_027066702.1_CNL,Camelina_sativa_XP_019090314_TNL,Dioscorea_rotundata_Dr20146.1_CNL,Setaria_italica_Seita.8G088900_CNL,Rosa_chinensis_GWHPAAAF019762_CNL,Leavenworthia_alabamica_LA_scaffold1290_12_CNL,Catharanthus_roseus_CRO_T024513_CNL,…
biological_process	regulation of phosphate metabolic process	biological_process	1.5e-20	9651	43	Triticum_urartu_TRIUR3_20899-P1_CNL,Fragaria_nilgerrensis_GWHPABKC012058_CNL,Oryza_punctata_OPUNC12G07830_CNL,Sorghum_bicolor_SbRio.08G024000_CNL,Coffea_arabica_XP_027066702.1_CNL,Camelina_sativa_XP_019090314_TNL,Dioscorea_rotundata_Dr20146.1_CNL,Setaria_italica_Seita.8G088900_CNL,Rosa_chinensis_GWHPAAAF019762_CNL,Leavenworthia_alabamica_LA_scaffold1290_12_CNL,Catharanthus_roseus_CRO_T024513_CNL,…
molecular_function	purine ribonucleoside triphosphate binding	molecular_function	9.8e-09	9651	43	Sedum_album_Sal_035178-RA_CNL,Malania_oleifera_Maole_015893.T1_CNL,Pyrus_bretschneideri_XP_009336333.1_CNL,Cerasus_yedoensis_SPA0_g028760.1_CNL,Chiococca_alba_g7405.t1_CNL,Rubus_occidentalis_Ro06_G13351_CNL,Abrus_precatorius_XP_009336333_CNL,Brassica_nigra_BniB025876-PA_TNL,Rosa_multiflora_Rmu_sc0000908.1_g000021.1_CNL,Pyrus_communis_pycom17g22110_CNL,Pyrus_betuleafolia_GWHPAAYT017315_CNL,Rosa_mu…
biological_process	monoatomic ion transport	biological_process	1.2e-05	9651	43	Phyllostachys_edulis_PH02Gene37380.t1_CNL,Malania_oleifera_Maole_015893.T1_CNL,Populus_alba_GWHPAAEP044703_CNL,Spinacia_oleracea_Spo07263_CNL,Aethionema_arabicum_AA_scaffold6761_11_CNL,Medicago_truncatula_Medtr6g015665_TNL,Brassica_nigra_BniB025876-PA_TNL,Malus_domestica_MD05G1140600_TNL,Chenopodium_pallidicaule_CP021850-RA_CNL,Corchorus_capsularis_OMO94460_CNL,Handroanthus_impetiginosus_Haimp100…
molecular_function	purine ribonucleotide binding	molecular_function	2.5e-12	9651	43	Sedum_album_Sal_035178-RA_CNL,Malania_oleifera_Maole_015893.T1_CNL,Pyrus_bretschneideri_XP_009336333.1_CNL,Cerasus_yedoensis_SPA0_g028760.1_CNL,Chiococca_alba_g7405.t1_CNL,Rubus_occidentalis_Ro06_G13351_CNL,Abrus_precatorius_XP_009336333_CNL,Brassica_nigra_BniB025876-PA_TNL,Rosa_multiflora_Rmu_sc0000908.1_g000021.1_CNL,Pyrus_communis_pycom17g22110_CNL,Pyrus_betuleafolia_GWHPAAYT017315_CNL,Rosa_mu…
biological_process	protein localization to organelle	biological_process	1.2e-05	9651	42	Trichopus_zeylanicus_jcf7180002768270.40_CNL,Cucurbita_maxima_CmaCh05G007670.1_CNL,Oryza_punctata_OPUNC12G07830_CNL,Phyllostachys_edulis_PH02Gene30637.t1_CNL,Quercus_lobata_QL01p000749_CNL,Sorghum_bicolor_SbRio.08G024000_CNL,Setaria_italica_Seita.8G088900_CNL,Piper_nigrum_Pn16.423_CNL,Brassica_nigra_BniB025876-PA_TNL,Quercus_lobata_QL04p096475_CNL,Dichanthelium_oligosanthes_Do016828.1_CNL,Ipomoea…
biological_process	regulation of phosphorylation	biological_process	7.8e-37	9651	42	Triticum_urartu_TRIUR3_20899-P1_CNL,Fragaria_nilgerrensis_GWHPABKC012058_CNL,Oryza_punctata_OPUNC12G07830_CNL,Sorghum_bicolor_SbRio.08G024000_CNL,Coffea_arabica_XP_027066702.1_CNL,Camelina_sativa_XP_019090314_TNL,Dioscorea_rotundata_Dr20146.1_CNL,Setaria_italica_Seita.8G088900_CNL,Rosa_chinensis_GWHPAAAF019762_CNL,Leavenworthia_alabamica_LA_scaffold1290_12_CNL,Catharanthus_roseus_CRO_T024513_CNL,…
cellular_component	thylakoid	cellular_component	7.8e-37	9651	42	Glycine_soja_19G051436_CNL,Triticum_aestivum_TraesCS5D02G494300_CNL,Quercus_suber_XP_023904980.1_CNL,Mimulus_guttatus_Migut.A00636.1_CNL,Saccharum_spontaneum_Sspon.07G0015000-1A_CNL,Aquilegia_coerulea_Aqcoe7G107500_CNL,Rosa_multiflora_Rmu_sc0000908.1_g000021.1_CNL,Triticum_aestivum_TraesCS5D02G494000_CNL,Triticum_aestivum_TraesCS3A02G521100_CNL,Quercus_lobata_QL11p001962_TNL,Rosa_multiflora_Rmu_s…
biological_process	regulation of protein phosphorylation	biological_process	7.8e-37	9651	42	Triticum_urartu_TRIUR3_20899-P1_CNL,Fragaria_nilgerrensis_GWHPABKC012058_CNL,Oryza_punctata_OPUNC12G07830_CNL,Sorghum_bicolor_SbRio.08G024000_CNL,Coffea_arabica_XP_027066702.1_CNL,Camelina_sativa_XP_019090314_TNL,Dioscorea_rotundata_Dr20146.1_CNL,Setaria_italica_Seita.8G088900_CNL,Rosa_chinensis_GWHPAAAF019762_CNL,Leavenworthia_alabamica_LA_scaffold1290_12_CNL,Catharanthus_roseus_CRO_T024513_CNL,…
biological_process	regulation of cellular component organization	biological_process	1.6e-29	9651	42	Punica_granatum_OWM80330.1_TNL,Echinochloa_crus_galli_EC_v6.g088830.t1_CNL,Petunia_axillaris_Peaxi162Scf00000g00843.1_CNL,Taraxacum_kok_saghyz_GWHPAAAA012550_TNL,Piper_nigrum_Pn16.423_CNL,Brassica_nigra_BniB025876-PA_TNL,Cerasus_yedoensis_SPE6_g024480.1_CNL,Rosa_multiflora_Rmu_sc0007456.1_g000004.1_CNL,Quercus_lobata_QL05p061584_CNL,Punica_granatum_OWM80332.1_TNL,Oryza_longistaminata_KN542449.1_F…
biological_process	peptide biosynthetic process	biological_process	1.6e-29	9651	42	Malania_oleifera_Maole_015893.T1_CNL,Brassica_nigra_BniB043799-PA_TNL,Liriodendron_chinense_Lchi35369_CNL,Gelsemium_sempervirens_augustus_masked-scaffold_61-processed-gene-1.3-mRNA-1_CNL,Chrysanthemum_seticuspe_Cse_sc001744.1_g010.1_TNL,Fagus_sylvatica_FSB012997001_CNL,Chrysanthemum_seticuspe_Cse_sc009289.1_g040.1_TNL,Leavenworthia_alabamica_LA_scaffold1290_12_CNL,Cercis_canadensis_Cerca547S09725…
molecular_function	molecular transducer activity	molecular_function	5.7e-49	9651	42	Brassica_napus_2T00140662001_TNL,Puccinellia_tenuiflora_Pt_Chr0702607_CNL,Triticum_urartu_TRIUR3_24281-P1_CNL,Olyra_latifolia_Ola005859.1_CNL,Daemonorops_jenkinsiana_DJ01Gene12534_CNL,Oryza_punctata_OPUNC08G04470_CNL,Aegilops_tauschii_AEGTA00009_CNL,Jatropha_curcas_Jcr4S05043.10_CNL,Brassica_oleracea_Bo3g012830.1_TNL,Gossypium_raimondii_D5.v1.pred_00022530-RA_CNL,Rhododendron_williamsianum_C3L33_…
molecular_function	nuclease activity	molecular_function	1.9e-47	9651	42	Eragrostis_tef_Et_s2706-2.21-1_CNL,Sisymbrium_irio_SI_scaffold1724_45_TNL,Cercis_canadensis_Cerca445S24672_TNL,Cajanus_cajan_C.cajan_01500_TNL,Hibiscus_syriacus_KAE8727186.1_CNL,Rosa_multiflora_Rmu_sc0002406.1_g000014.1_TNL,Corchorus_capsularis_OMO96266_CNL,Pyrus_betuleafolia_GWHPAAYT042083_TNL,Capsicum_baccatum_CB.CBv1.2.scaffold1002.5_CNL,Eragrostis_tef_Et_s973-0.11-1_CNL,Rosa_multiflora_Rmu_sc…
biological_process	translation	biological_process	1.2e-12	9651	42	Malania_oleifera_Maole_015893.T1_CNL,Brassica_nigra_BniB043799-PA_TNL,Liriodendron_chinense_Lchi35369_CNL,Gelsemium_sempervirens_augustus_masked-scaffold_61-processed-gene-1.3-mRNA-1_CNL,Chrysanthemum_seticuspe_Cse_sc001744.1_g010.1_TNL,Fagus_sylvatica_FSB012997001_CNL,Chrysanthemum_seticuspe_Cse_sc009289.1_g040.1_TNL,Leavenworthia_alabamica_LA_scaffold1290_12_CNL,Cercis_canadensis_Cerca547S09725…
cellular_component	cytoplasmic vesicle	cellular_component	1e-12	9651	42	Oryza_brachyantha_OB07G19320.1_CNL,Fragaria_nilgerrensis_GWHPABKC012058_CNL,Quercus_suber_XP_023889998.1_TNL,Taraxacum_kok_saghyz_GWHPAAAA018885_TNL,Spinacia_oleracea_Spo07263_CNL,Corchorus_capsularis_OMO73517_CNL,Rosa_chinensis_GWHPAAAF019762_CNL,Piper_nigrum_Pn16.423_CNL,Brassica_nigra_BniB025876-PA_TNL,Echinochloa_crus_galli_EC_v6.g024252.t1_CNL,Dichanthelium_oligosanthes_Do016828.1_CNL,Vernic…
cellular_component	vesicle	cellular_component	1e-12	9651	42	Oryza_brachyantha_OB07G19320.1_CNL,Fragaria_nilgerrensis_GWHPABKC012058_CNL,Quercus_suber_XP_023889998.1_TNL,Taraxacum_kok_saghyz_GWHPAAAA018885_TNL,Spinacia_oleracea_Spo07263_CNL,Corchorus_capsularis_OMO73517_CNL,Rosa_chinensis_GWHPAAAF019762_CNL,Piper_nigrum_Pn16.423_CNL,Brassica_nigra_BniB025876-PA_TNL,Echinochloa_crus_galli_EC_v6.g024252.t1_CNL,Dichanthelium_oligosanthes_Do016828.1_CNL,Vernic…
cellular_component	intracellular vesicle	cellular_component	6.7e-10	9651	42	Oryza_brachyantha_OB07G19320.1_CNL,Fragaria_nilgerrensis_GWHPABKC012058_CNL,Quercus_suber_XP_023889998.1_TNL,Taraxacum_kok_saghyz_GWHPAAAA018885_TNL,Spinacia_oleracea_Spo07263_CNL,Corchorus_capsularis_OMO73517_CNL,Rosa_chinensis_GWHPAAAF019762_CNL,Piper_nigrum_Pn16.423_CNL,Brassica_nigra_BniB025876-PA_TNL,Echinochloa_crus_galli_EC_v6.g024252.t1_CNL,Dichanthelium_oligosanthes_Do016828.1_CNL,Vernic…
biological_process	cell death	biological_process	1.2e-11	9651	41	Raphanus_sativus_Rsa10025477_TNL,Malania_oleifera_Maole_015893.T1_CNL,Coffea_arabica_XP_027066702.1_CNL,Brassica_juncea_BjuA013204_TNL,Liriodendron_chinense_Lchi16818_CNL,Guadua_angustifolia_Gan013587_CNL,Tarenaya_hassleriana_Th25216_TNL,Medicago_truncatula_Medtr2g014820_CNL,Medicago_truncatula_Medtr3g055830_CNL,Catharanthus_roseus_CRO_T024513_CNL,Camelina_sativa_XP_010455634_TNL,Eragrostis_curvu…
biological_process	mitotic cell cycle	biological_process	2e-72	9651	41	Trichopus_zeylanicus_jcf7180002768270.40_CNL,Triticum_urartu_TRIUR3_20899-P1_CNL,Fragaria_nilgerrensis_GWHPABKC012058_CNL,Coffea_arabica_XP_027066702.1_CNL,Camelina_sativa_XP_019090314_TNL,Rosa_chinensis_GWHPAAAF019762_CNL,Chiococca_alba_g7405.t1_CNL,Brassica_nigra_BniB025876-PA_TNL,Catharanthus_roseus_CRO_T024513_CNL,Eragrostis_curvula_TVU39602.1_CNL,Mangifera_indica_GWHPABLA027891_RNL,Camelina_…
molecular_function	ATP hydrolysis activity	molecular_function	9.9e-11	9651	41	Quercus_lobata_QL08p008655_TNL,Arachis_hypogaea_AH20G07270.1_CNL,Rosa_multiflora_Rmu_sc0009787.1_g000017.1_CNL,Acer_yangbiense_Acyan07G0180100.1_CNL,Saccharum_spontaneum_Sspon.07G0015000-1A_CNL,Brassica_nigra_BniB025876-PA_TNL,Mangifera_indica_GWHPABLA019131_CNL,Actinidia_eriantha_DTZ79_20g04600_CNL,Quercus_lobata_QL07p004092_CNL,Rubus_occidentalis_Ro03_G27224_CNL,Acer_yangbiense_Acyan02G0336900.…
biological_process	homeostatic process	biological_process	1.4e-60	9651	41	Oryza_barthii_OBART01G03230_CNL,Sesamum_indicum_SIN_1020100_CNL,Alnus_glutinosa_Alngl13546S07276_CNL,Oryza_punctata_OPUNC12G07830_CNL,Sorghum_bicolor_SbRio.08G024000_CNL,Diospyros_oleifera_original_scaffold_2523.164_CNL,Rosa_multiflora_Rmu_sc0009787.1_g000017.1_CNL,Setaria_italica_Seita.8G088900_CNL,Oryza_rufipogon_GWHPACCP018175_CNL,Ananas_comosus_Aco001975.1_CNL,Oryza_longistaminata_KN541557.1_…
biological_process	response to metal ion	biological_process	1.1e-13	9651	41	Dimocarpus_longan_Dlo_029966.1_CNL,Punica_granatum_OWM80330.1_TNL,Phyllostachys_edulis_PH02Gene33226.t1_CNL,Punica_granatum_OWM87359.1_TNL,Salix_brachista_GWHPAAZH019091_CNL,Chiococca_alba_g1867.t1_CNL,Salix_brachista_GWHPAAZH019028_CNL,Aquilegia_coerulea_Aqcoe7G107500_CNL,Fragaria_nilgerrensis_GWHPABKC016223_CNL,Sclerocarya_birrea_Sclbi362S11803_SCLBI_CNL,Salix_brachista_GWHPAAZH019033_CNL,Querc…
biological_process	positive regulation of immune system process	biological_process	2.8e-16	9651	41	Raphanus_sativus_Rsa10025477_TNL,Arachis_ipaensis_XP_014631204.1_CNL,Mimulus_guttatus_Migut.D01519.1_CNL,Malus_baccata_MABA025881_CNL,Brassica_juncea_BjuA013204_TNL,Fragaria_nilgerrensis_GWHPABKC028210_TNL,Tarenaya_hassleriana_Th25216_TNL,Arachis_monticola_EVM0045855.1_CNL,Brassica_nigra_BniB025876-PA_TNL,Camelina_sativa_XP_010455634_TNL,Fragaria_ananassa_FAN_iscf00281946.1.g00002.1_CNL,Leavenwor…
biological_process	programmed cell death	biological_process	2.7e-18	9651	41	Raphanus_sativus_Rsa10025477_TNL,Malania_oleifera_Maole_015893.T1_CNL,Coffea_arabica_XP_027066702.1_CNL,Brassica_juncea_BjuA013204_TNL,Liriodendron_chinense_Lchi16818_CNL,Guadua_angustifolia_Gan013587_CNL,Tarenaya_hassleriana_Th25216_TNL,Medicago_truncatula_Medtr2g014820_CNL,Medicago_truncatula_Medtr3g055830_CNL,Catharanthus_roseus_CRO_T024513_CNL,Camelina_sativa_XP_010455634_TNL,Eragrostis_curvu…
biological_process	protein modification by small protein conjugation or removal	biological_process	8.7e-05	9651	41	Cucurbita_maxima_CmaCh05G007670.1_CNL,Glycine_soja_18G049827_CNL,Abrus_precatorius_XP_009346661_TNL,Glycine_max_Glyma18G280300_CNL,Oryza_rufipogon_GWHPACCP030689_CNL,Abrus_precatorius_XP_009344853_TNL,Quercus_lobata_QL04p096475_CNL,Brassica_napus_2T00002994001_TNL,Malus_domestica_MD07G1259300_CNL,Barbarea_vulgaris_maker-Contig706-snap-gene-0.27-mRNA-1_TNL,Coriandrum_sativum_Cs10G02878.1_CNL,Glyci…
molecular_function	signaling receptor activity	molecular_function	6.3e-12	9651	41	Brassica_napus_2T00140662001_TNL,Puccinellia_tenuiflora_Pt_Chr0702607_CNL,Triticum_urartu_TRIUR3_24281-P1_CNL,Olyra_latifolia_Ola005859.1_CNL,Daemonorops_jenkinsiana_DJ01Gene12534_CNL,Oryza_punctata_OPUNC08G04470_CNL,Aegilops_tauschii_AEGTA00009_CNL,Jatropha_curcas_Jcr4S05043.10_CNL,Brassica_oleracea_Bo3g012830.1_TNL,Gossypium_raimondii_D5.v1.pred_00022530-RA_CNL,Rhododendron_williamsianum_C3L33_…
biological_process	carboxylic acid biosynthetic process	biological_process	6.3e-12	9651	41	Calamus_simplicifolius_Maker00005190_CNL,Diospyros_lotus_Dlo_alt0083F-003-01.1_g00030.1_TNL,Arabidopsis_lyrata_AL6G46820.t1_TNL,Aethionema_arabicum_AA_scaffold6113_13_TNL,Glycyrrhiza_uralensis_Glyur000531s00022806_TNL,Hibiscus_syriacus_KAE8670938.1_CNL,Ananas_comosus_Aco001975.1_CNL,Calamus_simplicifolius_Maker00006351_CNL,Brassica_nigra_BniB025876-PA_TNL,Eutrema_salsugineum_Thhalv10028393m_TNL,D…
cellular_component	Golgi apparatus	cellular_component	1.1e-18	9651	41	Quercus_suber_XP_023889998.1_TNL,Arachis_hypogaea_AH13G58860.1_CNL,Taraxacum_kok_saghyz_GWHPAAAA018885_TNL,Spinacia_oleracea_Spo07263_CNL,Chiococca_alba_g2851.t1_CNL,Pyrus_betuleafolia_GWHPAAYT021172_TNL,Brassica_nigra_BniB025876-PA_TNL,Dichanthelium_oligosanthes_Do016828.1_CNL,Lupinus_angustifolius_Lup018942.1_CNL,Vernicia_fordii_GWHPAAEU040874_CNL,Rosa_multiflora_Rmu_sc0007456.1_g000004.1_CNL,P…
biological_process	meristem development	biological_process	3.3e-10	9651	41	Fragaria_nilgerrensis_GWHPABKC012058_CNL,Brassica_napus_2T00001594001_TNL,Ipomoea_triloba_itb10g06300_CNL,Musa_balbisiana_ITC1587_Bchr5_P12034_CNL,Aethionema_arabicum_AA_scaffold5279_36_CNL,Rosa_chinensis_GWHPAAAF019762_CNL,Boechera_retrofracta_BOERETT00048265_TNL,Brassica_nigra_BniB004914-PA_TNL,Beta_vulgaris_Bv3_061730_usyf.t1_CNL,Raphanus_raphanistrum_RrC1498_p5-mRNA-1_TNL,Linum_usitatissimum_…
biological_process	organic acid biosynthetic process	biological_process	3.3e-10	9651	41	Calamus_simplicifolius_Maker00005190_CNL,Diospyros_lotus_Dlo_alt0083F-003-01.1_g00030.1_TNL,Arabidopsis_lyrata_AL6G46820.t1_TNL,Aethionema_arabicum_AA_scaffold6113_13_TNL,Glycyrrhiza_uralensis_Glyur000531s00022806_TNL,Hibiscus_syriacus_KAE8670938.1_CNL,Ananas_comosus_Aco001975.1_CNL,Calamus_simplicifolius_Maker00006351_CNL,Brassica_nigra_BniB025876-PA_TNL,Eutrema_salsugineum_Thhalv10028393m_TNL,D…
biological_process	positive regulation of immune response	biological_process	3.9e-15	9651	40	Raphanus_sativus_Rsa10025477_TNL,Arachis_ipaensis_XP_014631204.1_CNL,Mimulus_guttatus_Migut.D01519.1_CNL,Malus_baccata_MABA025881_CNL,Brassica_juncea_BjuA013204_TNL,Fragaria_nilgerrensis_GWHPABKC028210_TNL,Tarenaya_hassleriana_Th25216_TNL,Arachis_monticola_EVM0045855.1_CNL,Brassica_nigra_BniB025876-PA_TNL,Camelina_sativa_XP_010455634_TNL,Fragaria_ananassa_FAN_iscf00281946.1.g00002.1_CNL,Leavenwor…
biological_process	regulation of transferase activity	biological_process	4e-22	9651	40	Triticum_urartu_TRIUR3_20899-P1_CNL,Fragaria_nilgerrensis_GWHPABKC012058_CNL,Oryza_punctata_OPUNC12G07830_CNL,Sorghum_bicolor_SbRio.08G024000_CNL,Coffea_arabica_XP_027066702.1_CNL,Camelina_sativa_XP_019090314_TNL,Dioscorea_rotundata_Dr20146.1_CNL,Setaria_italica_Seita.8G088900_CNL,Rosa_chinensis_GWHPAAAF019762_CNL,Catharanthus_roseus_CRO_T024513_CNL,Eragrostis_curvula_TVU39602.1_CNL,Mangifera_ind…
biological_process	regulation of kinase activity	biological_process	2.4e-17	9651	40	Triticum_urartu_TRIUR3_20899-P1_CNL,Fragaria_nilgerrensis_GWHPABKC012058_CNL,Oryza_punctata_OPUNC12G07830_CNL,Sorghum_bicolor_SbRio.08G024000_CNL,Coffea_arabica_XP_027066702.1_CNL,Camelina_sativa_XP_019090314_TNL,Dioscorea_rotundata_Dr20146.1_CNL,Setaria_italica_Seita.8G088900_CNL,Rosa_chinensis_GWHPAAAF019762_CNL,Catharanthus_roseus_CRO_T024513_CNL,Eragrostis_curvula_TVU39602.1_CNL,Mangifera_ind…
cellular_component	outer membrane	cellular_component	3e-06	9651	40	Phyllostachys_edulis_PH02Gene30637.t1_CNL,Quercus_lobata_QL01p000749_CNL,Glycine_soja_19G051436_CNL,Triticum_aestivum_TraesCS5D02G494300_CNL,Ananas_comosus_Aco001975.1_CNL,Saccharum_spontaneum_Sspon.07G0015000-1A_CNL,Brassica_nigra_BniB025876-PA_TNL,Aquilegia_coerulea_Aqcoe7G107500_CNL,Triticum_aestivum_TraesCS5D02G494000_CNL,Ipomoea_batatas_Itrk_sc0001439.1_g000007.1_CNL,Triticum_aestivum_TraesC…
molecular_function	enzyme binding	molecular_function	2.3e-09	9651	40	Camelina_sativa_XP_010496162_TNL,Fragaria_nilgerrensis_GWHPABKC012058_CNL,Sedum_album_Sal_035178-RA_CNL,Daemonorops_jenkinsiana_DJ01Gene12534_CNL,Oryza_rufipogon_GWHPACCP030689_CNL,Dioscorea_rotundata_Dr20146.1_CNL,Gossypium_raimondii_D5.v1.pred_00022530-RA_CNL,Rosa_chinensis_GWHPAAAF019762_CNL,Petunia_axillaris_Peaxi162Scf00000g00843.1_CNL,Leavenworthia_alabamica_LA_scaffold1290_12_CNL,Piper_nig…
biological_process	regulation of protein kinase activity	biological_process	6.2e-49	9651	40	Triticum_urartu_TRIUR3_20899-P1_CNL,Fragaria_nilgerrensis_GWHPABKC012058_CNL,Oryza_punctata_OPUNC12G07830_CNL,Sorghum_bicolor_SbRio.08G024000_CNL,Coffea_arabica_XP_027066702.1_CNL,Camelina_sativa_XP_019090314_TNL,Dioscorea_rotundata_Dr20146.1_CNL,Setaria_italica_Seita.8G088900_CNL,Rosa_chinensis_GWHPAAAF019762_CNL,Catharanthus_roseus_CRO_T024513_CNL,Eragrostis_curvula_TVU39602.1_CNL,Mangifera_ind…
cellular_component	organelle outer membrane	cellular_component	2.3e-09	9651	40	Phyllostachys_edulis_PH02Gene30637.t1_CNL,Quercus_lobata_QL01p000749_CNL,Glycine_soja_19G051436_CNL,Triticum_aestivum_TraesCS5D02G494300_CNL,Ananas_comosus_Aco001975.1_CNL,Saccharum_spontaneum_Sspon.07G0015000-1A_CNL,Brassica_nigra_BniB025876-PA_TNL,Aquilegia_coerulea_Aqcoe7G107500_CNL,Triticum_aestivum_TraesCS5D02G494000_CNL,Ipomoea_batatas_Itrk_sc0001439.1_g000007.1_CNL,Triticum_aestivum_TraesC…
cellular_component	transferase complex	cellular_component	6.2e-49	9651	40	Camelina_sativa_XP_010496162_TNL,Diospyros_lotus_Dlo_alt0083F-003-01.1_g00030.1_TNL,Potentilla_micrantha_23067_t_CNL,Tectona_grandis_Tg12g10880.t1_CNL,Boechera_retrofracta_BOERETT00048953_TNL,Brassica_nigra_BniB011003-PA_CNL,Lonicera_japonica_GWHPAAZE007208_CNL,Cerasus_yedoensis_SPE0_g100590.1_CNL,Arabidopsis_thaliana_AT5G41750_TNL,Aethionema_arabicum_AA_scaffold1582_6_CNL,Arachis_ipaensis_NP_200…
molecular_function	obsolete drug binding	molecular_function	2.3e-09	9651	40	Malania_oleifera_Maole_015893.T1_CNL,Pyrus_bretschneideri_XP_009336333.1_CNL,Cerasus_yedoensis_SPA0_g028760.1_CNL,Chiococca_alba_g7405.t1_CNL,Rubus_occidentalis_Ro06_G13351_CNL,Abrus_precatorius_XP_009336333_CNL,Brassica_nigra_BniB025876-PA_TNL,Pyrus_communis_pycom17g22110_CNL,Pyrus_betuleafolia_GWHPAAYT017315_CNL,Quercus_suber_XP_023912889.1_TNL,Fragaria_nilgerrensis_GWHPABKC023660_CNL,Malus_dom…
molecular_function	lipid binding	molecular_function	6.2e-49	9651	39	Sedum_album_Sal_035178-RA_CNL,Abrus_precatorius_XP_009346661_TNL,Mimulus_guttatus_Migut.D01519.1_CNL,Pyrus_bretschneideri_XP_009336333.1_CNL,Abrus_precatorius_XP_009344853_TNL,Cerasus_yedoensis_SPA0_g028760.1_CNL,Rubus_occidentalis_Ro06_G13351_CNL,Abrus_precatorius_XP_009336333_CNL,Brassica_nigra_BniB025876-PA_TNL,Brassica_juncea_BjuB045575_TNL,Brassica_nigra_BniB026067-PA_TNL,Fragaria_nilgerrens…
biological_process	abscisic acid-activated signaling pathway	biological_process	7.5e-35	9651	39	Fragaria_vesca_gene03578-v2.0.a2-hybrid_CNL,Mimulus_guttatus_Migut.D01519.1_CNL,Arabidopsis_lyrata_AL6G46820.t1_TNL,Aethionema_arabicum_AA_scaffold6113_13_TNL,Dioscorea_rotundata_Dr20146.1_CNL,Taraxacum_kok_saghyz_GWHPAAAA012550_TNL,Aquilegia_coerulea_Aqcoe7G107500_CNL,Triticum_urartu_TRIUR3_06382-P1_CNL,Eutrema_salsugineum_Thhalv10028393m_TNL,Acer_yangbiense_Acyan03G0322600.1_CNL,Brassica_napus_…
cellular_component	chloroplast envelope	cellular_component	1.5e-09	9651	39	Phyllostachys_edulis_PH02Gene33226.t1_CNL,Solanum_melongena_Sme2.5_05234.1_g00002.1_CNL,Hibiscus_syriacus_KAE8670938.1_CNL,Saccharum_spontaneum_Sspon.07G0015000-1A_CNL,Aquilegia_coerulea_Aqcoe7G107500_CNL,Aethionema_arabicum_AA_scaffold4513_25_TNL,Solanum_melongena_Sme2.5_02412.1_g00001.1_CNL,Sclerocarya_birrea_Sclbi362S11803_SCLBI_CNL,Quercus_lobata_QL11p001962_TNL,Brassica_oleracea_Bo1g070930.1…
molecular_function	cation binding	molecular_function	3.6e-10	9651	39	Oryza_barthii_OBART01G03230_CNL,Abrus_precatorius_XP_009346661_TNL,Pyrus_betuleafolia_GWHPAAYT043964_TNL,Punica_granatum_OWM87359.1_TNL,Abrus_precatorius_XP_009344853_TNL,Gossypium_raimondii_D5.v1.pred_00011786-RA_CNL,Medicago_truncatula_Medtr6g015665_TNL,Mimulus_guttatus_Migut.A00636.1_CNL,Piper_nigrum_Pn13.1975_CNL,Chiococca_alba_g7405.t1_CNL,Brassica_nigra_BniB025876-PA_TNL,Aquilegia_coerulea_…
cellular_component	obsolete vacuolar part	cellular_component	9.7e-15	9651	39	Trichopus_zeylanicus_jcf7180002768270.40_CNL,Sesamum_indicum_SIN_1020100_CNL,Quercus_suber_XP_023889998.1_TNL,Phyllostachys_edulis_PH02Gene30637.t1_CNL,Quercus_lobata_QL01p000749_CNL,Cardamine_hirsuta_CARHR174090_CNL,Chiococca_alba_g1867.t1_CNL,Chiococca_alba_g2851.t1_CNL,Fagopyrum_esculentum_Fes_sc0013172.1.g000002.aua.1_CNL,Dichanthelium_oligosanthes_Do016828.1_CNL,Fagopyrum_esculentum_Fes_sc00…
molecular_function	transmembrane signaling receptor activity	molecular_function	7.9e-43	9651	39	Brassica_napus_2T00140662001_TNL,Puccinellia_tenuiflora_Pt_Chr0702607_CNL,Triticum_urartu_TRIUR3_24281-P1_CNL,Olyra_latifolia_Ola005859.1_CNL,Daemonorops_jenkinsiana_DJ01Gene12534_CNL,Oryza_punctata_OPUNC08G04470_CNL,Aegilops_tauschii_AEGTA00009_CNL,Jatropha_curcas_Jcr4S05043.10_CNL,Brassica_oleracea_Bo3g012830.1_TNL,Gossypium_raimondii_D5.v1.pred_00022530-RA_CNL,Rhododendron_williamsianum_C3L33_…
cellular_component	vacuolar membrane	cellular_component	7.2e-24	9651	39	Trichopus_zeylanicus_jcf7180002768270.40_CNL,Sesamum_indicum_SIN_1020100_CNL,Quercus_suber_XP_023889998.1_TNL,Phyllostachys_edulis_PH02Gene30637.t1_CNL,Quercus_lobata_QL01p000749_CNL,Cardamine_hirsuta_CARHR174090_CNL,Chiococca_alba_g1867.t1_CNL,Chiococca_alba_g2851.t1_CNL,Fagopyrum_esculentum_Fes_sc0013172.1.g000002.aua.1_CNL,Dichanthelium_oligosanthes_Do016828.1_CNL,Fagopyrum_esculentum_Fes_sc00…
molecular_function	metal ion binding	molecular_function	1.2e-05	9651	39	Oryza_barthii_OBART01G03230_CNL,Abrus_precatorius_XP_009346661_TNL,Pyrus_betuleafolia_GWHPAAYT043964_TNL,Punica_granatum_OWM87359.1_TNL,Abrus_precatorius_XP_009344853_TNL,Gossypium_raimondii_D5.v1.pred_00011786-RA_CNL,Medicago_truncatula_Medtr6g015665_TNL,Mimulus_guttatus_Migut.A00636.1_CNL,Piper_nigrum_Pn13.1975_CNL,Chiococca_alba_g7405.t1_CNL,Brassica_nigra_BniB025876-PA_TNL,Aquilegia_coerulea_…
biological_process	positive regulation of protein modification process	biological_process	1.7e-19	9651	39	Triticum_urartu_TRIUR3_20899-P1_CNL,Fragaria_nilgerrensis_GWHPABKC012058_CNL,Oryza_punctata_OPUNC12G07830_CNL,Sorghum_bicolor_SbRio.08G024000_CNL,Coffea_arabica_XP_027066702.1_CNL,Camelina_sativa_XP_019090314_TNL,Setaria_italica_Seita.8G088900_CNL,Rosa_chinensis_GWHPAAAF019762_CNL,Leavenworthia_alabamica_LA_scaffold1290_12_CNL,Catharanthus_roseus_CRO_T024513_CNL,Eragrostis_curvula_TVU39602.1_CNL,…
biological_process	immune effector process	biological_process	2.2e-15	9651	38	Raphanus_sativus_Rsa10025477_TNL,Arachis_ipaensis_XP_014631204.1_CNL,Malus_baccata_MABA025881_CNL,Brassica_juncea_BjuA013204_TNL,Fragaria_nilgerrensis_GWHPABKC028210_TNL,Tarenaya_hassleriana_Th25216_TNL,Arachis_monticola_EVM0045855.1_CNL,Acer_yangbiense_Acyan04G0255400.1_CNL,Brassica_nigra_BniB025876-PA_TNL,Dichanthelium_oligosanthes_Do016828.1_CNL,Camelina_sativa_XP_010455634_TNL,Phyllostachys_e…
biological_process	regulation of hormone levels	biological_process	4.6e-21	9651	38	Diospyros_oleifera_original_scaffold_2523.164_CNL,Arabidopsis_lyrata_AL6G46820.t1_TNL,Aethionema_arabicum_AA_scaffold6113_13_TNL,Glycyrrhiza_uralensis_Glyur000531s00022806_TNL,Coffea_arabica_XP_027066702.1_CNL,Camelina_sativa_XP_019090314_TNL,Brassica_nigra_BniB025876-PA_TNL,Catharanthus_roseus_CRO_T024513_CNL,Hibiscus_syriacus_KAE8684738.1_CNL,Eutrema_salsugineum_Thhalv10028393m_TNL,Dryas_drummo…
biological_process	positive regulation of innate immune response	biological_process	4.6e-21	9651	38	Raphanus_sativus_Rsa10025477_TNL,Arachis_ipaensis_XP_014631204.1_CNL,Mimulus_guttatus_Migut.D01519.1_CNL,Malus_baccata_MABA025881_CNL,Brassica_juncea_BjuA013204_TNL,Fragaria_nilgerrensis_GWHPABKC028210_TNL,Tarenaya_hassleriana_Th25216_TNL,Arachis_monticola_EVM0045855.1_CNL,Camelina_sativa_XP_010455634_TNL,Fragaria_ananassa_FAN_iscf00281946.1.g00002.1_CNL,Leavenworthia_alabamica_LA_scaffold2455_9_…
molecular_function	endonuclease activity	molecular_function	4.6e-21	9651	38	Eragrostis_tef_Et_s2706-2.21-1_CNL,Sisymbrium_irio_SI_scaffold1724_45_TNL,Cercis_canadensis_Cerca445S24672_TNL,Cajanus_cajan_C.cajan_01500_TNL,Hibiscus_syriacus_KAE8727186.1_CNL,Rosa_multiflora_Rmu_sc0002406.1_g000014.1_TNL,Corchorus_capsularis_OMO96266_CNL,Pyrus_betuleafolia_GWHPAAYT042083_TNL,Capsicum_baccatum_CB.CBv1.2.scaffold1002.5_CNL,Eragrostis_tef_Et_s973-0.11-1_CNL,Rosa_multiflora_Rmu_sc…
molecular_function	adenyl nucleotide binding	molecular_function	4.6e-21	9651	38	Malania_oleifera_Maole_015893.T1_CNL,Pyrus_bretschneideri_XP_009336333.1_CNL,Cerasus_yedoensis_SPA0_g028760.1_CNL,Chiococca_alba_g7405.t1_CNL,Rubus_occidentalis_Ro06_G13351_CNL,Abrus_precatorius_XP_009336333_CNL,Brassica_nigra_BniB025876-PA_TNL,Pyrus_communis_pycom17g22110_CNL,Pyrus_betuleafolia_GWHPAAYT017315_CNL,Quercus_suber_XP_023912889.1_TNL,Fragaria_nilgerrensis_GWHPABKC023660_CNL,Malus_dom…
biological_process	positive regulation of phosphorylation	biological_process	4.6e-21	9651	37	Triticum_urartu_TRIUR3_20899-P1_CNL,Fragaria_nilgerrensis_GWHPABKC012058_CNL,Oryza_punctata_OPUNC12G07830_CNL,Sorghum_bicolor_SbRio.08G024000_CNL,Coffea_arabica_XP_027066702.1_CNL,Camelina_sativa_XP_019090314_TNL,Setaria_italica_Seita.8G088900_CNL,Rosa_chinensis_GWHPAAAF019762_CNL,Leavenworthia_alabamica_LA_scaffold1290_12_CNL,Catharanthus_roseus_CRO_T024513_CNL,Eragrostis_curvula_TVU39602.1_CNL,…
biological_process	positive regulation of protein phosphorylation	biological_process	4.6e-21	9651	37	Triticum_urartu_TRIUR3_20899-P1_CNL,Fragaria_nilgerrensis_GWHPABKC012058_CNL,Oryza_punctata_OPUNC12G07830_CNL,Sorghum_bicolor_SbRio.08G024000_CNL,Coffea_arabica_XP_027066702.1_CNL,Camelina_sativa_XP_019090314_TNL,Setaria_italica_Seita.8G088900_CNL,Rosa_chinensis_GWHPAAAF019762_CNL,Leavenworthia_alabamica_LA_scaffold1290_12_CNL,Catharanthus_roseus_CRO_T024513_CNL,Eragrostis_curvula_TVU39602.1_CNL,…
biological_process	positive regulation of phosphorus metabolic process	biological_process	4.2e-11	9651	37	Triticum_urartu_TRIUR3_20899-P1_CNL,Fragaria_nilgerrensis_GWHPABKC012058_CNL,Oryza_punctata_OPUNC12G07830_CNL,Sorghum_bicolor_SbRio.08G024000_CNL,Coffea_arabica_XP_027066702.1_CNL,Camelina_sativa_XP_019090314_TNL,Setaria_italica_Seita.8G088900_CNL,Rosa_chinensis_GWHPAAAF019762_CNL,Leavenworthia_alabamica_LA_scaffold1290_12_CNL,Catharanthus_roseus_CRO_T024513_CNL,Eragrostis_curvula_TVU39602.1_CNL,…
biological_process	biological process involved in interaction with symbiont	biological_process	7.7e-18	9651	37	Raphanus_sativus_Rsa10025477_TNL,Coffea_arabica_XP_027066702.1_CNL,Brassica_juncea_BjuA013204_TNL,Liriodendron_chinense_Lchi16818_CNL,Guadua_angustifolia_Gan013587_CNL,Tarenaya_hassleriana_Th25216_TNL,Medicago_truncatula_Medtr2g014820_CNL,Medicago_truncatula_Medtr3g055830_CNL,Catharanthus_roseus_CRO_T024513_CNL,Camelina_sativa_XP_010455634_TNL,Eragrostis_curvula_TVU39602.1_CNL,Camelina_sativa_XP_…
cellular_component	obsolete plasma membrane part	cellular_component	7.7e-18	9651	37	Malus_baccata_MABA013467_CNL,Triticum_aestivum_TraesCS5D02G494300_CNL,Fagopyrum_esculentum_Fes_sc0013172.1.g000002.aua.1_CNL,Medicago_truncatula_Medtr3g055830_CNL,Brassica_nigra_BniB025876-PA_TNL,Fagopyrum_esculentum_Fes_sc0008664.1.g000008.aua.1_CNL,Triticum_aestivum_TraesCS5D02G494000_CNL,Triticum_aestivum_TraesCS3A02G521100_CNL,Helianthus_annuus_HanXRQChr08g0211071_TNL,Tectona_grandis_Tg07g057…
biological_process	positive regulation of phosphate metabolic process	biological_process	7.7e-18	9651	37	Triticum_urartu_TRIUR3_20899-P1_CNL,Fragaria_nilgerrensis_GWHPABKC012058_CNL,Oryza_punctata_OPUNC12G07830_CNL,Sorghum_bicolor_SbRio.08G024000_CNL,Coffea_arabica_XP_027066702.1_CNL,Camelina_sativa_XP_019090314_TNL,Setaria_italica_Seita.8G088900_CNL,Rosa_chinensis_GWHPAAAF019762_CNL,Leavenworthia_alabamica_LA_scaffold1290_12_CNL,Catharanthus_roseus_CRO_T024513_CNL,Eragrostis_curvula_TVU39602.1_CNL,…
cellular_component	cell wall	cellular_component	1.8e-05	9651	37	Arachis_hypogaea_AH20G07270.1_CNL,Chiococca_alba_g1867.t1_CNL,Taraxacum_kok_saghyz_GWHPAAAA012550_TNL,Boechera_retrofracta_BOERETT00048265_TNL,Fagopyrum_esculentum_Fes_sc0013172.1.g000002.aua.1_CNL,Brassica_nigra_BniB004914-PA_TNL,Malania_oleifera_Maole_000105.T1_CNL,Malus_domestica_MD05G1131900_TNL,Lupinus_angustifolius_Lup018942.1_CNL,Artocarpus_heterophyllus_Ah001231g0002.1_CNL,Fagopyrum_escul…
cellular_component	external encapsulating structure	cellular_component	4.8e-42	9651	37	Arachis_hypogaea_AH20G07270.1_CNL,Chiococca_alba_g1867.t1_CNL,Taraxacum_kok_saghyz_GWHPAAAA012550_TNL,Boechera_retrofracta_BOERETT00048265_TNL,Fagopyrum_esculentum_Fes_sc0013172.1.g000002.aua.1_CNL,Brassica_nigra_BniB004914-PA_TNL,Malania_oleifera_Maole_000105.T1_CNL,Malus_domestica_MD05G1131900_TNL,Lupinus_angustifolius_Lup018942.1_CNL,Artocarpus_heterophyllus_Ah001231g0002.1_CNL,Fagopyrum_escul…
biological_process	pattern specification process	biological_process	1.3e-15	9651	37	Abrus_precatorius_XP_009346661_TNL,Malus_baccata_MABA013467_CNL,Camelina_sativa_XP_019090314_TNL,Abrus_precatorius_XP_009344853_TNL,Cerasus_yedoensis_SPE0_g100590.1_CNL,Brassica_nigra_BniB025876-PA_TNL,Mangifera_indica_GWHPABLA019131_CNL,Phyllostachys_edulis_PH02Gene39747.t1_CNL,Camelina_sativa_XP_010455624_TNL,Dianthus_caryophyllus_Dca3254.1_CNL,Prunus_persica_Prupe.8G132200_CNL,Pyrus_bretschnei…
biological_process	mRNA metabolic process	biological_process	1.3e-15	9651	37	Oryza_nivara_ONIVA02G26740_CNL,Musa_balbisiana_ITC1587_Bchr5_P12034_CNL,Alnus_glutinosa_Alngl425462S10460_CNL,Guadua_angustifolia_Gan013587_CNL,Rosa_multiflora_Rmu_sc0002406.1_g000014.1_TNL,Quercus_lobata_QL04p092107_CNL,Puccinellia_tenuiflora_Pt_Chr0200549_CNL,Capsicum_baccatum_CB.CBv1.2.scaffold1002.5_CNL,Phyllostachys_edulis_PH02Gene39747.t1_CNL,Camelina_sativa_XP_010494569_TNL,Rosa_chinensis_…
molecular_function	peptidase activity	molecular_function	1.3e-15	9651	36	Glycine_soja_18G049827_CNL,Fagopyrum_esculentum_Fes_sc0002407.1.g000020.aua.1_CNL,Platycodon_grandiflorus_PGJG352470_CNL,Glycine_max_Glyma18G280300_CNL,Barbarea_vulgaris_maker-Contig1329-snap-gene-0.47-mRNA-1_TNL,Medicago_truncatula_Medtr5g018910_RNL,Pyrus_communis_pycom10g01270_TNL,Saccharum_spontaneum_Sspon.07G0015000-1A_CNL,Vitis_vinifera_VIT_218s0041g02190_TNL,Eriobotrya_japonica_EVM0028884_T…
cellular_component	plastid membrane	cellular_component	2.7e-43	9651	36	Glycine_soja_19G051436_CNL,Triticum_aestivum_TraesCS5D02G494300_CNL,Hibiscus_syriacus_KAE8670938.1_CNL,Saccharum_spontaneum_Sspon.07G0015000-1A_CNL,Aquilegia_coerulea_Aqcoe7G107500_CNL,Solanum_melongena_Sme2.5_02412.1_g00001.1_CNL,Triticum_aestivum_TraesCS5D02G494000_CNL,Triticum_aestivum_TraesCS3A02G521100_CNL,Quercus_lobata_QL11p001962_TNL,Brassica_oleracea_Bo1g070930.1_CNL,Pisum_sativum_Psat5g…
biological_process	programmed cell death induced by symbiont	biological_process	2.7e-43	9651	36	Raphanus_sativus_Rsa10025477_TNL,Coffea_arabica_XP_027066702.1_CNL,Brassica_juncea_BjuA013204_TNL,Liriodendron_chinense_Lchi16818_CNL,Guadua_angustifolia_Gan013587_CNL,Tarenaya_hassleriana_Th25216_TNL,Medicago_truncatula_Medtr2g014820_CNL,Medicago_truncatula_Medtr3g055830_CNL,Catharanthus_roseus_CRO_T024513_CNL,Camelina_sativa_XP_010455634_TNL,Eragrostis_curvula_TVU39602.1_CNL,Camelina_sativa_XP_…
cellular_component	chloroplast thylakoid	cellular_component	3.5e-18	9651	36	Glycine_soja_19G051436_CNL,Triticum_aestivum_TraesCS5D02G494300_CNL,Quercus_suber_XP_023904980.1_CNL,Mimulus_guttatus_Migut.A00636.1_CNL,Saccharum_spontaneum_Sspon.07G0015000-1A_CNL,Aquilegia_coerulea_Aqcoe7G107500_CNL,Rosa_multiflora_Rmu_sc0000908.1_g000021.1_CNL,Triticum_aestivum_TraesCS5D02G494000_CNL,Triticum_aestivum_TraesCS3A02G521100_CNL,Quercus_lobata_QL11p001962_TNL,Rosa_multiflora_Rmu_s…
biological_process	response to wounding	biological_process	1.7e-48	9651	36	Fragaria_nilgerrensis_GWHPABKC012058_CNL,Mimulus_guttatus_Migut.D01519.1_CNL,Populus_pruinosa_Ppr_138962.3090_CNL,Vernicia_fordii_GWHPAAEU004671_CNL,Rosa_chinensis_GWHPAAAF019762_CNL,Nissolia_schottii_Nissc161S06025_CNL,Cerasus_yedoensis_SPA0_g028740.1_CNL,Malus_domestica_MD05G1100200_TNL,Microthlaspi_erraticum_CAA7026689.1_RNL,Leavenworthia_alabamica_LA_scaffold2455_9_TNL,Mikania_micrantha_KAD64…
biological_process	plant-type hypersensitive response	biological_process	1.2e-27	9651	36	Raphanus_sativus_Rsa10025477_TNL,Coffea_arabica_XP_027066702.1_CNL,Brassica_juncea_BjuA013204_TNL,Liriodendron_chinense_Lchi16818_CNL,Guadua_angustifolia_Gan013587_CNL,Tarenaya_hassleriana_Th25216_TNL,Medicago_truncatula_Medtr2g014820_CNL,Medicago_truncatula_Medtr3g055830_CNL,Catharanthus_roseus_CRO_T024513_CNL,Camelina_sativa_XP_010455634_TNL,Eragrostis_curvula_TVU39602.1_CNL,Camelina_sativa_XP_…
biological_process	shoot system morphogenesis	biological_process	3.5e-30	9651	36	Averrhoa_carambola_GWHPABKE005711_CNL,Brassica_napus_2T00001594001_TNL,Malus_baccata_MABA013467_CNL,Musa_balbisiana_ITC1587_Bchr5_P12034_CNL,Boechera_retrofracta_BOERETT00048265_TNL,Brassica_nigra_BniB004914-PA_TNL,Mangifera_indica_GWHPABLA019131_CNL,Panicum_miliaceum_GWHPAAEZ018006_CNL,Rosa_multiflora_Rmu_sc0007456.1_g000004.1_CNL,Raphanus_raphanistrum_RrC1498_p5-mRNA-1_TNL,Sisymbrium_irio_SI_sc…
biological_process	ncRNA metabolic process	biological_process	3.6e-42	9651	36	Oryza_nivara_ONIVA02G26740_CNL,Chrysanthemum_seticuspe_Cse_sc000599.1_g010.1_CNL,Hibiscus_syriacus_KAE8727186.1_CNL,Chiococca_alba_g7405.t1_CNL,Cercis_canadensis_Cerca547S09725_CNL,Corchorus_capsularis_OMO96266_CNL,Acer_yangbiense_Acyan07G0180100.1_CNL,Chrysanthemum_seticuspe_Cse_sc001384.1_g150.1_CNL,Cercis_canadensis_Cerca169S15804_CNL,Acer_yangbiense_Acyan02G0336900.1_CNL,Dioscorea_rotundata_D…
biological_process	regulation of intracellular signal transduction	biological_process	4.4e-12	9651	36	Triticum_urartu_TRIUR3_20899-P1_CNL,Fragaria_nilgerrensis_GWHPABKC012058_CNL,Oryza_punctata_OPUNC12G07830_CNL,Sorghum_bicolor_SbRio.08G024000_CNL,Potentilla_micrantha_23067_t_CNL,Camelina_sativa_XP_019090314_TNL,Setaria_italica_Seita.8G088900_CNL,Rosa_chinensis_GWHPAAAF019762_CNL,Leavenworthia_alabamica_LA_scaffold1290_12_CNL,Brassica_nigra_BniB025876-PA_TNL,Mangifera_indica_GWHPABLA027891_RNL,Ca…
cellular_component	obsolete thylakoid part	cellular_component	1.1e-30	9651	36	Glycine_soja_19G051436_CNL,Triticum_aestivum_TraesCS5D02G494300_CNL,Mimulus_guttatus_Migut.A00636.1_CNL,Saccharum_spontaneum_Sspon.07G0015000-1A_CNL,Aquilegia_coerulea_Aqcoe7G107500_CNL,Rosa_multiflora_Rmu_sc0000908.1_g000021.1_CNL,Triticum_aestivum_TraesCS5D02G494000_CNL,Triticum_aestivum_TraesCS3A02G521100_CNL,Quercus_lobata_QL11p001962_TNL,Rosa_multiflora_Rmu_sc0003069.1_g000053.1_CNL,Cerasus_…
biological_process	xenobiotic metabolic process	biological_process	3.9e-31	9651	36	Phyllostachys_edulis_PH02Gene33226.t1_CNL,Alnus_glutinosa_Alngl13546S07276_CNL,Calamus_simplicifolius_Maker00005190_CNL,Arabidopsis_lyrata_AL6G46820.t1_TNL,Taraxacum_kok_saghyz_GWHPAAAA014211_TNL,Aethionema_arabicum_AA_scaffold6113_13_TNL,Saccharum_spontaneum_Sspon.07G0020200-3D_CNL,Ananas_comosus_Aco001975.1_CNL,Calamus_simplicifolius_Maker00006351_CNL,Eutrema_salsugineum_Thhalv10028393m_TNL,Scl…
biological_process	establishment of protein localization to organelle	biological_process	1.3e-46	9651	36	Trichopus_zeylanicus_jcf7180002768270.40_CNL,Cucurbita_maxima_CmaCh05G007670.1_CNL,Oryza_punctata_OPUNC12G07830_CNL,Phyllostachys_edulis_PH02Gene30637.t1_CNL,Quercus_lobata_QL01p000749_CNL,Sorghum_bicolor_SbRio.08G024000_CNL,Setaria_italica_Seita.8G088900_CNL,Piper_nigrum_Pn16.423_CNL,Quercus_lobata_QL04p096475_CNL,Ipomoea_batatas_Itrk_sc0001439.1_g000007.1_CNL,Brassica_oleracea_Bo1g070930.1_CNL,…
cellular_component	plastid thylakoid	cellular_component	8.9e-06	9651	36	Glycine_soja_19G051436_CNL,Triticum_aestivum_TraesCS5D02G494300_CNL,Quercus_suber_XP_023904980.1_CNL,Mimulus_guttatus_Migut.A00636.1_CNL,Saccharum_spontaneum_Sspon.07G0015000-1A_CNL,Aquilegia_coerulea_Aqcoe7G107500_CNL,Rosa_multiflora_Rmu_sc0000908.1_g000021.1_CNL,Triticum_aestivum_TraesCS5D02G494000_CNL,Triticum_aestivum_TraesCS3A02G521100_CNL,Quercus_lobata_QL11p001962_TNL,Rosa_multiflora_Rmu_s…
biological_process	vesicle-mediated transport	biological_process	1.7e-08	9651	36	Oryza_brachyantha_OB07G19320.1_CNL,Malania_oleifera_Maole_015893.T1_CNL,Populus_alba_GWHPAAEP044703_CNL,Arachis_hypogaea_AH13G58860.1_CNL,Corchorus_capsularis_OMO73517_CNL,Petunia_axillaris_Peaxi162Scf00000g00843.1_CNL,Piper_nigrum_Pn16.423_CNL,Brassica_nigra_BniB025876-PA_TNL,Dichanthelium_oligosanthes_Do016828.1_CNL,Phyllostachys_edulis_PH02Gene06533.t1_CNL,Brassica_nigra_BniB028367-PA_TNL,Chim…
biological_process	regulation of localization	biological_process	4.3e-46	9651	35	Triticum_urartu_TRIUR3_20899-P1_CNL,Malania_oleifera_Maole_015893.T1_CNL,Oryza_punctata_OPUNC12G07830_CNL,Sorghum_bicolor_SbRio.08G024000_CNL,Setaria_italica_Seita.8G088900_CNL,Petunia_axillaris_Peaxi162Scf00000g00843.1_CNL,Piper_nigrum_Pn16.423_CNL,Brassica_nigra_BniB025876-PA_TNL,Cerasus_yedoensis_SPE6_g024480.1_CNL,Malus_domestica_MD05G1140600_TNL,Mangifera_indica_GWHPABLA027891_RNL,Hordeum_vu…
molecular_function	acyltransferase activity	molecular_function	1.4e-11	9651	35	Cucurbita_maxima_CmaCh05G007670.1_CNL,Abrus_precatorius_XP_009346661_TNL,Diospyros_lotus_Dlo_alt0083F-003-01.1_g00030.1_TNL,Oryza_rufipogon_GWHPACCP030689_CNL,Abrus_precatorius_XP_009344853_TNL,Lonicera_japonica_GWHPAAZE007208_CNL,Quercus_lobata_QL04p096475_CNL,Brassica_napus_2T00002994001_TNL,Malus_domestica_MD07G1259300_CNL,Solanum_chacoense_g23482.t1_CNL,Barbarea_vulgaris_maker-Contig706-snap-…
biological_process	carbohydrate derivative metabolic process	biological_process	1.3e-06	9651	35	Taraxacum_kok_saghyz_GWHPAAAA014211_TNL,Quercus_lobata_QL11p040938_CNL,Ananas_comosus_Aco001975.1_CNL,Chiococca_alba_g1867.t1_CNL,Oryza_rufipogon_GWHPACCP013543_CNL,Sesamum_indicum_SIN_1008148_CNL,Oryza_barthii_OBART02G11910_CNL,Arachis_monticola_EVM0009263.1_CNL,Solanum_melongena_Sme2.5_00108.1_g00009.1_CNL,Mimosa_pudica_Mimpu18016S30459_CNL,Boechera_retrofracta_BOERETT00029224_TNL,Quercus_suber…
biological_process	positive regulation of kinase activity	biological_process	8.5e-132	9651	35	Triticum_urartu_TRIUR3_20899-P1_CNL,Fragaria_nilgerrensis_GWHPABKC012058_CNL,Oryza_punctata_OPUNC12G07830_CNL,Sorghum_bicolor_SbRio.08G024000_CNL,Coffea_arabica_XP_027066702.1_CNL,Camelina_sativa_XP_019090314_TNL,Setaria_italica_Seita.8G088900_CNL,Rosa_chinensis_GWHPAAAF019762_CNL,Catharanthus_roseus_CRO_T024513_CNL,Eragrostis_curvula_TVU39602.1_CNL,Mangifera_indica_GWHPABLA027891_RNL,Camelina_sa…
biological_process	RNA modification	biological_process	8.7e-51	9651	35	Eragrostis_tef_Et_s2706-2.21-1_CNL,Sisymbrium_irio_SI_scaffold1724_45_TNL,Cercis_canadensis_Cerca445S24672_TNL,Cajanus_cajan_C.cajan_01500_TNL,Chiococca_alba_g7405.t1_CNL,Rosa_multiflora_Rmu_sc0002406.1_g000014.1_TNL,Pyrus_betuleafolia_GWHPAAYT042083_TNL,Capsicum_baccatum_CB.CBv1.2.scaffold1002.5_CNL,Eragrostis_tef_Et_s973-0.11-1_CNL,Rosa_multiflora_Rmu_sc0014755.1_g000001.1_TNL,Oryza_longistamin…
biological_process	regulation of reproductive process	biological_process	1.6e-15	9651	35	Punica_granatum_OWM80330.1_TNL,Puccinellia_tenuiflora_Pt_Chr0702607_CNL,Echinochloa_crus_galli_EC_v6.g088830.t1_CNL,Olyra_latifolia_Ola005859.1_CNL,Saccharum_spontaneum_Sspon.07G0002790-1A_CNL,Guadua_angustifolia_Gan013587_CNL,Medicago_truncatula_Medtr6g015665_TNL,Quercus_lobata_QL04p092107_CNL,Brassica_nigra_BniB025876-PA_TNL,Rhododendron_williamsianum_C3L33_02307-RA_CNL,Fragaria_ananassa_FAN_is…
biological_process	obsolete cofactor metabolic process	biological_process	2.4e-16	9651	35	Phyllostachys_edulis_PH02Gene33226.t1_CNL,Alnus_glutinosa_Alngl13546S07276_CNL,Aegilops_tauschii_AEGTA03908_CNL,Capsicum_chinense_CC.CCv1.2.scaffold792.5_TNL,Arachis_hypogaea_AH20G07270.1_CNL,Ananas_comosus_Aco001975.1_CNL,Chiococca_alba_g1867.t1_CNL,Oryza_rufipogon_GWHPACCP013543_CNL,Capsella_bursa_Cbp32219_CNL,Aethionema_arabicum_AA_scaffold4513_25_TNL,Solanum_melongena_Sme2.5_02412.1_g00001.1_…
biological_process	positive regulation of transferase activity	biological_process	2.4e-16	9651	35	Triticum_urartu_TRIUR3_20899-P1_CNL,Fragaria_nilgerrensis_GWHPABKC012058_CNL,Oryza_punctata_OPUNC12G07830_CNL,Sorghum_bicolor_SbRio.08G024000_CNL,Coffea_arabica_XP_027066702.1_CNL,Camelina_sativa_XP_019090314_TNL,Setaria_italica_Seita.8G088900_CNL,Rosa_chinensis_GWHPAAAF019762_CNL,Catharanthus_roseus_CRO_T024513_CNL,Eragrostis_curvula_TVU39602.1_CNL,Mangifera_indica_GWHPABLA027891_RNL,Camelina_sa…
biological_process	regulation of cell cycle	biological_process	2.5e-07	9651	35	Triticum_urartu_TRIUR3_20899-P1_CNL,Fragaria_nilgerrensis_GWHPABKC012058_CNL,Coffea_arabica_XP_027066702.1_CNL,Camelina_sativa_XP_019090314_TNL,Rosa_chinensis_GWHPAAAF019762_CNL,Chenopodium_pallidicaule_CP012296-RA_CNL,Brassica_nigra_BniB025876-PA_TNL,Catharanthus_roseus_CRO_T024513_CNL,Eragrostis_curvula_TVU39602.1_CNL,Mangifera_indica_GWHPABLA027891_RNL,Camelina_sativa_XP_010455624_TNL,Microthl…
cellular_component	obsolete cytosolic part	cellular_component	1.7e-24	9651	35	Brassica_nigra_BniB043799-PA_TNL,Liriodendron_chinense_Lchi35369_CNL,Petunia_axillaris_Peaxi162Scf00757g00220.1_CNL,Salix_brachista_GWHPAAZH019091_CNL,Leavenworthia_alabamica_LA_scaffold1290_12_CNL,Raphanus_sativus_Rsa10017239_TNL,Salix_brachista_GWHPAAZH019028_CNL,Boechera_retrofracta_BOERETT00048265_TNL,Brassica_nigra_BniB004914-PA_TNL,Malania_oleifera_Maole_000105.T1_CNL,Fragaria_nilgerrensis_…
biological_process	positive regulation of protein kinase activity	biological_process	1.7e-24	9651	35	Triticum_urartu_TRIUR3_20899-P1_CNL,Fragaria_nilgerrensis_GWHPABKC012058_CNL,Oryza_punctata_OPUNC12G07830_CNL,Sorghum_bicolor_SbRio.08G024000_CNL,Coffea_arabica_XP_027066702.1_CNL,Camelina_sativa_XP_019090314_TNL,Setaria_italica_Seita.8G088900_CNL,Rosa_chinensis_GWHPAAAF019762_CNL,Catharanthus_roseus_CRO_T024513_CNL,Eragrostis_curvula_TVU39602.1_CNL,Mangifera_indica_GWHPABLA027891_RNL,Camelina_sa…
molecular_function	ATP binding	molecular_function	3.3e-07	9651	35	Malania_oleifera_Maole_015893.T1_CNL,Pyrus_bretschneideri_XP_009336333.1_CNL,Cerasus_yedoensis_SPA0_g028760.1_CNL,Chiococca_alba_g7405.t1_CNL,Rubus_occidentalis_Ro06_G13351_CNL,Abrus_precatorius_XP_009336333_CNL,Brassica_nigra_BniB025876-PA_TNL,Pyrus_communis_pycom17g22110_CNL,Pyrus_betuleafolia_GWHPAAYT017315_CNL,Quercus_suber_XP_023912889.1_TNL,Fragaria_nilgerrensis_GWHPABKC023660_CNL,Malus_dom…
cellular_component	ribosome	cellular_component	2.5e-13	9651	35	Brassica_nigra_BniB043799-PA_TNL,Liriodendron_chinense_Lchi35369_CNL,Petunia_axillaris_Peaxi162Scf00757g00220.1_CNL,Chrysanthemum_seticuspe_Cse_sc001744.1_g010.1_TNL,Salix_brachista_GWHPAAZH019091_CNL,Chrysanthemum_seticuspe_Cse_sc009289.1_g040.1_TNL,Leavenworthia_alabamica_LA_scaffold1290_12_CNL,Raphanus_sativus_Rsa10017239_TNL,Salix_brachista_GWHPAAZH019028_CNL,Boechera_retrofracta_BOERETT00048…
biological_process	ribonucleoprotein complex biogenesis	biological_process	2.5e-13	9651	35	Liriodendron_chinense_Lchi35369_CNL,Chrysanthemum_seticuspe_Cse_sc000599.1_g010.1_CNL,Aethionema_arabicum_AA_scaffold5279_36_CNL,Hibiscus_syriacus_KAE8727186.1_CNL,Leavenworthia_alabamica_LA_scaffold1290_12_CNL,Corchorus_capsularis_OMO96266_CNL,Boechera_retrofracta_BOERETT00048265_TNL,Salix_brachista_GWHPAAZH019452_CNL,Acer_yangbiense_Acyan07G0180100.1_CNL,Brassica_nigra_BniB004914-PA_TNL,Chrysan…
biological_process	regulation of growth	biological_process	4.2e-24	9651	35	Punica_granatum_OWM80330.1_TNL,Barbarea_vulgaris_maker-Contig1329-snap-gene-0.47-mRNA-1_TNL,Medicago_truncatula_Medtr5g018910_RNL,Oryza_rufipogon_GWHPACCP030689_CNL,Taraxacum_kok_saghyz_GWHPAAAA012550_TNL,Pyrus_communis_pycom10g01270_TNL,Brassica_nigra_BniB025876-PA_TNL,Vitis_vinifera_VIT_218s0041g02190_TNL,Eriobotrya_japonica_EVM0028884_TNL,Quercus_lobata_QL05p061584_CNL,Pyrus_betuleafolia_GWHPA…
biological_process	activation of protein kinase activity	biological_process	4.2e-24	9651	35	Triticum_urartu_TRIUR3_20899-P1_CNL,Fragaria_nilgerrensis_GWHPABKC012058_CNL,Oryza_punctata_OPUNC12G07830_CNL,Sorghum_bicolor_SbRio.08G024000_CNL,Coffea_arabica_XP_027066702.1_CNL,Camelina_sativa_XP_019090314_TNL,Setaria_italica_Seita.8G088900_CNL,Rosa_chinensis_GWHPAAAF019762_CNL,Catharanthus_roseus_CRO_T024513_CNL,Eragrostis_curvula_TVU39602.1_CNL,Mangifera_indica_GWHPABLA027891_RNL,Camelina_sa…
molecular_function	adenyl ribonucleotide binding	molecular_function	4.2e-24	9651	35	Malania_oleifera_Maole_015893.T1_CNL,Pyrus_bretschneideri_XP_009336333.1_CNL,Cerasus_yedoensis_SPA0_g028760.1_CNL,Chiococca_alba_g7405.t1_CNL,Rubus_occidentalis_Ro06_G13351_CNL,Abrus_precatorius_XP_009336333_CNL,Brassica_nigra_BniB025876-PA_TNL,Pyrus_communis_pycom17g22110_CNL,Pyrus_betuleafolia_GWHPAAYT017315_CNL,Quercus_suber_XP_023912889.1_TNL,Fragaria_nilgerrensis_GWHPABKC023660_CNL,Malus_dom…
biological_process	cell population proliferation	biological_process	4.2e-24	9651	34	Oryza_punctata_OPUNC12G07830_CNL,Sorghum_bicolor_SbRio.08G024000_CNL,Diospyros_lotus_Dlo_alt0083F-003-01.1_g00030.1_TNL,Barbarea_vulgaris_maker-Contig1329-snap-gene-0.47-mRNA-1_TNL,Medicago_truncatula_Medtr5g018910_RNL,Oryza_rufipogon_GWHPACCP030689_CNL,Setaria_italica_Seita.8G088900_CNL,Chiococca_alba_g7405.t1_CNL,Pyrus_communis_pycom10g01270_TNL,Brassica_nigra_BniB025876-PA_TNL,Dichanthelium_ol…
biological_process	regulation of leaf development	biological_process	4.2e-24	9651	34	Arachis_ipaensis_XP_014631204.1_CNL,Barbarea_vulgaris_maker-Contig1329-snap-gene-0.47-mRNA-1_TNL,Medicago_truncatula_Medtr5g018910_RNL,Malus_baccata_MABA025881_CNL,Oryza_rufipogon_GWHPACCP030689_CNL,Aethionema_arabicum_AA_scaffold5279_36_CNL,Fragaria_nilgerrensis_GWHPABKC028210_TNL,Arachis_monticola_EVM0045855.1_CNL,Pyrus_communis_pycom10g01270_TNL,Vitis_vinifera_VIT_218s0041g02190_TNL,Eriobotrya…
biological_process	monoatomic ion transmembrane transport	biological_process	4.2e-24	9651	34	Phyllostachys_edulis_PH02Gene37380.t1_CNL,Malania_oleifera_Maole_015893.T1_CNL,Spinacia_oleracea_Spo07263_CNL,Aethionema_arabicum_AA_scaffold6761_11_CNL,Brassica_nigra_BniB025876-PA_TNL,Malus_domestica_MD05G1140600_TNL,Chenopodium_pallidicaule_CP021850-RA_CNL,Corchorus_capsularis_OMO94460_CNL,Handroanthus_impetiginosus_Haimp10012643m_CNL,Phyllostachys_edulis_PH02Gene43285.t1_CNL,Ananas_bracteatus…
cellular_component	photosynthetic membrane	cellular_component	4.1e-06	9651	34	Glycine_soja_19G051436_CNL,Triticum_aestivum_TraesCS5D02G494300_CNL,Saccharum_spontaneum_Sspon.07G0015000-1A_CNL,Aquilegia_coerulea_Aqcoe7G107500_CNL,Rosa_multiflora_Rmu_sc0000908.1_g000021.1_CNL,Triticum_aestivum_TraesCS5D02G494000_CNL,Triticum_aestivum_TraesCS3A02G521100_CNL,Quercus_lobata_QL11p001962_TNL,Rosa_multiflora_Rmu_sc0003069.1_g000053.1_CNL,Cerasus_yedoensis_SPE0_g039230.1_CNL,Triticu…
cellular_component	thylakoid membrane	cellular_component	1.8e-05	9651	34	Glycine_soja_19G051436_CNL,Triticum_aestivum_TraesCS5D02G494300_CNL,Saccharum_spontaneum_Sspon.07G0015000-1A_CNL,Aquilegia_coerulea_Aqcoe7G107500_CNL,Rosa_multiflora_Rmu_sc0000908.1_g000021.1_CNL,Triticum_aestivum_TraesCS5D02G494000_CNL,Triticum_aestivum_TraesCS3A02G521100_CNL,Quercus_lobata_QL11p001962_TNL,Rosa_multiflora_Rmu_sc0003069.1_g000053.1_CNL,Cerasus_yedoensis_SPE0_g039230.1_CNL,Triticu…
biological_process	peptidyl-amino acid modification	biological_process	1.8e-05	9651	34	Glycine_soja_18G049827_CNL,Echinochloa_crus_galli_EC_v6.g088830.t1_CNL,Oryza_punctata_OPUNC12G07830_CNL,Sorghum_bicolor_SbRio.08G024000_CNL,Glycine_max_Glyma18G280300_CNL,Arachis_hypogaea_AH01G00300.1_RNL,Gelsemium_sempervirens_augustus_masked-scaffold_61-processed-gene-1.3-mRNA-1_CNL,Setaria_italica_Seita.8G088900_CNL,Chenopodium_pallidicaule_CP012296-RA_CNL,Triticum_urartu_TRIUR3_06382-P1_CNL,M…
molecular_function	transmembrane receptor protein kinase activity	molecular_function	9.9e-42	9651	34	Brassica_napus_2T00140662001_TNL,Puccinellia_tenuiflora_Pt_Chr0702607_CNL,Triticum_urartu_TRIUR3_24281-P1_CNL,Olyra_latifolia_Ola005859.1_CNL,Daemonorops_jenkinsiana_DJ01Gene12534_CNL,Oryza_punctata_OPUNC08G04470_CNL,Aegilops_tauschii_AEGTA00009_CNL,Jatropha_curcas_Jcr4S05043.10_CNL,Brassica_oleracea_Bo3g012830.1_TNL,Gossypium_raimondii_D5.v1.pred_00022530-RA_CNL,Rhododendron_williamsianum_C3L33_…
biological_process	regionalization	biological_process	5.1e-05	9651	34	Abrus_precatorius_XP_009346661_TNL,Malus_baccata_MABA013467_CNL,Camelina_sativa_XP_019090314_TNL,Abrus_precatorius_XP_009344853_TNL,Cerasus_yedoensis_SPE0_g100590.1_CNL,Brassica_nigra_BniB025876-PA_TNL,Mangifera_indica_GWHPABLA019131_CNL,Phyllostachys_edulis_PH02Gene39747.t1_CNL,Camelina_sativa_XP_010455624_TNL,Dianthus_caryophyllus_Dca3254.1_CNL,Prunus_persica_Prupe.8G132200_CNL,Pyrus_bretschnei…
biological_process	organophosphate metabolic process	biological_process	1.1e-14	9651	34	Taraxacum_kok_saghyz_GWHPAAAA014211_TNL,Cucurbita_moschata_CmoCh14G005830.1_TNL,Quercus_lobata_QL11p040938_CNL,Ananas_comosus_Aco001975.1_CNL,Mimulus_guttatus_Migut.A00636.1_CNL,Chiococca_alba_g1867.t1_CNL,Oryza_rufipogon_GWHPACCP013543_CNL,Sesamum_indicum_SIN_1008148_CNL,Oryza_barthii_OBART02G11910_CNL,Arachis_monticola_EVM0009263.1_CNL,Musa_balbisiana_ITC1587_Bchr6_P16894_CNL,Quercus_suber_XP_0…
biological_process	obsolete cellular macromolecule catabolic process	biological_process	3.6e-05	9651	34	Camelina_sativa_XP_010496162_TNL,Oryza_rufipogon_GWHPACCP030689_CNL,Tectona_grandis_Tg12g10880.t1_CNL,Musa_balbisiana_ITC1587_Bchr5_P12034_CNL,Guadua_angustifolia_Gan013587_CNL,Saccharum_spontaneum_Sspon.07G0015000-1A_CNL,Camelina_sativa_XP_010496161_TNL,Populus_pruinosa_Ppr_502.22854_CNL,Corchorus_olitorius_OMO50182.1_CNL,Camelina_sativa_XP_010494569_TNL,Camelina_sativa_XP_019084097_TNL,Oryza_ru…
cellular_component	obsolete mitochondrial part	cellular_component	6.1e-91	9651	34	Dimocarpus_longan_Dlo_004619.1_CNL,Phyllostachys_edulis_PH02Gene30637.t1_CNL,Quercus_lobata_QL01p000749_CNL,Dimocarpus_longan_Dlo_012720.1_CNL,Taraxacum_kok_saghyz_GWHPAAAA014211_TNL,Punica_granatum_OWM87359.1_TNL,Ananas_comosus_Aco001975.1_CNL,Mimulus_guttatus_Migut.A00636.1_CNL,Dimocarpus_longan_Dlo_004617.1_CNL,Brassica_nigra_BniB025876-PA_TNL,Aquilegia_coerulea_Aqcoe7G107500_CNL,Malus_domesti…
biological_process	transcription by RNA polymerase II	biological_process	6.1e-91	9651	34	Solanum_melongena_Sme2.5_00179.1_g00023.1_CNL,Brachypodium_distachyon_Bradi1g51961_CNL,Camelina_sativa_XP_019087970_TNL,Potentilla_micrantha_23067_t_CNL,Camelina_sativa_XP_010449345_TNL,Ipomoea_triloba_itb13g02180_CNL,Arachis_ipaensis_NP_200007.1_CNL,Tectona_grandis_Tg10g15890.t1_CNL,Ipomoea_batatas_Itrk_sc0000456.1_g000015.1_CNL,Oryza_nivara_ONIVA06G28780_CNL,Triticum_aestivum_TraesCS7A02G021800…
biological_process	post-embryonic plant morphogenesis	biological_process	1.7e-26	9651	33	Barbarea_vulgaris_maker-Contig1329-snap-gene-0.47-mRNA-1_TNL,Malus_baccata_MABA013467_CNL,Medicago_truncatula_Medtr5g018910_RNL,Aethionema_arabicum_AA_scaffold5279_36_CNL,Pyrus_communis_pycom10g01270_TNL,Mangifera_indica_GWHPABLA019131_CNL,Vitis_vinifera_VIT_218s0041g02190_TNL,Eriobotrya_japonica_EVM0028884_TNL,Rosa_multiflora_Rmu_sc0007456.1_g000004.1_CNL,Phyllostachys_edulis_PH02Gene39747.t1_CN…
molecular_function	protein dimerization activity	molecular_function	3.2e-10	9651	33	Abrus_precatorius_XP_018501315_TNL,Oryza_punctata_OPUNC08G04470_CNL,Musa_balbisiana_ITC1587_Bchr5_P12034_CNL,Macadamia_integrifolia_Maca016632-RA_CNL,Arachis_hypogaea_AH13G11450.1_CNL,Brassica_nigra_BniB025876-PA_TNL,Rosa_multiflora_Rmu_sc0007456.1_g000004.1_CNL,Pyrus_betuleafolia_GWHPAAYT017315_CNL,Brassica_nigra_BniB028367-PA_TNL,Ipomoea_batatas_Itrk_sc0001507.1_g000002.1_CNL,Brassica_juncea_Bj…
biological_process	DNA metabolic process	biological_process	2.8e-13	9651	33	Dimocarpus_longan_Dlo_029966.1_CNL,Brassica_nigra_BniB043799-PA_TNL,Chenopodium_pallidicaule_CP012296-RA_CNL,Oryza_longistaminata_KN539757.1_FGP007_CNL,Quercus_lobata_QL07p004092_CNL,Brassica_oleracea_Bo5g021420.1_CNL,Camptotheca_acuminata_Cac_g013331.t1_CNL,Rubus_occidentalis_Ro03_G27224_CNL,Ipomoea_batatas_Itrk_sc0001507.1_g000002.1_CNL,Coriandrum_sativum_Cs10G02878.1_CNL,Mikania_micrantha_KAD6…
biological_process	detoxification	biological_process	1.6e-16	9651	32	Punica_granatum_OWM80330.1_TNL,Phyllostachys_edulis_PH02Gene33226.t1_CNL,Alnus_glutinosa_Alngl13546S07276_CNL,Oryza_punctata_OPUNC12G07830_CNL,Sorghum_bicolor_SbRio.08G024000_CNL,Punica_granatum_OWM87359.1_TNL,Setaria_italica_Seita.8G088900_CNL,Oryza_rufipogon_GWHPACCP018175_CNL,Oryza_longistaminata_KN541557.1_FGP001_CNL,Gossypium_raimondii_D5.v1.pred_00011786-RA_CNL,Capsella_bursa_Cbp32219_CNL,A…
molecular_function	catalytic activity, acting on RNA	molecular_function	1.6e-16	9651	32	Aegilops_tauschii_AEGTA03908_CNL,Hibiscus_syriacus_KAE8727186.1_CNL,Chiococca_alba_g7405.t1_CNL,Cercis_canadensis_Cerca547S09725_CNL,Corchorus_capsularis_OMO96266_CNL,Acer_yangbiense_Acyan07G0180100.1_CNL,Arachis_ipaensis_NP_200007.1_CNL,Actinidia_eriantha_DTZ79_20g04600_CNL,Cercis_canadensis_Cerca169S15804_CNL,Acer_yangbiense_Acyan02G0336900.1_CNL,Dioscorea_rotundata_Dr22116.1_CNL,Chamaecrista_f…
biological_process	regulation of response to alcohol	biological_process	9.6e-29	9651	32	Fragaria_vesca_gene03578-v2.0.a2-hybrid_CNL,Mimulus_guttatus_Migut.D01519.1_CNL,Arabidopsis_lyrata_AL6G46820.t1_TNL,Aethionema_arabicum_AA_scaffold6113_13_TNL,Dioscorea_rotundata_Dr20146.1_CNL,Taraxacum_kok_saghyz_GWHPAAAA012550_TNL,Aquilegia_coerulea_Aqcoe7G107500_CNL,Eutrema_salsugineum_Thhalv10028393m_TNL,Acer_yangbiense_Acyan03G0322600.1_CNL,Brassica_napus_2T00048544001_TNL,Quercus_lobata_QL1…
biological_process	response to red or far red light	biological_process	9.9e-28	9651	32	Averrhoa_carambola_GWHPABKE005711_CNL,Raphanus_sativus_Rsa10025477_TNL,Rosa_multiflora_Rmu_sc0009787.1_g000017.1_CNL,Brassica_juncea_BjuA013204_TNL,Fagus_sylvatica_FSB012997001_CNL,Tarenaya_hassleriana_Th25216_TNL,Capsella_bursa_Cbp32219_CNL,Camelina_sativa_XP_010455634_TNL,Arabidopsis_thaliana_AT4G12010_TNL,Coriandrum_sativum_Cs10G02878.1_CNL,Capsella_bursa_Cbp16373_TNL,Microthlaspi_erraticum_CA…
biological_process	response to hydrogen peroxide	biological_process	1.4e-16	9651	32	Bonia_amplexicaulis_Bam013841_CNL,Oryza_nivara_ONIVA03G01340_CNL,Beta_patula_pat_g1213_CNL,Suaeda_aralocaspica_GOSA_00012863-RA_CNL,Echinochloa_crus_galli_EC_v6.g026325.t1_CNL,Raddia_guianensis_Rgu018570_CNL,Triticum_aestivum_TraesCS3D02G029100_CNL,Guadua_angustifolia_Gan013700_CNL,Camelina_sativa_XP_010437375_TNL,Chrysanthemum_seticuspe_Cse_sc013335.1_g050.1_TNL,Cenchrus_americanus_GLEAN_1000972…
biological_process	regulation of abscisic acid-activated signaling pathway	biological_process	2.7e-05	9651	32	Fragaria_vesca_gene03578-v2.0.a2-hybrid_CNL,Mimulus_guttatus_Migut.D01519.1_CNL,Arabidopsis_lyrata_AL6G46820.t1_TNL,Aethionema_arabicum_AA_scaffold6113_13_TNL,Dioscorea_rotundata_Dr20146.1_CNL,Taraxacum_kok_saghyz_GWHPAAAA012550_TNL,Aquilegia_coerulea_Aqcoe7G107500_CNL,Eutrema_salsugineum_Thhalv10028393m_TNL,Acer_yangbiense_Acyan03G0322600.1_CNL,Brassica_napus_2T00048544001_TNL,Quercus_lobata_QL1…
molecular_function	transmembrane receptor protein serine/threonine kinase activity	molecular_function	2.1e-51	9651	32	Brassica_napus_2T00140662001_TNL,Puccinellia_tenuiflora_Pt_Chr0702607_CNL,Triticum_urartu_TRIUR3_24281-P1_CNL,Olyra_latifolia_Ola005859.1_CNL,Daemonorops_jenkinsiana_DJ01Gene12534_CNL,Oryza_punctata_OPUNC08G04470_CNL,Aegilops_tauschii_AEGTA00009_CNL,Jatropha_curcas_Jcr4S05043.10_CNL,Brassica_oleracea_Bo3g012830.1_TNL,Gossypium_raimondii_D5.v1.pred_00022530-RA_CNL,Rhododendron_williamsianum_C3L33_…
biological_process	regulation of cellular response to alcohol	biological_process	2.7e-05	9651	32	Fragaria_vesca_gene03578-v2.0.a2-hybrid_CNL,Mimulus_guttatus_Migut.D01519.1_CNL,Arabidopsis_lyrata_AL6G46820.t1_TNL,Aethionema_arabicum_AA_scaffold6113_13_TNL,Dioscorea_rotundata_Dr20146.1_CNL,Taraxacum_kok_saghyz_GWHPAAAA012550_TNL,Aquilegia_coerulea_Aqcoe7G107500_CNL,Eutrema_salsugineum_Thhalv10028393m_TNL,Acer_yangbiense_Acyan03G0322600.1_CNL,Brassica_napus_2T00048544001_TNL,Quercus_lobata_QL1…
biological_process	protein-DNA complex organization	biological_process	2.1e-51	9651	32	Echinochloa_crus_galli_EC_v6.g088830.t1_CNL,Oryza_nivara_ONIVA02G26740_CNL,Chenopodium_pallidicaule_CP012296-RA_CNL,Acer_yangbiense_Acyan04G0255400.1_CNL,Quercus_lobata_QL04p092107_CNL,Oryza_longistaminata_KN539757.1_FGP007_CNL,Quercus_lobata_QL07p004092_CNL,Brassica_oleracea_Bo5g021420.1_CNL,Rubus_occidentalis_Ro03_G27224_CNL,Ipomoea_batatas_Itrk_sc0001507.1_g000002.1_CNL,Salix_brachista_GWHPAAZ…
biological_process	enzyme-linked receptor protein signaling pathway	biological_process	2.7e-05	9651	32	Brassica_napus_2T00140662001_TNL,Puccinellia_tenuiflora_Pt_Chr0702607_CNL,Triticum_urartu_TRIUR3_24281-P1_CNL,Olyra_latifolia_Ola005859.1_CNL,Daemonorops_jenkinsiana_DJ01Gene12534_CNL,Oryza_punctata_OPUNC08G04470_CNL,Aegilops_tauschii_AEGTA00009_CNL,Jatropha_curcas_Jcr4S05043.10_CNL,Brassica_oleracea_Bo3g012830.1_TNL,Gossypium_raimondii_D5.v1.pred_00022530-RA_CNL,Rhododendron_williamsianum_C3L33_…
biological_process	transmembrane receptor protein serine/threonine kinase signaling pathway	biological_process	2.1e-51	9651	32	Brassica_napus_2T00140662001_TNL,Puccinellia_tenuiflora_Pt_Chr0702607_CNL,Triticum_urartu_TRIUR3_24281-P1_CNL,Olyra_latifolia_Ola005859.1_CNL,Daemonorops_jenkinsiana_DJ01Gene12534_CNL,Oryza_punctata_OPUNC08G04470_CNL,Aegilops_tauschii_AEGTA00009_CNL,Jatropha_curcas_Jcr4S05043.10_CNL,Brassica_oleracea_Bo3g012830.1_TNL,Gossypium_raimondii_D5.v1.pred_00022530-RA_CNL,Rhododendron_williamsianum_C3L33_…
biological_process	cell development	biological_process	1.4e-34	9651	32	Punica_granatum_OWM80330.1_TNL,Abrus_precatorius_XP_009346661_TNL,Populus_alba_GWHPAAEP044703_CNL,Diospyros_lotus_Dlo_alt0083F-003-01.1_g00030.1_TNL,Abrus_precatorius_XP_009344853_TNL,Ananas_comosus_Aco001975.1_CNL,Brassica_nigra_BniB025876-PA_TNL,Malus_domestica_MD07G1259300_CNL,Cerasus_yedoensis_SPE6_g024480.1_CNL,Rosa_multiflora_Rmu_sc0007456.1_g000004.1_CNL,Punica_granatum_OWM80332.1_TNL,Sola…
biological_process	obsolete aging	biological_process	1.4e-34	9651	32	Bonia_amplexicaulis_Bam013841_CNL,Oryza_nivara_ONIVA03G01340_CNL,Beta_patula_pat_g1213_CNL,Suaeda_aralocaspica_GOSA_00012863-RA_CNL,Echinochloa_crus_galli_EC_v6.g026325.t1_CNL,Raddia_guianensis_Rgu018570_CNL,Triticum_aestivum_TraesCS3D02G029100_CNL,Guadua_angustifolia_Gan013700_CNL,Linum_usitatissimum_Lus10010223_TNL,Cenchrus_americanus_GLEAN_10009723_CNL,Triticum_urartu_TRIUR3_28246-P1_CNL,Olyra…
biological_process	cell growth	biological_process	4.7e-06	9651	32	Punica_granatum_OWM80330.1_TNL,Taraxacum_kok_saghyz_GWHPAAAA012550_TNL,Brassica_nigra_BniB025876-PA_TNL,Malus_domestica_MD07G1259300_CNL,Rosa_multiflora_Rmu_sc0007456.1_g000004.1_CNL,Ipomoea_batatas_Itrk_sc0000456.1_g000015.1_CNL,Quercus_lobata_QL05p061584_CNL,Punica_granatum_OWM80332.1_TNL,Eucalyptus_grandis_Eucgr.I02496_CNL,Boechera_retrofracta_BOERETT00029224_TNL,Fagus_sylvatica_FSB013725601_C…
biological_process	ribosome biogenesis	biological_process	1.2e-07	9651	31	Liriodendron_chinense_Lchi35369_CNL,Chrysanthemum_seticuspe_Cse_sc000599.1_g010.1_CNL,Aethionema_arabicum_AA_scaffold5279_36_CNL,Hibiscus_syriacus_KAE8727186.1_CNL,Leavenworthia_alabamica_LA_scaffold1290_12_CNL,Corchorus_capsularis_OMO96266_CNL,Boechera_retrofracta_BOERETT00048265_TNL,Salix_brachista_GWHPAAZH019452_CNL,Acer_yangbiense_Acyan07G0180100.1_CNL,Brassica_nigra_BniB004914-PA_TNL,Chrysan…
biological_process	activation of immune response	biological_process	9.2e-47	9651	31	Raphanus_sativus_Rsa10025477_TNL,Arachis_ipaensis_XP_014631204.1_CNL,Malus_baccata_MABA025881_CNL,Brassica_juncea_BjuA013204_TNL,Fragaria_nilgerrensis_GWHPABKC028210_TNL,Tarenaya_hassleriana_Th25216_TNL,Arachis_monticola_EVM0045855.1_CNL,Brassica_nigra_BniB025876-PA_TNL,Camelina_sativa_XP_010455634_TNL,Arachis_hypogaea_AH20G09240.1_CNL,Arabidopsis_thaliana_AT4G12010_TNL,Capsella_bursa_Cbp16373_TN…
molecular_function	protein-containing complex binding	molecular_function	9.2e-47	9651	31	Echinochloa_crus_galli_EC_v6.g088830.t1_CNL,Petunia_axillaris_Peaxi162Scf00757g00220.1_CNL,Chrysanthemum_seticuspe_Cse_sc000599.1_g010.1_CNL,Brassica_nigra_BniB025876-PA_TNL,Chrysanthemum_seticuspe_Cse_sc001384.1_g150.1_CNL,Oryza_longistaminata_KN539757.1_FGP007_CNL,Oryza_nivara_ONIVA06G28780_CNL,Pisum_sativum_Psat5g306400_RNL,Oryza_granulata_GWHPAAKB006419_CNL,Sisymbrium_irio_SI_scaffold1248_3_T…
molecular_function	carbohydrate binding	molecular_function	9.1e-05	9651	31	Camelina_sativa_XP_010437371_TNL,Barbarea_vulgaris_maker-Contig378-snap-gene-0.87-mRNA-1_TNL,Papaver_somniferum_GWHPAAFE010230_CNL,Cardamine_hirsuta_CARHR174090_CNL,Eutrema_salsugineum_Thhalv10010076m_TNL,Catharanthus_roseus_CRO_T001998_CNL,Ipomoea_nil_XP_019183857.1_CNL,Malus_domestica_MD05G1131900_TNL,Eriobotrya_japonica_EVM0016787_TNL,Echinochloa_crus_galli_EC_v6.g044604.t1_CNL,Echinochloa_cru…
biological_process	regulation of transcription by RNA polymerase II	biological_process	1.4e-10	9651	31	Solanum_melongena_Sme2.5_00179.1_g00023.1_CNL,Brachypodium_distachyon_Bradi1g51961_CNL,Camelina_sativa_XP_019087970_TNL,Potentilla_micrantha_23067_t_CNL,Camelina_sativa_XP_010449345_TNL,Ipomoea_triloba_itb13g02180_CNL,Tectona_grandis_Tg10g15890.t1_CNL,Ipomoea_batatas_Itrk_sc0000456.1_g000015.1_CNL,Oryza_nivara_ONIVA06G28780_CNL,Triticum_aestivum_TraesCS7A02G021800_CNL,Salix_brachista_GWHPAAZH0194…
biological_process	regulation of mitotic cell cycle	biological_process	3.1e-22	9651	31	Triticum_urartu_TRIUR3_20899-P1_CNL,Fragaria_nilgerrensis_GWHPABKC012058_CNL,Coffea_arabica_XP_027066702.1_CNL,Camelina_sativa_XP_019090314_TNL,Rosa_chinensis_GWHPAAAF019762_CNL,Catharanthus_roseus_CRO_T024513_CNL,Eragrostis_curvula_TVU39602.1_CNL,Mangifera_indica_GWHPABLA027891_RNL,Camelina_sativa_XP_010455624_TNL,Microthlaspi_erraticum_CAA7026689.1_RNL,Leavenworthia_alabamica_LA_scaffold664_9_T…
cellular_component	chloroplast thylakoid membrane	cellular_component	3e-20	9651	30	Glycine_soja_19G051436_CNL,Triticum_aestivum_TraesCS5D02G494300_CNL,Saccharum_spontaneum_Sspon.07G0015000-1A_CNL,Aquilegia_coerulea_Aqcoe7G107500_CNL,Triticum_aestivum_TraesCS5D02G494000_CNL,Triticum_aestivum_TraesCS3A02G521100_CNL,Quercus_lobata_QL11p001962_TNL,Cerasus_yedoensis_SPE0_g039230.1_CNL,Triticum_turgidum_TRITD5Bv1G233140_CNL,Lolium_perenne_maker-scaffold_345|ref0045823-exonerate_est2g…
molecular_function	phosphoric ester hydrolase activity	molecular_function	1.6e-39	9651	30	Eragrostis_curvula_TVU44154.1_CNL,Pyrus_betuleafolia_GWHPAAYT043964_TNL,Fragaria_vesca_gene03578-v2.0.a2-hybrid_CNL,Dioscorea_rotundata_Dr20146.1_CNL,Striga_asiatica_SGA_v2.0_scaffold69T23256_CNL,Nyssa_sinensis_Nsi07095_CNL,Fragaria_nilgerrensis_GWHPABKC016223_CNL,Acer_yangbiense_Acyan03G0322600.1_CNL,Fagus_sylvatica_FSB014434601_CNL,Quercus_suber_XP_023912889.1_TNL,Fragaria_ananassa_FAN_iscf0003…
biological_process	positive regulation of intracellular signal transduction	biological_process	8.8e-13	9651	30	Triticum_urartu_TRIUR3_20899-P1_CNL,Fragaria_nilgerrensis_GWHPABKC012058_CNL,Oryza_punctata_OPUNC12G07830_CNL,Sorghum_bicolor_SbRio.08G024000_CNL,Camelina_sativa_XP_019090314_TNL,Setaria_italica_Seita.8G088900_CNL,Rosa_chinensis_GWHPAAAF019762_CNL,Leavenworthia_alabamica_LA_scaffold1290_12_CNL,Mangifera_indica_GWHPABLA027891_RNL,Camelina_sativa_XP_010455624_TNL,Microthlaspi_erraticum_CAA7026689.1…
biological_process	activation of innate immune response	biological_process	3.4e-33	9651	30	Raphanus_sativus_Rsa10025477_TNL,Arachis_ipaensis_XP_014631204.1_CNL,Malus_baccata_MABA025881_CNL,Brassica_juncea_BjuA013204_TNL,Fragaria_nilgerrensis_GWHPABKC028210_TNL,Tarenaya_hassleriana_Th25216_TNL,Arachis_monticola_EVM0045855.1_CNL,Camelina_sativa_XP_010455634_TNL,Arachis_hypogaea_AH20G09240.1_CNL,Arabidopsis_thaliana_AT4G12010_TNL,Capsella_bursa_Cbp16373_TNL,Microthlaspi_erraticum_CAA70548…
biological_process	cellular response to chemical stress	biological_process	3.4e-33	9651	30	Malania_oleifera_Maole_015893.T1_CNL,Oryza_punctata_OPUNC12G07830_CNL,Sorghum_bicolor_SbRio.08G024000_CNL,Quercus_lobata_QL02p102304_TNL,Punica_granatum_OWM87359.1_TNL,Setaria_italica_Seita.8G088900_CNL,Oryza_rufipogon_GWHPACCP018175_CNL,Oryza_longistaminata_KN541557.1_FGP001_CNL,Gossypium_raimondii_D5.v1.pred_00011786-RA_CNL,Chiococca_alba_g2851.t1_CNL,Aquilegia_coerulea_Aqcoe7G107500_CNL,Quercu…
molecular_function	structural molecule activity	molecular_function	4.2e-43	9651	30	Oryza_brachyantha_OB07G19320.1_CNL,Brassica_nigra_BniB043799-PA_TNL,Liriodendron_chinense_Lchi35369_CNL,Petunia_axillaris_Peaxi162Scf00757g00220.1_CNL,Chrysanthemum_seticuspe_Cse_sc001744.1_g010.1_TNL,Chrysanthemum_seticuspe_Cse_sc009289.1_g040.1_TNL,Leavenworthia_alabamica_LA_scaffold1290_12_CNL,Raphanus_sativus_Rsa10017239_TNL,Boechera_retrofracta_BOERETT00048265_TNL,Brassica_nigra_BniB004914-P…
biological_process	response to cadmium ion	biological_process	8.9e-05	9651	30	Dimocarpus_longan_Dlo_029966.1_CNL,Punica_granatum_OWM80330.1_TNL,Phyllostachys_edulis_PH02Gene33226.t1_CNL,Chiococca_alba_g1867.t1_CNL,Aquilegia_coerulea_Aqcoe7G107500_CNL,Fragaria_nilgerrensis_GWHPABKC016223_CNL,Sclerocarya_birrea_Sclbi362S11803_SCLBI_CNL,Quercus_lobata_QL11p001962_TNL,Fagus_sylvatica_FSB013214601_CNL,Dioscorea_rotundata_Dr22116.1_CNL,Punica_granatum_OWM80332.1_TNL,Fragaria_ana…
cellular_component	plastid thylakoid membrane	cellular_component	8.9e-05	9651	30	Glycine_soja_19G051436_CNL,Triticum_aestivum_TraesCS5D02G494300_CNL,Saccharum_spontaneum_Sspon.07G0015000-1A_CNL,Aquilegia_coerulea_Aqcoe7G107500_CNL,Triticum_aestivum_TraesCS5D02G494000_CNL,Triticum_aestivum_TraesCS3A02G521100_CNL,Quercus_lobata_QL11p001962_TNL,Cerasus_yedoensis_SPE0_g039230.1_CNL,Triticum_turgidum_TRITD5Bv1G233140_CNL,Lolium_perenne_maker-scaffold_345|ref0045823-exonerate_est2g…
molecular_function	transition metal ion binding	molecular_function	4.2e-24	9651	30	Oryza_barthii_OBART01G03230_CNL,Abrus_precatorius_XP_009346661_TNL,Punica_granatum_OWM87359.1_TNL,Abrus_precatorius_XP_009344853_TNL,Gossypium_raimondii_D5.v1.pred_00011786-RA_CNL,Medicago_truncatula_Medtr6g015665_TNL,Mimulus_guttatus_Migut.A00636.1_CNL,Piper_nigrum_Pn13.1975_CNL,Aquilegia_coerulea_Aqcoe7G107500_CNL,Musa_balbisiana_ITC1587_Bchr6_P16894_CNL,Quercus_lobata_QL11p001962_TNL,Brassica_…
biological_process	monoatomic cation transport	biological_process	9.3e-07	9651	30	Phyllostachys_edulis_PH02Gene37380.t1_CNL,Malania_oleifera_Maole_015893.T1_CNL,Aethionema_arabicum_AA_scaffold6761_11_CNL,Medicago_truncatula_Medtr6g015665_TNL,Brassica_nigra_BniB025876-PA_TNL,Chenopodium_pallidicaule_CP021850-RA_CNL,Corchorus_capsularis_OMO94460_CNL,Handroanthus_impetiginosus_Haimp10012643m_CNL,Ananas_bracteatus_Aco016958.1.mrna1_CNL,Glycyrrhiza_uralensis_Glyur000079s00008925_TN…
biological_process	protein modification by small protein conjugation	biological_process	9.6e-19	9651	30	Cucurbita_maxima_CmaCh05G007670.1_CNL,Abrus_precatorius_XP_009346661_TNL,Oryza_rufipogon_GWHPACCP030689_CNL,Abrus_precatorius_XP_009344853_TNL,Quercus_lobata_QL04p096475_CNL,Brassica_napus_2T00002994001_TNL,Malus_domestica_MD07G1259300_CNL,Barbarea_vulgaris_maker-Contig706-snap-gene-0.27-mRNA-1_TNL,Coriandrum_sativum_Cs10G02878.1_CNL,Brassica_napus_2T00027249001_TNL,Sisymbrium_irio_SI_scaffold124…
cellular_component	membrane protein complex	cellular_component	4.5e-05	9651	29	Oryza_brachyantha_OB07G19320.1_CNL,Phyllostachys_edulis_PH02Gene30637.t1_CNL,Quercus_lobata_QL01p000749_CNL,Arachis_hypogaea_AH13G58860.1_CNL,Diospyros_lotus_Dlo_alt0083F-003-01.1_g00030.1_TNL,Taraxacum_kok_saghyz_GWHPAAAA014211_TNL,Corchorus_capsularis_OMO73517_CNL,Piper_nigrum_Pn16.423_CNL,Dichanthelium_oligosanthes_Do016828.1_CNL,Ipomoea_batatas_Itrk_sc0001439.1_g000007.1_CNL,Brassica_oleracea…
biological_process	organic hydroxy compound metabolic process	biological_process	4.5e-05	9651	29	Diospyros_oleifera_original_scaffold_2523.164_CNL,Arabidopsis_lyrata_AL6G46820.t1_TNL,Aethionema_arabicum_AA_scaffold6113_13_TNL,Glycyrrhiza_uralensis_Glyur000531s00022806_TNL,Saccharum_spontaneum_Sspon.07G0020200-3D_CNL,Striga_asiatica_SGA_v2.0_scaffold69T23256_CNL,Brassica_nigra_BniB003381-PA_CNL,Brassica_nigra_BniB025876-PA_TNL,Solanum_melongena_Sme2.5_02412.1_g00001.1_CNL,Eutrema_salsugineum_…
biological_process	hormone metabolic process	biological_process	4.5e-05	9651	29	Diospyros_oleifera_original_scaffold_2523.164_CNL,Arabidopsis_lyrata_AL6G46820.t1_TNL,Aethionema_arabicum_AA_scaffold6113_13_TNL,Glycyrrhiza_uralensis_Glyur000531s00022806_TNL,Coffea_arabica_XP_027066702.1_CNL,Catharanthus_roseus_CRO_T024513_CNL,Eutrema_salsugineum_Thhalv10028393m_TNL,Dryas_drummondii_Drydr394S11589_RNL,Brassica_napus_2T00048544001_TNL,Eragrostis_curvula_TVU39602.1_CNL,Sisymbrium…
biological_process	jasmonic acid mediated signaling pathway	biological_process	8.3e-35	9651	29	Arachis_ipaensis_XP_014631204.1_CNL,Malus_baccata_MABA025881_CNL,Fragaria_nilgerrensis_GWHPABKC028210_TNL,Arachis_monticola_EVM0045855.1_CNL,Ammopiptanthus_nanus_EVM0007542.3_R0.1.5aa28d6c_TNL,Rosa_multiflora_Rmu_sc0000645.1_g000016.1_RNL,Arachis_hypogaea_AH20G09240.1_CNL,Prunus_dulcis_Prudul26A027982_CNL,Camelina_sativa_XP_010481619_TNL,Boechera_retrofracta_BOERETT00040718_TNL,Dichanthelium_olig…
biological_process	cellular homeostasis	biological_process	8.3e-35	9651	29	Oryza_barthii_OBART01G03230_CNL,Sesamum_indicum_SIN_1020100_CNL,Alnus_glutinosa_Alngl13546S07276_CNL,Oryza_punctata_OPUNC12G07830_CNL,Sorghum_bicolor_SbRio.08G024000_CNL,Rosa_multiflora_Rmu_sc0009787.1_g000017.1_CNL,Setaria_italica_Seita.8G088900_CNL,Oryza_rufipogon_GWHPACCP018175_CNL,Ananas_comosus_Aco001975.1_CNL,Oryza_longistaminata_KN541557.1_FGP001_CNL,Medicago_truncatula_Medtr6g015665_TNL,C…
biological_process	cellular response to jasmonic acid stimulus	biological_process	8.3e-35	9651	29	Arachis_ipaensis_XP_014631204.1_CNL,Malus_baccata_MABA025881_CNL,Fragaria_nilgerrensis_GWHPABKC028210_TNL,Arachis_monticola_EVM0045855.1_CNL,Ammopiptanthus_nanus_EVM0007542.3_R0.1.5aa28d6c_TNL,Rosa_multiflora_Rmu_sc0000645.1_g000016.1_RNL,Arachis_hypogaea_AH20G09240.1_CNL,Prunus_dulcis_Prudul26A027982_CNL,Camelina_sativa_XP_010481619_TNL,Boechera_retrofracta_BOERETT00040718_TNL,Dichanthelium_olig…
biological_process	cellular response to fatty acid	biological_process	8.3e-35	9651	29	Arachis_ipaensis_XP_014631204.1_CNL,Malus_baccata_MABA025881_CNL,Fragaria_nilgerrensis_GWHPABKC028210_TNL,Arachis_monticola_EVM0045855.1_CNL,Ammopiptanthus_nanus_EVM0007542.3_R0.1.5aa28d6c_TNL,Rosa_multiflora_Rmu_sc0000645.1_g000016.1_RNL,Arachis_hypogaea_AH20G09240.1_CNL,Prunus_dulcis_Prudul26A027982_CNL,Camelina_sativa_XP_010481619_TNL,Boechera_retrofracta_BOERETT00040718_TNL,Dichanthelium_olig…
biological_process	stress-activated protein kinase signaling cascade	biological_process	8.3e-35	9651	29	Triticum_urartu_TRIUR3_20899-P1_CNL,Fragaria_nilgerrensis_GWHPABKC012058_CNL,Coffea_arabica_XP_027066702.1_CNL,Camelina_sativa_XP_019090314_TNL,Rosa_chinensis_GWHPAAAF019762_CNL,Catharanthus_roseus_CRO_T024513_CNL,Eragrostis_curvula_TVU39602.1_CNL,Mangifera_indica_GWHPABLA027891_RNL,Camelina_sativa_XP_010455624_TNL,Microthlaspi_erraticum_CAA7026689.1_RNL,Leavenworthia_alabamica_LA_scaffold664_9_T…
molecular_function	monoatomic ion transmembrane transporter activity	molecular_function	4.3e-38	9651	29	Phyllostachys_edulis_PH02Gene37380.t1_CNL,Spinacia_oleracea_Spo07263_CNL,Aethionema_arabicum_AA_scaffold6761_11_CNL,Chenopodium_pallidicaule_CP021850-RA_CNL,Corchorus_capsularis_OMO94460_CNL,Handroanthus_impetiginosus_Haimp10012643m_CNL,Phyllostachys_edulis_PH02Gene43285.t1_CNL,Ananas_bracteatus_Aco016958.1.mrna1_CNL,Glycyrrhiza_uralensis_Glyur000079s00008925_TNL,Rosa_multiflora_Rmu_sc0004035.1_g…
biological_process	locomotion	biological_process	8.1e-12	9651	29	Punica_granatum_OWM80330.1_TNL,Rosa_multiflora_Rmu_sc0003043.1_g000011.1_CNL,Pyrus_bretschneideri_XP_009336333.1_CNL,Cerasus_yedoensis_SPA0_g028760.1_CNL,Rubus_occidentalis_Ro06_G13351_CNL,Abrus_precatorius_XP_009336333_CNL,Cerasus_yedoensis_SPA0_g028740.1_CNL,Brassica_nigra_BniB025876-PA_TNL,Pyrus_communis_pycom17g22110_CNL,Fragaria_nilgerrensis_GWHPABKC023660_CNL,Potentilla_micrantha_30397_t_CN…
biological_process	regulation of leaf senescence	biological_process	2.1e-10	9651	29	Arachis_ipaensis_XP_014631204.1_CNL,Barbarea_vulgaris_maker-Contig1329-snap-gene-0.47-mRNA-1_TNL,Medicago_truncatula_Medtr5g018910_RNL,Malus_baccata_MABA025881_CNL,Oryza_rufipogon_GWHPACCP030689_CNL,Fragaria_nilgerrensis_GWHPABKC028210_TNL,Arachis_monticola_EVM0045855.1_CNL,Pyrus_communis_pycom10g01270_TNL,Vitis_vinifera_VIT_218s0041g02190_TNL,Eriobotrya_japonica_EVM0028884_TNL,Pyrus_betuleafolia…
biological_process	cellular detoxification	biological_process	2.9e-06	9651	28	Punica_granatum_OWM80330.1_TNL,Phyllostachys_edulis_PH02Gene33226.t1_CNL,Alnus_glutinosa_Alngl13546S07276_CNL,Oryza_punctata_OPUNC12G07830_CNL,Sorghum_bicolor_SbRio.08G024000_CNL,Punica_granatum_OWM87359.1_TNL,Setaria_italica_Seita.8G088900_CNL,Oryza_rufipogon_GWHPACCP018175_CNL,Oryza_longistaminata_KN541557.1_FGP001_CNL,Gossypium_raimondii_D5.v1.pred_00011786-RA_CNL,Aquilegia_coerulea_Aqcoe7G107…
biological_process	protein ubiquitination	biological_process	1.2e-19	9651	28	Cucurbita_maxima_CmaCh05G007670.1_CNL,Abrus_precatorius_XP_009346661_TNL,Oryza_rufipogon_GWHPACCP030689_CNL,Abrus_precatorius_XP_009344853_TNL,Quercus_lobata_QL04p096475_CNL,Brassica_napus_2T00002994001_TNL,Malus_domestica_MD07G1259300_CNL,Barbarea_vulgaris_maker-Contig706-snap-gene-0.27-mRNA-1_TNL,Coriandrum_sativum_Cs10G02878.1_CNL,Brassica_napus_2T00027249001_TNL,Artocarpus_altilis_Aa172062g00…
biological_process	organonitrogen compound catabolic process	biological_process	1.2e-24	9651	28	Camelina_sativa_XP_010496162_TNL,Fagopyrum_esculentum_Fes_sc0002407.1.g000020.aua.1_CNL,Oryza_rufipogon_GWHPACCP030689_CNL,Tectona_grandis_Tg12g10880.t1_CNL,Saccharum_spontaneum_Sspon.07G0015000-1A_CNL,Camelina_sativa_XP_010496161_TNL,Populus_pruinosa_Ppr_502.22854_CNL,Corchorus_olitorius_OMO50182.1_CNL,Camelina_sativa_XP_019084097_TNL,Oryza_granulata_GWHPAAKB006419_CNL,Oryza_rufipogon_GWHPACCP02…
biological_process	cellular ketone metabolic process	biological_process	3.3e-11	9651	28	Capsicum_chinense_CC.CCv1.2.scaffold792.5_TNL,Arabidopsis_lyrata_AL6G46820.t1_TNL,Aethionema_arabicum_AA_scaffold6113_13_TNL,Glycyrrhiza_uralensis_Glyur000531s00022806_TNL,Coffea_arabica_XP_027066702.1_CNL,Solanum_melongena_Sme2.5_02412.1_g00001.1_CNL,Catharanthus_roseus_CRO_T024513_CNL,Eutrema_salsugineum_Thhalv10028393m_TNL,Dryas_drummondii_Drydr394S11589_RNL,Brassica_napus_2T00048544001_TNL,Er…
biological_process	taxis	biological_process	5.6e-22	9651	28	Punica_granatum_OWM80330.1_TNL,Rosa_multiflora_Rmu_sc0003043.1_g000011.1_CNL,Pyrus_bretschneideri_XP_009336333.1_CNL,Cerasus_yedoensis_SPA0_g028760.1_CNL,Rubus_occidentalis_Ro06_G13351_CNL,Abrus_precatorius_XP_009336333_CNL,Cerasus_yedoensis_SPA0_g028740.1_CNL,Pyrus_communis_pycom17g22110_CNL,Fragaria_nilgerrensis_GWHPABKC023660_CNL,Potentilla_micrantha_30397_t_CNL,Malus_domestica_MD17G1216600_CN…
biological_process	hormone biosynthetic process	biological_process	4.3e-29	9651	28	Arabidopsis_lyrata_AL6G46820.t1_TNL,Aethionema_arabicum_AA_scaffold6113_13_TNL,Glycyrrhiza_uralensis_Glyur000531s00022806_TNL,Coffea_arabica_XP_027066702.1_CNL,Catharanthus_roseus_CRO_T024513_CNL,Eutrema_salsugineum_Thhalv10028393m_TNL,Dryas_drummondii_Drydr394S11589_RNL,Brassica_napus_2T00048544001_TNL,Eragrostis_curvula_TVU39602.1_CNL,Sisymbrium_irio_SI_scaffold2450_31_TNL,Eragrostis_curvula_TV…
biological_process	ncRNA processing	biological_process	4.3e-29	9651	28	Oryza_nivara_ONIVA02G26740_CNL,Chrysanthemum_seticuspe_Cse_sc000599.1_g010.1_CNL,Hibiscus_syriacus_KAE8727186.1_CNL,Chiococca_alba_g7405.t1_CNL,Corchorus_capsularis_OMO96266_CNL,Acer_yangbiense_Acyan07G0180100.1_CNL,Chrysanthemum_seticuspe_Cse_sc001384.1_g150.1_CNL,Acer_yangbiense_Acyan02G0336900.1_CNL,Oryza_meridionalis_OMERI08G17200_CNL,Oryza_barthii_OBART08G22240_CNL,Capsella_bursa_Cbp32207_CN…
biological_process	positive regulation of multicellular organismal process	biological_process	7.9e-14	9651	28	Averrhoa_carambola_GWHPABKE005711_CNL,Barbarea_vulgaris_maker-Contig1329-snap-gene-0.47-mRNA-1_TNL,Medicago_truncatula_Medtr5g018910_RNL,Oryza_rufipogon_GWHPACCP030689_CNL,Quercus_lobata_QL04p092107_CNL,Pyrus_communis_pycom10g01270_TNL,Brassica_nigra_BniB025876-PA_TNL,Vitis_vinifera_VIT_218s0041g02190_TNL,Eriobotrya_japonica_EVM0028884_TNL,Pyrus_betuleafolia_GWHPAAYT002501_TNL,Vitis_vinifera_VIT_…
cellular_component	obsolete nucleoplasm part	cellular_component	8.1e-15	9651	28	Echinochloa_crus_galli_EC_v6.g088830.t1_CNL,Potentilla_micrantha_23067_t_CNL,Alnus_glutinosa_Alngl425462S10460_CNL,Cerasus_yedoensis_SPE0_g100590.1_CNL,Puccinellia_tenuiflora_Pt_Chr0200549_CNL,Arachis_ipaensis_NP_200007.1_CNL,Tectona_grandis_Tg10g15890.t1_CNL,Coriandrum_sativum_Cs10G02878.1_CNL,Prunus_persica_Prupe.8G132200_CNL,Arachis_hypogaea_AH14G41490.1_TNL,Fagus_sylvatica_FSB013725601_CNL,Al…
molecular_function	structural constituent of ribosome	molecular_function	2.7e-14	9651	28	Brassica_nigra_BniB043799-PA_TNL,Liriodendron_chinense_Lchi35369_CNL,Petunia_axillaris_Peaxi162Scf00757g00220.1_CNL,Chrysanthemum_seticuspe_Cse_sc001744.1_g010.1_TNL,Chrysanthemum_seticuspe_Cse_sc009289.1_g040.1_TNL,Leavenworthia_alabamica_LA_scaffold1290_12_CNL,Raphanus_sativus_Rsa10017239_TNL,Boechera_retrofracta_BOERETT00048265_TNL,Brassica_nigra_BniB004914-PA_TNL,Malania_oleifera_Maole_000105…
cellular_component	endosome	cellular_component	5.3e-18	9651	28	Fragaria_nilgerrensis_GWHPABKC012058_CNL,Quercus_suber_XP_023889998.1_TNL,Taraxacum_kok_saghyz_GWHPAAAA018885_TNL,Spinacia_oleracea_Spo07263_CNL,Corchorus_capsularis_OMO73517_CNL,Rosa_chinensis_GWHPAAAF019762_CNL,Piper_nigrum_Pn16.423_CNL,Brassica_nigra_BniB025876-PA_TNL,Vernicia_fordii_GWHPAAEU040874_CNL,Microthlaspi_erraticum_CAA7026689.1_RNL,Leavenworthia_alabamica_LA_scaffold664_9_TNL,Euryale…
biological_process	carbohydrate metabolic process	biological_process	5.9e-11	9651	28	Quercus_lobata_QL07p006143_TNL,Alnus_glutinosa_Alngl13546S07276_CNL,Striga_asiatica_SGA_v2.0_scaffold69T23256_CNL,Ananas_comosus_Aco001975.1_CNL,Liriodendron_chinense_Lchi28703_CNL,Malus_domestica_MD05G1131900_TNL,Eriobotrya_japonica_EVM0016787_TNL,Solanum_chacoense_g23482.t1_CNL,Ipomoea_batatas_Itrk_sc0000456.1_g000015.1_CNL,Daemonorops_jenkinsiana_DJ01Gene28339_CNL,Phoenix_dactylifera_PDK_30s66…
cellular_component	cytosolic ribosome	cellular_component	5.6e-27	9651	28	Brassica_nigra_BniB043799-PA_TNL,Liriodendron_chinense_Lchi35369_CNL,Petunia_axillaris_Peaxi162Scf00757g00220.1_CNL,Salix_brachista_GWHPAAZH019091_CNL,Leavenworthia_alabamica_LA_scaffold1290_12_CNL,Raphanus_sativus_Rsa10017239_TNL,Salix_brachista_GWHPAAZH019028_CNL,Boechera_retrofracta_BOERETT00048265_TNL,Brassica_nigra_BniB004914-PA_TNL,Malania_oleifera_Maole_000105.T1_CNL,Fragaria_nilgerrensis_…
biological_process	monocarboxylic acid biosynthetic process	biological_process	5.3e-27	9651	28	Diospyros_lotus_Dlo_alt0083F-003-01.1_g00030.1_TNL,Arabidopsis_lyrata_AL6G46820.t1_TNL,Aethionema_arabicum_AA_scaffold6113_13_TNL,Glycyrrhiza_uralensis_Glyur000531s00022806_TNL,Hibiscus_syriacus_KAE8670938.1_CNL,Ananas_comosus_Aco001975.1_CNL,Brassica_nigra_BniB025876-PA_TNL,Eutrema_salsugineum_Thhalv10028393m_TNL,Dryas_drummondii_Drydr394S11589_RNL,Brassica_napus_2T00048544001_TNL,Cerasus_yedoen…
biological_process	cellular response to toxic substance	biological_process	3.2e-51	9651	28	Punica_granatum_OWM80330.1_TNL,Phyllostachys_edulis_PH02Gene33226.t1_CNL,Alnus_glutinosa_Alngl13546S07276_CNL,Oryza_punctata_OPUNC12G07830_CNL,Sorghum_bicolor_SbRio.08G024000_CNL,Punica_granatum_OWM87359.1_TNL,Setaria_italica_Seita.8G088900_CNL,Oryza_rufipogon_GWHPACCP018175_CNL,Oryza_longistaminata_KN541557.1_FGP001_CNL,Gossypium_raimondii_D5.v1.pred_00011786-RA_CNL,Aquilegia_coerulea_Aqcoe7G107…
molecular_function	inorganic molecular entity transmembrane transporter activity	molecular_function	1.2e-18	9651	28	Phyllostachys_edulis_PH02Gene37380.t1_CNL,Spinacia_oleracea_Spo07263_CNL,Aethionema_arabicum_AA_scaffold6761_11_CNL,Chenopodium_pallidicaule_CP021850-RA_CNL,Corchorus_capsularis_OMO94460_CNL,Handroanthus_impetiginosus_Haimp10012643m_CNL,Phyllostachys_edulis_PH02Gene43285.t1_CNL,Ananas_bracteatus_Aco016958.1.mrna1_CNL,Glycyrrhiza_uralensis_Glyur000079s00008925_TNL,Rosa_multiflora_Rmu_sc0004035.1_g…
biological_process	gametophyte development	biological_process	3.3e-110	9651	28	Quercus_lobata_QL08p008655_TNL,Arachis_hypogaea_AH12G01600.1_CNL,Quercus_lobata_QL04p092107_CNL,Arachis_monticola_EVM0009263.1_CNL,Linum_usitatissimum_Lus10019708_TNL,Cerasus_yedoensis_SPE0_g039230.1_CNL,Hibiscus_syriacus_KAE8725111.1_TNL,Quercus_lobata_QL06p052765_CNL,Hibiscus_syriacus_KAE8725119.1_TNL,Capsella_bursa_Cbp26860_TNL,Setaria_italica_Seita.8G089100_CNL,Rosa_chinensis_GWHPAAAF018889_T…
biological_process	floral whorl development	biological_process	1.8e-05	9651	28	Barbarea_vulgaris_maker-Contig1329-snap-gene-0.47-mRNA-1_TNL,Medicago_truncatula_Medtr5g018910_RNL,Chenopodium_pallidicaule_CP012296-RA_CNL,Pyrus_communis_pycom10g01270_TNL,Brassica_nigra_BniB025876-PA_TNL,Vitis_vinifera_VIT_218s0041g02190_TNL,Eriobotrya_japonica_EVM0028884_TNL,Phyllostachys_edulis_PH02Gene39747.t1_CNL,Pyrus_betuleafolia_GWHPAAYT002501_TNL,Vitis_vinifera_VIT_218s0041g02180_TNL,Ar…
biological_process	anatomical structure formation involved in morphogenesis	biological_process	2.9e-17	9651	28	Abrus_precatorius_XP_009346661_TNL,Populus_alba_GWHPAAEP044703_CNL,Diospyros_lotus_Dlo_alt0083F-003-01.1_g00030.1_TNL,Abrus_precatorius_XP_009344853_TNL,Boechera_retrofracta_BOERETT00048265_TNL,Brassica_nigra_BniB004914-PA_TNL,Brassica_nigra_BniB025876-PA_TNL,Arachis_monticola_EVM0009263.1_CNL,Phyllostachys_edulis_PH02Gene39747.t1_CNL,Corchorus_capsularis_OMO94460_CNL,Pyrus_bretschneideri_XP_0093…
molecular_function	phosphatase activity	molecular_function	4.3e-17	9651	27	Eragrostis_curvula_TVU44154.1_CNL,Pyrus_betuleafolia_GWHPAAYT043964_TNL,Fragaria_vesca_gene03578-v2.0.a2-hybrid_CNL,Dioscorea_rotundata_Dr20146.1_CNL,Striga_asiatica_SGA_v2.0_scaffold69T23256_CNL,Nyssa_sinensis_Nsi07095_CNL,Acer_yangbiense_Acyan03G0322600.1_CNL,Fagus_sylvatica_FSB014434601_CNL,Quercus_suber_XP_023912889.1_TNL,Daemonorops_jenkinsiana_DJ01Gene28339_CNL,Phoenix_dactylifera_PDK_30s66…
biological_process	cellular oxidant detoxification	biological_process	2.6e-06	9651	27	Punica_granatum_OWM80330.1_TNL,Phyllostachys_edulis_PH02Gene33226.t1_CNL,Alnus_glutinosa_Alngl13546S07276_CNL,Oryza_punctata_OPUNC12G07830_CNL,Sorghum_bicolor_SbRio.08G024000_CNL,Punica_granatum_OWM87359.1_TNL,Setaria_italica_Seita.8G088900_CNL,Oryza_rufipogon_GWHPACCP018175_CNL,Oryza_longistaminata_KN541557.1_FGP001_CNL,Aquilegia_coerulea_Aqcoe7G107500_CNL,Sclerocarya_birrea_Sclbi362S11803_SCLBI…
molecular_function	protein homodimerization activity	molecular_function	1.5e-19	9651	27	Abrus_precatorius_XP_018501315_TNL,Oryza_punctata_OPUNC08G04470_CNL,Musa_balbisiana_ITC1587_Bchr5_P12034_CNL,Macadamia_integrifolia_Maca016632-RA_CNL,Arachis_hypogaea_AH13G11450.1_CNL,Rosa_multiflora_Rmu_sc0007456.1_g000004.1_CNL,Pyrus_betuleafolia_GWHPAAYT017315_CNL,Ipomoea_batatas_Itrk_sc0001507.1_g000002.1_CNL,Brassica_juncea_BjuB042918_TNL,Dichanthelium_oligosanthes_Do016410.1_CNL,Arachis_hyp…
cellular_component	ribosomal subunit	cellular_component	1.5e-19	9651	27	Brassica_nigra_BniB043799-PA_TNL,Liriodendron_chinense_Lchi35369_CNL,Petunia_axillaris_Peaxi162Scf00757g00220.1_CNL,Chrysanthemum_seticuspe_Cse_sc001744.1_g010.1_TNL,Chrysanthemum_seticuspe_Cse_sc009289.1_g040.1_TNL,Raphanus_sativus_Rsa10017239_TNL,Boechera_retrofracta_BOERETT00048265_TNL,Brassica_nigra_BniB004914-PA_TNL,Malania_oleifera_Maole_000105.T1_CNL,Chrysanthemum_seticuspe_Cse_sc000658.1_…
cellular_component	obsolete intrinsic component of plasma membrane	cellular_component	1.7e-15	9651	27	Triticum_aestivum_TraesCS5D02G494300_CNL,Fagopyrum_esculentum_Fes_sc0013172.1.g000002.aua.1_CNL,Fagopyrum_esculentum_Fes_sc0008664.1.g000008.aua.1_CNL,Triticum_aestivum_TraesCS5D02G494000_CNL,Triticum_aestivum_TraesCS3A02G521100_CNL,Tectona_grandis_Tg07g05770.t1_CNL,Triticum_turgidum_TRITD5Bv1G233140_CNL,Lolium_perenne_maker-scaffold_345|ref0045823-exonerate_est2genome-gene-0.0_CNL,Oryza_punctata…
biological_process	post-embryonic root development	biological_process	3.7e-11	9651	27	Eragrostis_curvula_TVU41034.1_CNL,Saccharum_spontaneum_Sspon.07G0002790-1A_CNL,Capsella_bursa_Cbp32219_CNL,Brassica_juncea_BjuB045575_TNL,Brassica_nigra_BniB026067-PA_TNL,Leersia_perrieri_LPERR11G19460_CNL,Corchorus_capsularis_OMO94460_CNL,Triticum_aestivum_TraesCS5D02G349800_CNL,Rosa_multiflora_Rmu_sc0015236.1_g000003.1_TNL,Theobroma_cacao_Thecc.02G013400_CNL,Theobroma_cacao_Thecc.02G013700_CNL,…
biological_process	dephosphorylation	biological_process	1e-12	9651	27	Eragrostis_curvula_TVU44154.1_CNL,Pyrus_betuleafolia_GWHPAAYT043964_TNL,Fragaria_vesca_gene03578-v2.0.a2-hybrid_CNL,Dioscorea_rotundata_Dr20146.1_CNL,Striga_asiatica_SGA_v2.0_scaffold69T23256_CNL,Nyssa_sinensis_Nsi07095_CNL,Acer_yangbiense_Acyan03G0322600.1_CNL,Fagus_sylvatica_FSB014434601_CNL,Quercus_suber_XP_023912889.1_TNL,Daemonorops_jenkinsiana_DJ01Gene28339_CNL,Phoenix_dactylifera_PDK_30s66…
biological_process	MAPK cascade	biological_process	1e-12	9651	26	Triticum_urartu_TRIUR3_20899-P1_CNL,Fragaria_nilgerrensis_GWHPABKC012058_CNL,Camelina_sativa_XP_019090314_TNL,Rosa_chinensis_GWHPAAAF019762_CNL,Leavenworthia_alabamica_LA_scaffold1290_12_CNL,Camelina_sativa_XP_010437375_TNL,Mangifera_indica_GWHPABLA027891_RNL,Camelina_sativa_XP_010455624_TNL,Microthlaspi_erraticum_CAA7026689.1_RNL,Leavenworthia_alabamica_LA_scaffold664_9_TNL,Mangifera_indica_GWHP…
biological_process	cellular component morphogenesis	biological_process	4.4e-64	9651	26	Punica_granatum_OWM80330.1_TNL,Populus_alba_GWHPAAEP044703_CNL,Diospyros_lotus_Dlo_alt0083F-003-01.1_g00030.1_TNL,Brassica_nigra_BniB025876-PA_TNL,Malus_domestica_MD07G1259300_CNL,Cerasus_yedoensis_SPE6_g024480.1_CNL,Arachis_monticola_EVM0009263.1_CNL,Rosa_multiflora_Rmu_sc0007456.1_g000004.1_CNL,Punica_granatum_OWM80332.1_TNL,Cerasus_yedoensis_SPA0_g028240.1_CNL,Nymphaea_thermarum_KAF3778776.1_R…
biological_process	monoatomic cation transmembrane transport	biological_process	1.3e-42	9651	26	Phyllostachys_edulis_PH02Gene37380.t1_CNL,Malania_oleifera_Maole_015893.T1_CNL,Aethionema_arabicum_AA_scaffold6761_11_CNL,Brassica_nigra_BniB025876-PA_TNL,Chenopodium_pallidicaule_CP021850-RA_CNL,Corchorus_capsularis_OMO94460_CNL,Handroanthus_impetiginosus_Haimp10012643m_CNL,Ananas_bracteatus_Aco016958.1.mrna1_CNL,Glycyrrhiza_uralensis_Glyur000079s00008925_TNL,Rosa_multiflora_Rmu_sc0004035.1_g000…
molecular_function	aminoacyltransferase activity	molecular_function	1.2e-05	9651	26	Cucurbita_maxima_CmaCh05G007670.1_CNL,Abrus_precatorius_XP_009346661_TNL,Oryza_rufipogon_GWHPACCP030689_CNL,Abrus_precatorius_XP_009344853_TNL,Lonicera_japonica_GWHPAAZE007208_CNL,Quercus_lobata_QL04p096475_CNL,Brassica_napus_2T00002994001_TNL,Malus_domestica_MD07G1259300_CNL,Barbarea_vulgaris_maker-Contig706-snap-gene-0.27-mRNA-1_TNL,Coriandrum_sativum_Cs10G02878.1_CNL,Brassica_napus_2T000272490…
biological_process	post-embryonic plant organ morphogenesis	biological_process	4.5e-07	9651	26	Barbarea_vulgaris_maker-Contig1329-snap-gene-0.47-mRNA-1_TNL,Medicago_truncatula_Medtr5g018910_RNL,Aethionema_arabicum_AA_scaffold5279_36_CNL,Pyrus_communis_pycom10g01270_TNL,Vitis_vinifera_VIT_218s0041g02190_TNL,Eriobotrya_japonica_EVM0028884_TNL,Rosa_multiflora_Rmu_sc0007456.1_g000004.1_CNL,Pyrus_betuleafolia_GWHPAAYT002501_TNL,Vitis_vinifera_VIT_218s0041g02180_TNL,Corchorus_capsularis_OMO94460…
molecular_function	ubiquitin-like protein transferase activity	molecular_function	4.5e-07	9651	26	Cucurbita_maxima_CmaCh05G007670.1_CNL,Abrus_precatorius_XP_009346661_TNL,Oryza_rufipogon_GWHPACCP030689_CNL,Abrus_precatorius_XP_009344853_TNL,Lonicera_japonica_GWHPAAZE007208_CNL,Quercus_lobata_QL04p096475_CNL,Brassica_napus_2T00002994001_TNL,Malus_domestica_MD07G1259300_CNL,Barbarea_vulgaris_maker-Contig706-snap-gene-0.27-mRNA-1_TNL,Coriandrum_sativum_Cs10G02878.1_CNL,Brassica_napus_2T000272490…
cellular_component	extracellular region	cellular_component	3e-35	9651	26	Rosa_multiflora_Rmu_sc0002604.1_g000022.1_CNL,Petunia_axillaris_Peaxi162Scf00000g00843.1_CNL,Chiococca_alba_g1867.t1_CNL,Liriodendron_chinense_Lchi28703_CNL,Aquilegia_coerulea_Aqcoe7G107500_CNL,Malus_domestica_MD05G1131900_TNL,Cerasus_yedoensis_SPE6_g024480.1_CNL,Eriobotrya_japonica_EVM0016787_TNL,Quercus_lobata_QL11p001962_TNL,Oryza_granulata_GWHPAAKB006419_CNL,Cerasus_yedoensis_SPA0_g028240.1_C…
biological_process	amino acid metabolic process	biological_process	1.9e-48	9651	26	Calamus_simplicifolius_Maker00005190_CNL,Coffea_arabica_XP_027066702.1_CNL,Cercis_canadensis_Cerca547S09725_CNL,Calamus_simplicifolius_Maker00006351_CNL,Catharanthus_roseus_CRO_T024513_CNL,Eragrostis_curvula_TVU39602.1_CNL,Cercis_canadensis_Cerca169S15804_CNL,Dioscorea_rotundata_Dr22116.1_CNL,Chamaecrista_fasciculata_Chafa1700S01158_CNL,Eragrostis_curvula_TVU18815.1_CNL,Quercus_lobata_QL06p052765…
biological_process	lipid biosynthetic process	biological_process	2.2e-59	9651	25	Panax_ginseng_Ppse_ynau_034736_CNL,Diospyros_lotus_Dlo_alt0083F-003-01.1_g00030.1_TNL,Hibiscus_syriacus_KAE8670938.1_CNL,Quercus_lobata_QL11p040938_CNL,Brassica_nigra_BniB025876-PA_TNL,Musa_balbisiana_ITC1587_Bchr6_P16894_CNL,Cerasus_yedoensis_SPE0_g039230.1_CNL,Mimosa_pudica_Mimpu18016S30459_CNL,Boechera_retrofracta_BOERETT00029224_TNL,Gossypium_turneri_TURN.05g145930.m01_CNL,Pyrus_betuleafolia_…
biological_process	protein import	biological_process	1.1e-16	9651	25	Trichopus_zeylanicus_jcf7180002768270.40_CNL,Cucurbita_maxima_CmaCh05G007670.1_CNL,Oryza_punctata_OPUNC12G07830_CNL,Phyllostachys_edulis_PH02Gene30637.t1_CNL,Quercus_lobata_QL01p000749_CNL,Sorghum_bicolor_SbRio.08G024000_CNL,Setaria_italica_Seita.8G088900_CNL,Quercus_lobata_QL04p096475_CNL,Ipomoea_batatas_Itrk_sc0001439.1_g000007.1_CNL,Brassica_oleracea_Bo1g070930.1_CNL,Fagus_sylvatica_FSB0132146…
biological_process	regulation of transport	biological_process	1e-14	9651	25	Malania_oleifera_Maole_015893.T1_CNL,Oryza_punctata_OPUNC12G07830_CNL,Sorghum_bicolor_SbRio.08G024000_CNL,Setaria_italica_Seita.8G088900_CNL,Petunia_axillaris_Peaxi162Scf00000g00843.1_CNL,Piper_nigrum_Pn16.423_CNL,Brassica_nigra_BniB025876-PA_TNL,Cerasus_yedoensis_SPE6_g024480.1_CNL,Malus_domestica_MD05G1140600_TNL,Hordeum_vulgare_HORVU6Hr1G090910_CNL,Cerasus_yedoensis_SPA0_g028240.1_CNL,Ananas_b…
molecular_function	ubiquitin-protein transferase activity	molecular_function	9.2e-21	9651	25	Cucurbita_maxima_CmaCh05G007670.1_CNL,Abrus_precatorius_XP_009346661_TNL,Oryza_rufipogon_GWHPACCP030689_CNL,Abrus_precatorius_XP_009344853_TNL,Quercus_lobata_QL04p096475_CNL,Brassica_napus_2T00002994001_TNL,Malus_domestica_MD07G1259300_CNL,Barbarea_vulgaris_maker-Contig706-snap-gene-0.27-mRNA-1_TNL,Coriandrum_sativum_Cs10G02878.1_CNL,Brassica_napus_2T00027249001_TNL,Artocarpus_altilis_Aa172062g00…
biological_process	protein catabolic process	biological_process	9.2e-21	9651	25	Camelina_sativa_XP_010496162_TNL,Fagopyrum_esculentum_Fes_sc0002407.1.g000020.aua.1_CNL,Oryza_rufipogon_GWHPACCP030689_CNL,Tectona_grandis_Tg12g10880.t1_CNL,Saccharum_spontaneum_Sspon.07G0015000-1A_CNL,Camelina_sativa_XP_010496161_TNL,Populus_pruinosa_Ppr_502.22854_CNL,Corchorus_olitorius_OMO50182.1_CNL,Camelina_sativa_XP_019084097_TNL,Oryza_granulata_GWHPAAKB006419_CNL,Oryza_rufipogon_GWHPACCP02…
biological_process	nucleobase-containing small molecule metabolic process	biological_process	1.2e-52	9651	25	Taraxacum_kok_saghyz_GWHPAAAA014211_TNL,Cucurbita_moschata_CmoCh14G005830.1_TNL,Ananas_comosus_Aco001975.1_CNL,Mimulus_guttatus_Migut.A00636.1_CNL,Chiococca_alba_g1867.t1_CNL,Oryza_rufipogon_GWHPACCP013543_CNL,Sesamum_indicum_SIN_1008148_CNL,Oryza_barthii_OBART02G11910_CNL,Arachis_monticola_EVM0009263.1_CNL,Phyllostachys_edulis_PH02Gene00091.t1_CNL,Sisymbrium_irio_SI_scaffold335_10_CNL,Oryza_niva…
biological_process	protein targeting	biological_process	6.5e-06	9651	25	Cucurbita_maxima_CmaCh05G007670.1_CNL,Phyllostachys_edulis_PH02Gene30637.t1_CNL,Quercus_lobata_QL01p000749_CNL,Arachis_hypogaea_AH13G58860.1_CNL,Piper_nigrum_Pn16.423_CNL,Quercus_lobata_QL04p096475_CNL,Cerasus_yedoensis_SPE6_g024480.1_CNL,Ipomoea_batatas_Itrk_sc0001439.1_g000007.1_CNL,Brassica_oleracea_Bo1g070930.1_CNL,Brassica_nigra_BniB028367-PA_TNL,Fagus_sylvatica_FSB013214601_CNL,Pisum_sativu…
biological_process	DNA damage response	biological_process	2e-07	9651	25	Dimocarpus_longan_Dlo_029966.1_CNL,Brassica_nigra_BniB043799-PA_TNL,Chiococca_alba_g7405.t1_CNL,Oryza_longistaminata_KN539757.1_FGP007_CNL,Quercus_lobata_QL07p004092_CNL,Brassica_oleracea_Bo5g021420.1_CNL,Camptotheca_acuminata_Cac_g013331.t1_CNL,Rubus_occidentalis_Ro03_G27224_CNL,Ipomoea_batatas_Itrk_sc0001507.1_g000002.1_CNL,Coriandrum_sativum_Cs10G02878.1_CNL,Sisymbrium_irio_SI_scaffold1248_3_T…
biological_process	lateral root development	biological_process	4.4e-06	9651	25	Eragrostis_curvula_TVU41034.1_CNL,Saccharum_spontaneum_Sspon.07G0002790-1A_CNL,Capsella_bursa_Cbp32219_CNL,Brassica_juncea_BjuB045575_TNL,Brassica_nigra_BniB026067-PA_TNL,Leersia_perrieri_LPERR11G19460_CNL,Corchorus_capsularis_OMO94460_CNL,Triticum_aestivum_TraesCS5D02G349800_CNL,Rosa_multiflora_Rmu_sc0015236.1_g000003.1_TNL,Theobroma_cacao_Thecc.02G013400_CNL,Theobroma_cacao_Thecc.02G013700_CNL,…
cellular_component	ubiquitin ligase complex	cellular_component	4.4e-06	9651	24	Capsella_rubella_Carub.0007s3397_TNL,Camelina_sativa_XP_010496162_TNL,Brassica_oleracea_Bo4g142140.1_TNL,Acer_yangbiense_Acyan01G0276800.1_TNL,Camelina_sativa_XP_010422256_TNL,Tectona_grandis_Tg12g10880.t1_CNL,Capsella_bursa_Cbp33420_TNL,Boechera_retrofracta_BOERETT00048953_TNL,Brassica_nigra_BniB011003-PA_CNL,Lonicera_japonica_GWHPAAZE007208_CNL,Helianthus_annuus_HanXRQChr02g0052061_TNL,Arabidop…
molecular_function	oxidoreductase activity, acting on NAD(P)H	molecular_function	4.4e-06	9651	24	Dimocarpus_longan_Dlo_027461.1_CNL,Punica_granatum_OWM80330.1_TNL,Phyllostachys_edulis_PH02Gene33226.t1_CNL,Alnus_glutinosa_Alngl13546S07276_CNL,Oryza_glumipatula_OGLUM12G09920_CNL,Sclerocarya_birrea_Sclbi841S03844_SCLBI_CNL,Oryza_punctata_OPUNC12G07830_CNL,Sorghum_bicolor_SbRio.08G024000_CNL,Rosa_multiflora_Rmu_sc0001588.1_g000017.1_CNL,Sclerocarya_birrea_Sclbi792S05814_SCLBI_CNL,Oryza_brachyant…
molecular_function	glycosyltransferase activity	molecular_function	4.4e-06	9651	24	Casuarina_glauca_Casgl62S05754_CNL,Quercus_suber_XP_023889998.1_TNL,Cocos_nucifera_CCG004028_CNL,Brassica_nigra_BniB003381-PA_CNL,Medicago_truncatula_Medtr6g478020_TNL,Acer_yangbiense_Acyan03G0051300.1_CNL,Vernicia_fordii_GWHPAAEU040874_CNL,Prunus_dulcis_Prudul26A032095_CNL,Asparagus_setaceus_OF22834-RA_CNL,Solanum_melongena_Sme2.5_00108.1_g00009.1_CNL,Arachis_hypogaea_AH05G00290.1_CNL,Gossypium_…
biological_process	cell morphogenesis	biological_process	4.4e-06	9651	24	Linum_usitatissimum_Lus10020534_TNL,Punica_granatum_OWM80330.1_TNL,Arachis_hypogaea_AH19G06380.1_TNL,Diospyros_lotus_Dlo_alt0083F-003-01.1_g00030.1_TNL,Brassica_nigra_BniB025876-PA_TNL,Punica_granatum_OWM83098.1_TNL,Trifolium_pratense_mRNA25477_CNL,Malus_domestica_MD07G1259300_CNL,Cerasus_yedoensis_SPE6_g024480.1_CNL,Rosa_multiflora_Rmu_sc0007456.1_g000004.1_CNL,Brassica_nigra_BniB037873-PA_TNL,R…
biological_process	response to heat	biological_process	4.4e-06	9651	24	Rosa_chinensis_GWHPAAAF018889_TNL,Fagus_sylvatica_FSB015562501_CNL,Helianthus_annuus_HanXRQChr09g0243851_RNL,Dioscorea_rotundata_Dr20146.1_CNL,Boechera_retrofracta_BOERETT00040706_TNL,Rosa_multiflora_Rmu_sc0000724.1_g000006.1_CNL,Eriobotrya_japonica_EVM0016335_TNL,Rosa_multiflora_Rmu_sc0000960.1_g000008.1_CNL,Dioscorea_rotundata_Dr22834.1_CNL,Chimonanthus_salicifolius_Cs08g00175_CNL,Quercus_lobat…
biological_process	leaf morphogenesis	biological_process	3.3e-06	9651	24	Brassica_juncea_BjuA040686_TNL,Averrhoa_carambola_GWHPABKE005711_CNL,Rosa_chinensis_GWHPAAAF018889_TNL,Brassica_napus_2T00001594001_TNL,Malus_baccata_MABA013467_CNL,Punica_granatum_OWM84849.1_CNL,Musa_balbisiana_ITC1587_Bchr5_P12034_CNL,Brassica_oleracea_Bo00889s060.1_TNL,Raphanus_sativus_Rsa10021217_TNL,Boea_hygrometrica_KZV24872.1_CNL,Mangifera_indica_GWHPABLA019131_CNL,Brassica_juncea_BjuB0318…
biological_process	positive regulation of developmental process	biological_process	1.4e-37	9651	24	Averrhoa_carambola_GWHPABKE005711_CNL,Potentilla_micrantha_22319_t_CNL,Barbarea_vulgaris_maker-Contig1329-snap-gene-0.47-mRNA-1_TNL,Medicago_truncatula_Medtr5g018910_RNL,Oryza_rufipogon_GWHPACCP030689_CNL,Punica_granatum_OWM84849.1_CNL,Quercus_lobata_QL04p092107_CNL,Pyrus_communis_pycom10g01270_TNL,Brassica_nigra_BniB025876-PA_TNL,Vitis_vinifera_VIT_218s0041g02190_TNL,Eriobotrya_japonica_EVM00288…
biological_process	regulation of cellular ketone metabolic process	biological_process	1e-19	9651	24	Dryas_drummondii_Drydr184S17207_CNL,Arabidopsis_lyrata_AL6G46820.t1_TNL,Aethionema_arabicum_AA_scaffold6113_13_TNL,Glycyrrhiza_uralensis_Glyur000531s00022806_TNL,Coffea_arabica_XP_027066702.1_CNL,Saccharum_spontaneum_Sspon.06G0016970-2B_CNL,Fragaria_vesca_gene19978-v1.0-hybrid_RNL,Coffea_arabica_XP_027070440.1_CNL,Taraxacum_kok_saghyz_GWHPAAAA036281_TNL,Coffea_arabica_XP_027069057.1_CNL,Catharant…
biological_process	regulation of MAPK cascade	biological_process	1e-19	9651	24	Camelina_sativa_XP_010455623_TNL,Trifolium_subterranum_Tsuw_co7137366.1_g00001.1_RNL,Triticum_aestivum_TraesCS4A02G223400_CNL,Triticum_urartu_TRIUR3_20899-P1_CNL,Fragaria_nilgerrensis_GWHPABKC012058_CNL,Camelina_sativa_XP_019090314_TNL,Aegilops_tauschii_AEGTA19781_CNL,Triticum_turgidum_TRITD4Bv1G033270_CNL,Rosa_chinensis_GWHPAAAF019762_CNL,Leavenworthia_alabamica_LA_scaffold1290_12_CNL,Salvia_mil…
biological_process	regulation of small molecule metabolic process	biological_process	1e-19	9651	24	Dryas_drummondii_Drydr184S17207_CNL,Arabidopsis_lyrata_AL6G46820.t1_TNL,Aethionema_arabicum_AA_scaffold6113_13_TNL,Glycyrrhiza_uralensis_Glyur000531s00022806_TNL,Coffea_arabica_XP_027066702.1_CNL,Saccharum_spontaneum_Sspon.06G0016970-2B_CNL,Fragaria_vesca_gene19978-v1.0-hybrid_RNL,Coffea_arabica_XP_027070440.1_CNL,Taraxacum_kok_saghyz_GWHPAAAA036281_TNL,Coffea_arabica_XP_027069057.1_CNL,Catharant…
cellular_component	mitochondrial envelope	cellular_component	1e-19	9651	24	Dimocarpus_longan_Dlo_027461.1_CNL,Dimocarpus_longan_Dlo_004619.1_CNL,Phyllostachys_edulis_PH02Gene30637.t1_CNL,Quercus_lobata_QL01p000749_CNL,Dimocarpus_longan_Dlo_012720.1_CNL,Taraxacum_kok_saghyz_GWHPAAAA014211_TNL,Ananas_comosus_Aco001975.1_CNL,Mimulus_guttatus_Migut.A00636.1_CNL,Ananas_bracteatus_Aco001975.1.mrna1_CNL,Dimocarpus_longan_Dlo_004617.1_CNL,Brassica_nigra_BniB025876-PA_TNL,Cercis…
biological_process	sulfur compound metabolic process	biological_process	2.7e-08	9651	24	Coffea_arabica_XP_027066702.1_CNL,Saccharum_spontaneum_Sspon.07G0020200-3D_CNL,Phyllostachys_edulis_PH02Gene40380.t1_CNL,Arachis_hypogaea_AH02G06310.1_CNL,Coffea_arabica_XP_027070440.1_CNL,Medicago_truncatula_Medtr6g015455_TNL,Capsella_bursa_Cbp32219_CNL,Coffea_arabica_XP_027069057.1_CNL,Catharanthus_roseus_CRO_T024513_CNL,Chimonanthus_salicifolius_Cs08g00175_CNL,Arachis_monticola_EVM0009263.1_CN…
cellular_component	mitochondrial membrane	cellular_component	3.8e-13	9651	24	Dimocarpus_longan_Dlo_027461.1_CNL,Dimocarpus_longan_Dlo_004619.1_CNL,Phyllostachys_edulis_PH02Gene30637.t1_CNL,Quercus_lobata_QL01p000749_CNL,Dimocarpus_longan_Dlo_012720.1_CNL,Taraxacum_kok_saghyz_GWHPAAAA014211_TNL,Ananas_comosus_Aco001975.1_CNL,Mimulus_guttatus_Migut.A00636.1_CNL,Ananas_bracteatus_Aco001975.1.mrna1_CNL,Dimocarpus_longan_Dlo_004617.1_CNL,Brassica_nigra_BniB025876-PA_TNL,Cercis…
biological_process	chemical homeostasis	biological_process	3.8e-13	9651	24	Oryza_barthii_OBART01G03230_CNL,Spinacia_oleracea_Spo18588_CNL,Sesamum_indicum_SIN_1020100_CNL,Arachis_hypogaea_AH19G06380.1_TNL,Diospyros_oleifera_original_scaffold_2523.164_CNL,Helianthus_annuus_HanXRQChr09g0243851_RNL,Rosa_multiflora_Rmu_sc0009787.1_g000017.1_CNL,Ananas_comosus_Aco001975.1_CNL,Medicago_truncatula_Medtr6g015665_TNL,Chiococca_alba_g2851.t1_CNL,Ananas_bracteatus_Aco001975.1.mrna1…
biological_process	organophosphate biosynthetic process	biological_process	2.9e-07	9651	23	Linum_usitatissimum_Lus10020534_TNL,Oryza_nivara_ONIVA02G13310_CNL,Cucurbita_moschata_CmoCh14G005830.1_TNL,Dichanthelium_oligosanthes_Do010374.1_CNL,Quercus_lobata_QL11p040938_CNL,Ananas_comosus_Aco001975.1_CNL,Oryza_rufipogon_GWHPACCP013543_CNL,Ananas_bracteatus_Aco001975.1.mrna1_CNL,Chrysanthemum_seticuspe_Cse_sc002098.1_g070.1_CNL,Oryza_barthii_OBART02G11910_CNL,Musa_balbisiana_ITC1587_Bchr6_P…
molecular_function	hexosyltransferase activity	molecular_function	1.7e-05	9651	23	Casuarina_glauca_Casgl62S05754_CNL,Quercus_suber_XP_023889998.1_TNL,Cocos_nucifera_CCG004028_CNL,Brassica_nigra_BniB003381-PA_CNL,Medicago_truncatula_Medtr6g478020_TNL,Acer_yangbiense_Acyan03G0051300.1_CNL,Vernicia_fordii_GWHPAAEU040874_CNL,Prunus_dulcis_Prudul26A032095_CNL,Asparagus_setaceus_OF22834-RA_CNL,Solanum_melongena_Sme2.5_00108.1_g00009.1_CNL,Arachis_hypogaea_AH05G00290.1_CNL,Gossypium_…
molecular_function	lyase activity	molecular_function	1.1e-17	9651	23	Calamus_simplicifolius_Maker00012561_CNL,Calamus_simplicifolius_Maker00005190_CNL,Calamus_simplicifolius_Maker00006361_CNL,Phyllostachys_edulis_PH02Gene40380.t1_CNL,Rosa_multiflora_Rmu_sc0002406.1_g000014.1_TNL,Calamus_simplicifolius_Maker00006351_CNL,Cercis_canadensis_Cerca915S11362_CNL,Aegilops_tauschii_AEGTA00546_CNL,Aethionema_arabicum_AA_scaffold4513_25_TNL,Daemonorops_jenkinsiana_DJ01Gene40…
molecular_function	molecular function regulator activity	molecular_function	9.9e-05	9651	23	Alnus_glutinosa_Alngl13546S07276_CNL,Oryza_glumipatula_OGLUM12G09920_CNL,Mimulus_guttatus_Migut.D01519.1_CNL,Oryza_rufipogon_GWHPACCP018175_CNL,Oryza_glaberrima_ORGLA12G0081300.1_CNL,Oryza_longistaminata_KN541557.1_FGP001_CNL,Petunia_axillaris_Peaxi162Scf00000g00843.1_CNL,Oryza_nivara_ONIVA12G08350_CNL,Oryza_barthii_OBART12G08660_CNL,Cerasus_yedoensis_SPE6_g024480.1_CNL,Raphanus_raphanistrum_RrC6…
biological_process	organic hydroxy compound biosynthetic process	biological_process	6.8e-07	9651	23	Linum_usitatissimum_Lus10020534_TNL,Salix_brachista_GWHPAAZH027861_CNL,Dryas_drummondii_Drydr184S17207_CNL,Arabidopsis_lyrata_AL6G46820.t1_TNL,Aethionema_arabicum_AA_scaffold6113_13_TNL,Glycyrrhiza_uralensis_Glyur000531s00022806_TNL,Saccharum_spontaneum_Sspon.07G0020200-3D_CNL,Saccharum_spontaneum_Sspon.06G0016970-2B_CNL,Striga_asiatica_SGA_v2.0_scaffold69T23256_CNL,Taraxacum_kok_saghyz_GWHPAAAA0…
molecular_function	lipid kinase activity	molecular_function	6.8e-07	9651	23	Jatropha_curcas_Jcr4S00625.20_CNL,Vitis_vinifera_VIT_212s0121g00290_CNL,Fragaria_vesca_gene15980-v2.0.a2-hybrid_CNL,Pyrus_bretschneideri_XP_009336333.1_CNL,Cerasus_yedoensis_SPA0_g028760.1_CNL,Vernicia_fordii_GWHPAAEU004671_CNL,Rubus_occidentalis_Ro06_G13351_CNL,Abrus_precatorius_XP_009336333_CNL,Potentilla_micrantha_30277_t_CNL,Cerasus_yedoensis_SPA0_g028740.1_CNL,Abrus_precatorius_XP_009338497_…
biological_process	positive chemotaxis	biological_process	4.7e-09	9651	23	Vitis_vinifera_VIT_212s0121g00290_CNL,Linum_usitatissimum_Lus10020534_TNL,Punica_granatum_OWM80330.1_TNL,Fragaria_vesca_gene15980-v2.0.a2-hybrid_CNL,Pyrus_bretschneideri_XP_009336333.1_CNL,Cerasus_yedoensis_SPA0_g028760.1_CNL,Rubus_occidentalis_Ro06_G13351_CNL,Abrus_precatorius_XP_009336333_CNL,Potentilla_micrantha_30277_t_CNL,Punica_granatum_OWM83098.1_TNL,Abrus_precatorius_XP_009338497_CNL,Pyru…
biological_process	negative regulation of signal transduction	biological_process	2.5e-05	9651	23	Calotropis_gigantea_cal_g010514.t1_CNL,Malania_oleifera_Maole_015893.T1_CNL,Fragaria_vesca_gene03578-v2.0.a2-hybrid_CNL,Capsicum_chinense_CC.CCv1.2.scaffold1073.12_CNL,Dioscorea_rotundata_Dr20146.1_CNL,Taraxacum_kok_saghyz_GWHPAAAA010987_TNL,Taraxacum_kok_saghyz_GWHPAAAA012550_TNL,Potentilla_micrantha_29286_t_CNL,Aquilegia_coerulea_Aqcoe7G107500_CNL,Dioscorea_rotundata_Dr22834.1_CNL,Acer_yangbien…
biological_process	cellular response to oxidative stress	biological_process	9.3e-05	9651	23	Oryza_glumipatula_OGLUM12G09920_CNL,Malania_oleifera_Maole_015893.T1_CNL,Oryza_punctata_OPUNC12G07830_CNL,Sorghum_bicolor_SbRio.08G024000_CNL,Punica_granatum_OWM87359.1_TNL,Oryza_brachyantha_OB12G17410.1_CNL,Setaria_italica_Seita.8G088900_CNL,Oryza_rufipogon_GWHPACCP018175_CNL,Oryza_glaberrima_ORGLA12G0081300.1_CNL,Punica_granatum_OWM87355.1_TNL,Oryza_longistaminata_KN541557.1_FGP001_CNL,Gossypiu…
biological_process	nuclear transport	biological_process	2.3e-08	9651	23	Trichopus_zeylanicus_jcf7180002768270.40_CNL,Sorghum_bicolor_SbRio.02G177900_CNL,Oryza_punctata_OPUNC12G07830_CNL,Sorghum_bicolor_SbRio.08G024000_CNL,Chrysanthemum_seticuspe_Cse_sc023032.1_g040.1_CNL,Oryza_brachyantha_OB12G17410.1_CNL,Setaria_italica_Seita.8G088900_CNL,Chrysanthemum_seticuspe_Cse_sc000599.1_g010.1_CNL,Oryza_brachyantha_OB12G11930.1_CNL,Olea_europaea_Oeu054088.3_CNL,Setaria_italic…
biological_process	chromosome organization	biological_process	4.8e-07	9651	23	Oryza_nivara_ONIVA11G15900_CNL,Quercus_lobata_QL12p033457_TNL,Echinochloa_crus_galli_EC_v6.g088830.t1_CNL,Rosa_multiflora_Rmu_sc0012471.1_g000017.1_CNL,Taraxacum_kok_saghyz_GWHPAAAA030985_CNL,Echinochloa_crus_galli_EC_v6.g061377.t1_CNL,Eragrostis_curvula_TVU41972.1_CNL,Chenopodium_pallidicaule_CP012296-RA_CNL,Quercus_lobata_QL04p092107_CNL,Ipomoea_batatas_Itrk_sc0000248.1_g000018.1_CNL,Barbarea_v…
biological_process	response to molecule of bacterial origin	biological_process	1.7e-23	9651	23	Ipomoea_trifida_itf09g17780_CNL,Sorghum_bicolor_SbRio.02G177900_CNL,Dryas_drummondii_Drydr184S17207_CNL,Oryza_nivara_ONIVA09G06790_CNL,Arabidopsis_lyrata_AL6G46820.t1_TNL,Aethionema_arabicum_AA_scaffold6113_13_TNL,Glycyrrhiza_uralensis_Glyur000531s00022806_TNL,Saccharum_spontaneum_Sspon.06G0016970-2B_CNL,Oryza_barthii_OBART09G07680_CNL,Taraxacum_kok_saghyz_GWHPAAAA036281_TNL,Eutrema_salsugineum_T…
biological_process	positive regulation of MAPK cascade	biological_process	8.8e-07	9651	23	Camelina_sativa_XP_010455623_TNL,Trifolium_subterranum_Tsuw_co7137366.1_g00001.1_RNL,Triticum_aestivum_TraesCS4A02G223400_CNL,Triticum_urartu_TRIUR3_20899-P1_CNL,Fragaria_nilgerrensis_GWHPABKC012058_CNL,Camelina_sativa_XP_019090314_TNL,Aegilops_tauschii_AEGTA19781_CNL,Triticum_turgidum_TRITD4Bv1G033270_CNL,Rosa_chinensis_GWHPAAAF019762_CNL,Leavenworthia_alabamica_LA_scaffold1290_12_CNL,Salvia_mil…
biological_process	negative regulation of cell communication	biological_process	8.8e-07	9651	23	Calotropis_gigantea_cal_g010514.t1_CNL,Malania_oleifera_Maole_015893.T1_CNL,Fragaria_vesca_gene03578-v2.0.a2-hybrid_CNL,Capsicum_chinense_CC.CCv1.2.scaffold1073.12_CNL,Dioscorea_rotundata_Dr20146.1_CNL,Taraxacum_kok_saghyz_GWHPAAAA010987_TNL,Taraxacum_kok_saghyz_GWHPAAAA012550_TNL,Potentilla_micrantha_29286_t_CNL,Aquilegia_coerulea_Aqcoe7G107500_CNL,Dioscorea_rotundata_Dr22834.1_CNL,Acer_yangbien…
molecular_function	mRNA binding	molecular_function	1.6e-08	9651	23	Quercus_lobata_QL04p096516_TNL,Nelumbo_nucifera_NNU_020623_CNL,Camelina_sativa_XP_010494568_TNL,Brassica_nigra_BniB043799-PA_TNL,Rosa_multiflora_Rmu_sc0000724.1_g000006.1_CNL,Musa_balbisiana_ITC1587_Bchr5_P12034_CNL,Guadua_angustifolia_Gan013587_CNL,Taraxacum_kok_saghyz_GWHPAAAA020395_CNL,Salvia_miltiorrhiza_evm.model.scaffold11033.5_CNL,Boechera_retrofracta_BOERETT00048265_TNL,Brassica_nigra_Bni…
molecular_function	ATP-dependent diacylglycerol kinase activity	molecular_function	1e-05	9651	23	Jatropha_curcas_Jcr4S00625.20_CNL,Vitis_vinifera_VIT_212s0121g00290_CNL,Fragaria_vesca_gene15980-v2.0.a2-hybrid_CNL,Pyrus_bretschneideri_XP_009336333.1_CNL,Cerasus_yedoensis_SPA0_g028760.1_CNL,Vernicia_fordii_GWHPAAEU004671_CNL,Rubus_occidentalis_Ro06_G13351_CNL,Abrus_precatorius_XP_009336333_CNL,Potentilla_micrantha_30277_t_CNL,Cerasus_yedoensis_SPA0_g028740.1_CNL,Abrus_precatorius_XP_009338497_…
molecular_function	enzyme regulator activity	molecular_function	2e-05	9651	23	Alnus_glutinosa_Alngl13546S07276_CNL,Oryza_glumipatula_OGLUM12G09920_CNL,Mimulus_guttatus_Migut.D01519.1_CNL,Oryza_rufipogon_GWHPACCP018175_CNL,Oryza_glaberrima_ORGLA12G0081300.1_CNL,Oryza_longistaminata_KN541557.1_FGP001_CNL,Petunia_axillaris_Peaxi162Scf00000g00843.1_CNL,Oryza_nivara_ONIVA12G08350_CNL,Oryza_barthii_OBART12G08660_CNL,Cerasus_yedoensis_SPE6_g024480.1_CNL,Raphanus_raphanistrum_RrC6…
biological_process	regulation of hormone biosynthetic process	biological_process	9.9e-08	9651	23	Dryas_drummondii_Drydr184S17207_CNL,Arabidopsis_lyrata_AL6G46820.t1_TNL,Aethionema_arabicum_AA_scaffold6113_13_TNL,Glycyrrhiza_uralensis_Glyur000531s00022806_TNL,Coffea_arabica_XP_027066702.1_CNL,Saccharum_spontaneum_Sspon.06G0016970-2B_CNL,Fragaria_vesca_gene19978-v1.0-hybrid_RNL,Coffea_arabica_XP_027070440.1_CNL,Taraxacum_kok_saghyz_GWHPAAAA036281_TNL,Coffea_arabica_XP_027069057.1_CNL,Catharant…
biological_process	chromatin organization	biological_process	9.9e-08	9651	23	Oryza_nivara_ONIVA11G15900_CNL,Quercus_lobata_QL12p033457_TNL,Echinochloa_crus_galli_EC_v6.g088830.t1_CNL,Oryza_nivara_ONIVA02G26740_CNL,Rosa_multiflora_Rmu_sc0012471.1_g000017.1_CNL,Taraxacum_kok_saghyz_GWHPAAAA030985_CNL,Echinochloa_crus_galli_EC_v6.g061377.t1_CNL,Triticum_aestivum_TraesCS4A02G308300_CNL,Eragrostis_curvula_TVU41972.1_CNL,Chenopodium_pallidicaule_CP012296-RA_CNL,Acer_yangbiense_…
biological_process	negative regulation of signaling	biological_process	3.3e-05	9651	23	Calotropis_gigantea_cal_g010514.t1_CNL,Malania_oleifera_Maole_015893.T1_CNL,Fragaria_vesca_gene03578-v2.0.a2-hybrid_CNL,Capsicum_chinense_CC.CCv1.2.scaffold1073.12_CNL,Dioscorea_rotundata_Dr20146.1_CNL,Taraxacum_kok_saghyz_GWHPAAAA010987_TNL,Taraxacum_kok_saghyz_GWHPAAAA012550_TNL,Potentilla_micrantha_29286_t_CNL,Aquilegia_coerulea_Aqcoe7G107500_CNL,Dioscorea_rotundata_Dr22834.1_CNL,Acer_yangbien…
biological_process	nucleocytoplasmic transport	biological_process	4.1e-05	9651	23	Trichopus_zeylanicus_jcf7180002768270.40_CNL,Sorghum_bicolor_SbRio.02G177900_CNL,Oryza_punctata_OPUNC12G07830_CNL,Sorghum_bicolor_SbRio.08G024000_CNL,Chrysanthemum_seticuspe_Cse_sc023032.1_g040.1_CNL,Oryza_brachyantha_OB12G17410.1_CNL,Setaria_italica_Seita.8G088900_CNL,Chrysanthemum_seticuspe_Cse_sc000599.1_g010.1_CNL,Oryza_brachyantha_OB12G11930.1_CNL,Olea_europaea_Oeu054088.3_CNL,Setaria_italic…
biological_process	chemotaxis	biological_process	6.8e-09	9651	23	Vitis_vinifera_VIT_212s0121g00290_CNL,Linum_usitatissimum_Lus10020534_TNL,Punica_granatum_OWM80330.1_TNL,Fragaria_vesca_gene15980-v2.0.a2-hybrid_CNL,Pyrus_bretschneideri_XP_009336333.1_CNL,Cerasus_yedoensis_SPA0_g028760.1_CNL,Rubus_occidentalis_Ro06_G13351_CNL,Abrus_precatorius_XP_009336333_CNL,Potentilla_micrantha_30277_t_CNL,Punica_granatum_OWM83098.1_TNL,Abrus_precatorius_XP_009338497_CNL,Pyru…
biological_process	obsolete nucleic acid-templated transcription	biological_process	6.8e-09	9651	23	Puccinellia_tenuiflora_Pt_Chr0306632_CNL,Solanum_melongena_Sme2.5_00179.1_g00023.1_CNL,Solanum_chacoense_g39863.t1_CNL,Oryza_rufipogon_GWHPACCP017511_CNL,Camelina_sativa_XP_019087970_TNL,Potentilla_micrantha_23067_t_CNL,Camelina_sativa_XP_010449345_TNL,Ficus_erecta_Fer1.1chr00_g003000.1_CNL,Rosa_multiflora_Rmu_sc0000251.1_g000012.1_CNL,Arachis_ipaensis_NP_200007.1_CNL,Oryza_nivara_ONIVA06G28780_C…
biological_process	regulation of hormone metabolic process	biological_process	6.6e-09	9651	23	Dryas_drummondii_Drydr184S17207_CNL,Arabidopsis_lyrata_AL6G46820.t1_TNL,Aethionema_arabicum_AA_scaffold6113_13_TNL,Glycyrrhiza_uralensis_Glyur000531s00022806_TNL,Coffea_arabica_XP_027066702.1_CNL,Saccharum_spontaneum_Sspon.06G0016970-2B_CNL,Fragaria_vesca_gene19978-v1.0-hybrid_RNL,Coffea_arabica_XP_027070440.1_CNL,Taraxacum_kok_saghyz_GWHPAAAA036281_TNL,Coffea_arabica_XP_027069057.1_CNL,Catharant…
biological_process	rRNA metabolic process	biological_process	2.9e-07	9651	23	Capsella_bursa_Cbp32207_CNL,Chrysanthemum_seticuspe_Cse_sc023032.1_g040.1_CNL,Chrysanthemum_seticuspe_Cse_sc000599.1_g010.1_CNL,Hibiscus_syriacus_KAE8727186.1_CNL,Corchorus_capsularis_OMO96266_CNL,Acer_yangbiense_Acyan07G0180100.1_CNL,Chrysanthemum_seticuspe_Cse_sc001384.1_g150.1_CNL,Ficus_erecta_Fer1.1chr00_g003000.1_CNL,Capsicum_chinense_CC.CCv1.2.scaffold123.56_TNL,Chrysanthemum_seticuspe_Cse_…
molecular_function	oxidoreductase activity, acting on a sulfur group of donors	molecular_function	2.6e-13	9651	22	Chiococca_alba_g5795.t1_CNL,Punica_granatum_OWM80330.1_TNL,Alnus_glutinosa_Alngl13546S07276_CNL,Eragrostis_tef_Et_s3769-1.7-1_CNL,Oryza_glumipatula_OGLUM12G09920_CNL,Oryza_punctata_OPUNC12G07830_CNL,Chiococca_alba_g15231.t1_CNL,Sorghum_bicolor_SbRio.08G024000_CNL,Oryza_brachyantha_OB12G17410.1_CNL,Setaria_italica_Seita.8G088900_CNL,Oryza_rufipogon_GWHPACCP018175_CNL,Oryza_glaberrima_ORGLA12G00813…
biological_process	inorganic ion transmembrane transport	biological_process	2.3e-07	9651	22	Spinacia_oleracea_Spo18588_CNL,Phyllostachys_edulis_PH02Gene37380.t1_CNL,Helianthus_annuus_HanXRQChr09g0243851_RNL,Arachis_ipaensis_XP_007135975.1-D3_CNL,Aethionema_arabicum_AA_scaffold6761_11_CNL,Oryza_barthii_OBART12G15640_CNL,Brassica_nigra_BniB025876-PA_TNL,Carnegiea_gigantea_Cgig1_01448_CNL,Chenopodium_quinoa_AUR62010175RA_CNL,Populus_alba_GWHPAAEP012281_CNL,Chenopodium_pallidicaule_CP021850…
biological_process	inorganic cation transmembrane transport	biological_process	2.9e-22	9651	22	Spinacia_oleracea_Spo18588_CNL,Phyllostachys_edulis_PH02Gene37380.t1_CNL,Helianthus_annuus_HanXRQChr09g0243851_RNL,Arachis_ipaensis_XP_007135975.1-D3_CNL,Aethionema_arabicum_AA_scaffold6761_11_CNL,Oryza_barthii_OBART12G15640_CNL,Brassica_nigra_BniB025876-PA_TNL,Carnegiea_gigantea_Cgig1_01448_CNL,Chenopodium_quinoa_AUR62010175RA_CNL,Populus_alba_GWHPAAEP012281_CNL,Chenopodium_pallidicaule_CP021850…
biological_process	carbohydrate derivative biosynthetic process	biological_process	2.9e-22	9651	22	Oryza_nivara_ONIVA02G13310_CNL,Catharanthus_roseus_CRO_T008329_CNL,Dichanthelium_oligosanthes_Do010374.1_CNL,Phyllostachys_edulis_PH02Gene40380.t1_CNL,Ananas_comosus_Aco001975.1_CNL,Oryza_rufipogon_GWHPACCP013543_CNL,Ananas_bracteatus_Aco001975.1.mrna1_CNL,Sesamum_indicum_SIN_1008148_CNL,Oryza_barthii_OBART02G11910_CNL,Solanum_melongena_Sme2.5_00108.1_g00009.1_CNL,Medicago_truncatula_Medtr3g46484…
biological_process	nucleotide metabolic process	biological_process	8.5e-15	9651	22	Oryza_nivara_ONIVA02G13310_CNL,Taraxacum_kok_saghyz_GWHPAAAA014211_TNL,Cucurbita_moschata_CmoCh14G005830.1_TNL,Dichanthelium_oligosanthes_Do010374.1_CNL,Ananas_comosus_Aco001975.1_CNL,Mimulus_guttatus_Migut.A00636.1_CNL,Chiococca_alba_g1867.t1_CNL,Oryza_rufipogon_GWHPACCP013543_CNL,Ananas_bracteatus_Aco001975.1.mrna1_CNL,Chrysanthemum_seticuspe_Cse_sc002098.1_g070.1_CNL,Cercis_canadensis_Cerca915…
biological_process	response to carbohydrate	biological_process	8.5e-15	9651	22	Triticum_aestivum_TraesCS4A02G223400_CNL,Triticum_urartu_TRIUR3_20899-P1_CNL,Helianthus_annuus_HanXRQChr09g0243851_RNL,Aegilops_tauschii_AEGTA19781_CNL,Triticum_turgidum_TRITD4Bv1G033270_CNL,Cocos_nucifera_CCG004028_CNL,Aegilops_tauschii_AEGTA00546_CNL,Vigna_unguiculata_Vigun10g062500_TNL,Punica_granatum_OWM69214.1_CNL,Microthlaspi_erraticum_CAA7054872.1_TNL,Mangifera_indica_GWHPABLA027891_RNL,Ba…
biological_process	response to oomycetes	biological_process	3.5e-11	9651	22	Dryas_drummondii_Drydr184S17207_CNL,Arabidopsis_lyrata_AL6G46820.t1_TNL,Hibiscus_syriacus_KAE8725126.1_TNL,Aethionema_arabicum_AA_scaffold6113_13_TNL,Glycyrrhiza_uralensis_Glyur000531s00022806_TNL,Saccharum_spontaneum_Sspon.06G0016970-2B_CNL,Hibiscus_syriacus_KAE8725127.1_TNL,Taraxacum_kok_saghyz_GWHPAAAA036281_TNL,Hibiscus_syriacus_KAE8725107.1_TNL,Ipomoea_batatas_Itrk_sc0000248.1_g000018.1_CNL,…
biological_process	regulation of MAP kinase activity	biological_process	3.5e-11	9651	22	Camelina_sativa_XP_010455623_TNL,Trifolium_subterranum_Tsuw_co7137366.1_g00001.1_RNL,Triticum_aestivum_TraesCS4A02G223400_CNL,Triticum_urartu_TRIUR3_20899-P1_CNL,Fragaria_nilgerrensis_GWHPABKC012058_CNL,Camelina_sativa_XP_019090314_TNL,Aegilops_tauschii_AEGTA19781_CNL,Triticum_turgidum_TRITD4Bv1G033270_CNL,Rosa_chinensis_GWHPAAAF019762_CNL,Mangifera_indica_GWHPABLA027891_RNL,Camelina_sativa_XP_01…
biological_process	proteolysis involved in protein catabolic process	biological_process	3.5e-11	9651	22	Camelina_sativa_XP_010496162_TNL,Aegilops_tauschii_AEGTA33159_CNL,Acer_yangbiense_Acyan01G0276800.1_TNL,Oryza_rufipogon_GWHPACCP030689_CNL,Camelina_sativa_XP_010422256_TNL,Tectona_grandis_Tg12g10880.t1_CNL,Fragaria_vesca_gene19978-v1.0-hybrid_RNL,Salix_brachista_GWHPAAZH019407_CNL,Helianthus_annuus_HanXRQChr02g0052061_TNL,Nyssa_sinensis_Nsi19988_CNL,Camelina_sativa_XP_010496161_TNL,Catharanthus_r…
biological_process	modification-dependent macromolecule catabolic process	biological_process	3.5e-11	9651	22	Camelina_sativa_XP_010496162_TNL,Aegilops_tauschii_AEGTA33159_CNL,Acer_yangbiense_Acyan01G0276800.1_TNL,Oryza_rufipogon_GWHPACCP030689_CNL,Camelina_sativa_XP_010422256_TNL,Tectona_grandis_Tg12g10880.t1_CNL,Fragaria_vesca_gene19978-v1.0-hybrid_RNL,Salix_brachista_GWHPAAZH019407_CNL,Helianthus_annuus_HanXRQChr02g0052061_TNL,Nyssa_sinensis_Nsi19988_CNL,Camelina_sativa_XP_010496161_TNL,Catharanthus_r…
cellular_component	obsolete Golgi apparatus part	cellular_component	2.2e-30	9651	22	Saccharum_spontaneum_Sspon.01G0041390-1B_CNL,Quercus_suber_XP_023889998.1_TNL,Aegilops_tauschii_AEGTA33159_CNL,Arachis_hypogaea_AH13G58860.1_CNL,Taraxacum_kok_saghyz_GWHPAAAA018885_TNL,Spinacia_oleracea_Spo07263_CNL,Echinochloa_crus_galli_EC_v6.g048041.t1_CNL,Dichanthelium_oligosanthes_Do016828.1_CNL,Vernicia_fordii_GWHPAAEU040874_CNL,Rosa_multiflora_Rmu_sc0007456.1_g000004.1_CNL,Prunus_dulcis_Pr…
biological_process	DNA repair	biological_process	7.2e-07	9651	22	Dimocarpus_longan_Dlo_029966.1_CNL,Chrysanthemum_nankingense_CHR00022619-RA_CNL,Oryza_nivara_ONIVA11G15900_CNL,Brassica_nigra_BniB043799-PA_TNL,Potentilla_micrantha_15799_t_CNL,Ipomoea_batatas_Itrk_sc0000248.1_g000018.1_CNL,Arachis_hypogaea_AH12G02990.1_CNL,Oryza_longistaminata_KN539757.1_FGP007_CNL,Arachis_hypogaea_AH02G02310.1_CNL,Quercus_lobata_QL07p004092_CNL,Brassica_oleracea_Bo5g021420.1_CN…
biological_process	regulation of protein serine/threonine kinase activity	biological_process	5.4e-05	9651	22	Camelina_sativa_XP_010455623_TNL,Trifolium_subterranum_Tsuw_co7137366.1_g00001.1_RNL,Triticum_aestivum_TraesCS4A02G223400_CNL,Triticum_urartu_TRIUR3_20899-P1_CNL,Fragaria_nilgerrensis_GWHPABKC012058_CNL,Camelina_sativa_XP_019090314_TNL,Aegilops_tauschii_AEGTA19781_CNL,Triticum_turgidum_TRITD4Bv1G033270_CNL,Rosa_chinensis_GWHPAAAF019762_CNL,Mangifera_indica_GWHPABLA027891_RNL,Camelina_sativa_XP_01…
molecular_function	active transmembrane transporter activity	molecular_function	4.2e-07	9651	22	Phyllostachys_edulis_PH02Gene37380.t1_CNL,Phyllostachys_edulis_PH02Gene30637.t1_CNL,Quercus_lobata_QL01p000749_CNL,Arachis_ipaensis_XP_007135975.1-D3_CNL,Rosa_multiflora_Rmu_sc0009787.1_g000017.1_CNL,Aethionema_arabicum_AA_scaffold6761_11_CNL,Eragrostis_curvula_TVU26274.1_CNL,Dimocarpus_longan_Dlo_006053.1_TNL,Pyrus_betuleafolia_GWHPAAYT021172_TNL,Mangifera_indica_GWHPABLA019131_CNL,Populus_alba_…
cellular_component	obsolete anchored component of membrane	cellular_component	2.4e-10	9651	22	Oryza_punctata_OPUNC12G11010_CNL,Rosa_multiflora_Rmu_sc0002604.1_g000022.1_CNL,Dichanthelium_oligosanthes_Do026165.1_CNL,Triticum_aestivum_TraesCS5D02G494300_CNL,Triticum_aestivum_TraesCS3B02G569900_CNL,Aegilops_tauschii_AEGTA02380_CNL,Fagopyrum_esculentum_Fes_sc0013172.1.g000002.aua.1_CNL,Aquilaria_sinensis_Scaffold1.572_CNL,Fagopyrum_esculentum_Fes_sc0008664.1.g000008.aua.1_CNL,Triticum_aestivu…
biological_process	nucleoside phosphate metabolic process	biological_process	5.4e-60	9651	22	Oryza_nivara_ONIVA02G13310_CNL,Taraxacum_kok_saghyz_GWHPAAAA014211_TNL,Cucurbita_moschata_CmoCh14G005830.1_TNL,Dichanthelium_oligosanthes_Do010374.1_CNL,Ananas_comosus_Aco001975.1_CNL,Mimulus_guttatus_Migut.A00636.1_CNL,Chiococca_alba_g1867.t1_CNL,Oryza_rufipogon_GWHPACCP013543_CNL,Ananas_bracteatus_Aco001975.1.mrna1_CNL,Chrysanthemum_seticuspe_Cse_sc002098.1_g070.1_CNL,Cercis_canadensis_Cerca915…
biological_process	regulation of developmental growth	biological_process	5.4e-60	9651	22	Punica_granatum_OWM80330.1_TNL,Barbarea_vulgaris_maker-Contig1329-snap-gene-0.47-mRNA-1_TNL,Medicago_truncatula_Medtr5g018910_RNL,Oryza_rufipogon_GWHPACCP030689_CNL,Dichanthelium_oligosanthes_Do010374.1_CNL,Pyrus_communis_pycom10g01270_TNL,Brassica_nigra_BniB025876-PA_TNL,Punica_granatum_OWM83098.1_TNL,Vitis_vinifera_VIT_218s0041g02190_TNL,Trifolium_pratense_mRNA25477_CNL,Eriobotrya_japonica_EVM0…
biological_process	regulation of cell population proliferation	biological_process	5.4e-60	9651	21	Barbarea_vulgaris_maker-Contig1329-snap-gene-0.47-mRNA-1_TNL,Medicago_truncatula_Medtr5g018910_RNL,Oryza_rufipogon_GWHPACCP030689_CNL,Punica_granatum_OWM84849.1_CNL,Pyrus_communis_pycom10g01270_TNL,Brassica_nigra_BniB025876-PA_TNL,Vitis_vinifera_VIT_218s0041g02190_TNL,Cerasus_yedoensis_SPE6_g024480.1_CNL,Eriobotrya_japonica_EVM0028884_TNL,Pyrus_betuleafolia_GWHPAAYT002501_TNL,Vitis_vinifera_VIT_2…
biological_process	pollen development	biological_process	5.4e-60	9651	21	Setaria_italica_Seita.8G089100_CNL,Rosa_chinensis_GWHPAAAF018889_TNL,Capsella_bursa_Cbp45534_TNL,Linum_usitatissimum_Lus10020534_TNL,Potentilla_micrantha_22319_t_CNL,Capsella_rubella_Carub.0008s0326_TNL,Quercus_lobata_QL08p008655_TNL,Fragaria_vesca_gene19978-v1.0-hybrid_RNL,Arachis_hypogaea_AH12G01600.1_CNL,Oryza_meridionalis_OMERI02G04770_CNL,Arachis_monticola_EVM0009263.1_CNL,Linum_usitatissimu…
biological_process	response to virus	biological_process	5.4e-60	9651	21	Raphanus_sativus_Rsa10025477_TNL,Arachis_hypogaea_AH19G06380.1_TNL,Brassica_juncea_BjuA013204_TNL,Taraxacum_kok_saghyz_GWHPAAAA030985_CNL,Brassica_juncea_BjuB037610_TNL,Populus_pruinosa_Ppr_2901.16262_CNL,Tarenaya_hassleriana_Th25216_TNL,Acer_yangbiense_Acyan04G0255400.1_CNL,Camelina_sativa_XP_010455634_TNL,Dimocarpus_longan_Dlo_007726.1_CNL,Arabidopsis_thaliana_AT4G12010_TNL,Capsella_bursa_Cbp16…
biological_process	obsolete cofactor biosynthetic process	biological_process	5.4e-60	9651	21	Aegilops_tauschii_AEGTA03908_CNL,Capsicum_chinense_CC.CCv1.2.scaffold792.5_TNL,Catharanthus_roseus_CRO_T008329_CNL,Arachis_hypogaea_AH20G07270.1_CNL,Capsicum_baccatum_CB.CBv1.2.scaffold245.12_CNL,Ananas_comosus_Aco001975.1_CNL,Oryza_rufipogon_GWHPACCP013543_CNL,Ananas_bracteatus_Aco001975.1.mrna1_CNL,Aethionema_arabicum_AA_scaffold4513_25_TNL,Solanum_melongena_Sme2.5_02412.1_g00001.1_CNL,Capsella…
biological_process	negative regulation of protein metabolic process	biological_process	2.4e-06	9651	21	Quercus_lobata_QL04p096516_TNL,Quercus_lobata_QL12p033457_TNL,Malania_oleifera_Maole_015893.T1_CNL,Echinochloa_crus_galli_EC_v6.g088830.t1_CNL,Dioscorea_rotundata_Dr20146.1_CNL,Echinochloa_crus_galli_EC_v6.g061377.t1_CNL,Eragrostis_curvula_TVU41972.1_CNL,Dioscorea_rotundata_Dr22834.1_CNL,Microthlaspi_erraticum_CAA7033082.1_TNL,Vigna_unguiculata_Vigun10g062500_TNL,Fagus_sylvatica_FSB010843301_CNL,…
biological_process	defense response to oomycetes	biological_process	2.4e-06	9651	21	Dryas_drummondii_Drydr184S17207_CNL,Arabidopsis_lyrata_AL6G46820.t1_TNL,Hibiscus_syriacus_KAE8725126.1_TNL,Aethionema_arabicum_AA_scaffold6113_13_TNL,Glycyrrhiza_uralensis_Glyur000531s00022806_TNL,Saccharum_spontaneum_Sspon.06G0016970-2B_CNL,Hibiscus_syriacus_KAE8725127.1_TNL,Taraxacum_kok_saghyz_GWHPAAAA036281_TNL,Hibiscus_syriacus_KAE8725107.1_TNL,Ipomoea_batatas_Itrk_sc0000248.1_g000018.1_CNL,…
biological_process	post-transcriptional regulation of gene expression	biological_process	2.4e-06	9651	21	Quercus_lobata_QL04p096516_TNL,Chenopodium_quinoa_AUR62010338RA_CNL,Malania_oleifera_Maole_015893.T1_CNL,Oryza_nivara_ONIVA02G26740_CNL,Liriodendron_chinense_Lchi35369_CNL,Gelsemium_sempervirens_augustus_masked-scaffold_61-processed-gene-1.3-mRNA-1_CNL,Taraxacum_kok_saghyz_GWHPAAAA030985_CNL,Triticum_aestivum_TraesCS4A02G308300_CNL,Leavenworthia_alabamica_LA_scaffold1290_12_CNL,Taraxacum_kok_sagh…
biological_process	positive regulation of MAP kinase activity	biological_process	2.1e-15	9651	21	Camelina_sativa_XP_010455623_TNL,Trifolium_subterranum_Tsuw_co7137366.1_g00001.1_RNL,Triticum_aestivum_TraesCS4A02G223400_CNL,Triticum_urartu_TRIUR3_20899-P1_CNL,Fragaria_nilgerrensis_GWHPABKC012058_CNL,Camelina_sativa_XP_019090314_TNL,Aegilops_tauschii_AEGTA19781_CNL,Triticum_turgidum_TRITD4Bv1G033270_CNL,Rosa_chinensis_GWHPAAAF019762_CNL,Mangifera_indica_GWHPABLA027891_RNL,Camelina_sativa_XP_01…
biological_process	secondary metabolic process	biological_process	2.1e-15	9651	21	Dianthus_caryophyllus_Dca60402.1_CNL,Salix_brachista_GWHPAAZH027861_CNL,Cercis_canadensis_Cerca300S07915_TNL,Rosa_multiflora_Rmu_sc0001588.1_g000017.1_CNL,Phyllostachys_edulis_PH02Gene40380.t1_CNL,Medicago_truncatula_Medtr6g015455_TNL,Capsella_bursa_Cbp32219_CNL,Brassica_nigra_BniB025876-PA_TNL,Chimonanthus_salicifolius_Cs08g00175_CNL,Arachis_monticola_EVM0009263.1_CNL,Capsella_bursa_Cbp19042_CNL…
cellular_component	organelle inner membrane	cellular_component	2.1e-15	9651	21	Dimocarpus_longan_Dlo_027461.1_CNL,Dimocarpus_longan_Dlo_004619.1_CNL,Quercus_lobata_QL01p000749_CNL,Dimocarpus_longan_Dlo_012720.1_CNL,Taraxacum_kok_saghyz_GWHPAAAA014211_TNL,Mimulus_guttatus_Migut.A00636.1_CNL,Dimocarpus_longan_Dlo_004617.1_CNL,Solanum_melongena_Sme2.5_02412.1_g00001.1_CNL,Cercis_canadensis_Cerca1029S11850_CNL,Ipomoea_batatas_Itrk_sc0001439.1_g000007.1_CNL,Dimocarpus_longan_Dlo…
biological_process	cell cycle process	biological_process	1e-29	9651	21	Trichopus_zeylanicus_jcf7180002768270.40_CNL,Oryza_nivara_ONIVA11G15900_CNL,Quercus_lobata_QL08p008655_TNL,Populus_alba_GWHPAAEP044703_CNL,Taraxacum_kok_saghyz_GWHPAAAA030985_CNL,Chiococca_alba_g7405.t1_CNL,Brassica_nigra_BniB025876-PA_TNL,Oryza_longistaminata_KN539757.1_FGP007_CNL,Prunus_dulcis_Prudul26A032095_CNL,Camptotheca_acuminata_Cac_g013331.t1_CNL,Asparagus_setaceus_OF22834-RA_CNL,Raphanu…
biological_process	rRNA processing	biological_process	2.1e-15	9651	21	Capsella_bursa_Cbp32207_CNL,Chrysanthemum_seticuspe_Cse_sc023032.1_g040.1_CNL,Chrysanthemum_seticuspe_Cse_sc000599.1_g010.1_CNL,Hibiscus_syriacus_KAE8727186.1_CNL,Corchorus_capsularis_OMO96266_CNL,Acer_yangbiense_Acyan07G0180100.1_CNL,Chrysanthemum_seticuspe_Cse_sc001384.1_g150.1_CNL,Capsicum_chinense_CC.CCv1.2.scaffold123.56_TNL,Chrysanthemum_seticuspe_Cse_sc000599.1_g090.1_CNL,Chrysanthemum_set…
biological_process	positive regulation of protein serine/threonine kinase activity	biological_process	2.1e-15	9651	21	Camelina_sativa_XP_010455623_TNL,Trifolium_subterranum_Tsuw_co7137366.1_g00001.1_RNL,Triticum_aestivum_TraesCS4A02G223400_CNL,Triticum_urartu_TRIUR3_20899-P1_CNL,Fragaria_nilgerrensis_GWHPABKC012058_CNL,Camelina_sativa_XP_019090314_TNL,Aegilops_tauschii_AEGTA19781_CNL,Triticum_turgidum_TRITD4Bv1G033270_CNL,Rosa_chinensis_GWHPAAAF019762_CNL,Mangifera_indica_GWHPABLA027891_RNL,Camelina_sativa_XP_01…
molecular_function	antioxidant activity	molecular_function	2.1e-15	9651	21	Punica_granatum_OWM80330.1_TNL,Alnus_glutinosa_Alngl13546S07276_CNL,Oryza_glumipatula_OGLUM12G09920_CNL,Oryza_punctata_OPUNC12G07830_CNL,Sorghum_bicolor_SbRio.08G024000_CNL,Punica_granatum_OWM87359.1_TNL,Oryza_brachyantha_OB12G17410.1_CNL,Setaria_italica_Seita.8G088900_CNL,Oryza_rufipogon_GWHPACCP018175_CNL,Oryza_glaberrima_ORGLA12G0081300.1_CNL,Punica_granatum_OWM87355.1_TNL,Oryza_longistaminata…
biological_process	negative regulation of cell population proliferation	biological_process	1e-29	9651	20	Barbarea_vulgaris_maker-Contig1329-snap-gene-0.47-mRNA-1_TNL,Medicago_truncatula_Medtr5g018910_RNL,Oryza_rufipogon_GWHPACCP030689_CNL,Punica_granatum_OWM84849.1_CNL,Pyrus_communis_pycom10g01270_TNL,Vitis_vinifera_VIT_218s0041g02190_TNL,Cerasus_yedoensis_SPE6_g024480.1_CNL,Eriobotrya_japonica_EVM0028884_TNL,Pyrus_betuleafolia_GWHPAAYT002501_TNL,Vitis_vinifera_VIT_218s0041g02180_TNL,Pyrus_betuleafo…
molecular_function	DNA-binding transcription factor activity, RNA polymerase II-specific	molecular_function	4e-05	9651	20	Puccinellia_tenuiflora_Pt_Chr0306632_CNL,Solanum_melongena_Sme2.5_00179.1_g00023.1_CNL,Solanum_chacoense_g39863.t1_CNL,Brachypodium_distachyon_Bradi1g51961_CNL,Oryza_rufipogon_GWHPACCP017511_CNL,Camelina_sativa_XP_019087970_TNL,Camelina_sativa_XP_010449345_TNL,Medicago_truncatula_Medtr6g015455_TNL,Eucalyptus_grandis_Eucgr.H02157_TNL,Ipomoea_batatas_Itrk_sc0000456.1_g000015.1_CNL,Oryza_nivara_ONIV…
biological_process	pigment metabolic process	biological_process	4e-05	9651	20	Panax_ginseng_Ppse_ynau_034736_CNL,Alnus_glutinosa_Alngl13546S07276_CNL,Aegilops_tauschii_AEGTA03908_CNL,Arachis_hypogaea_AH20G07270.1_CNL,Brassica_nigra_BniB025876-PA_TNL,Aethionema_arabicum_AA_scaffold4513_25_TNL,Ficus_erecta_Fer1.1hctg_g145020.1_CNL,Corchorus_capsularis_OMO62440_CNL,Microthlaspi_erraticum_CAA7054872.1_TNL,Capsella_bursa_Cbp33161_CNL,Rosa_multiflora_Rmu_sc0006084.1_g000019.1_CN…
biological_process	peptidyl-lysine modification	biological_process	7.7e-33	9651	20	Glycine_soja_18G049827_CNL,Echinochloa_crus_galli_EC_v6.g088830.t1_CNL,Glycine_max_Glyma18G280300_CNL,Rosa_multiflora_Rmu_sc0012471.1_g000017.1_CNL,Arachis_hypogaea_AH01G00300.1_RNL,Taraxacum_kok_saghyz_GWHPAAAA030985_CNL,Glycine_soja_18G049841_CNL,Echinochloa_crus_galli_EC_v6.g061377.t1_CNL,Eragrostis_curvula_TVU41972.1_CNL,Chenopodium_pallidicaule_CP012296-RA_CNL,Glycine_max_Glyma18G281700_CNL,…
biological_process	protein complex oligomerization	biological_process	1.3e-20	9651	20	Abrus_precatorius_XP_009346661_TNL,Helianthus_annuus_HanXRQChr09g0243851_RNL,Chiococca_alba_g1867.t1.1.5b57c5e6_CNL,Chiococca_alba_g5791.t1_CNL,Abrus_precatorius_XP_009344853_TNL,Punica_granatum_OWM87355.1_TNL,Chiococca_alba_g1867.t1_CNL,Chiococca_alba_g7405.t1_CNL,Pyrus_bretschneideri_XP_009346661.1_TNL,Guadua_angustifolia_Gan031011_CNL,Aquilegia_coerulea_Aqcoe7G107500_CNL,Ananas_comosus_Aco0169…
biological_process	obsolete cellular carbohydrate metabolic process	biological_process	1.3e-20	9651	20	Casuarina_glauca_Casgl62S05754_CNL,Salix_brachista_GWHPAAZH027861_CNL,Solanum_chacoense_g35719.t1_CNL,Striga_asiatica_SGA_v2.0_scaffold69T23256_CNL,Ananas_comosus_Aco001975.1_CNL,Ananas_bracteatus_Aco001975.1.mrna1_CNL,Cocos_nucifera_CCG004028_CNL,Liriodendron_chinense_Lchi28703_CNL,Malus_domestica_MD05G1131900_TNL,Eriobotrya_japonica_EVM0016787_TNL,Solanum_chacoense_g23482.t1_CNL,Prunus_dulcis_P…
biological_process	modification-dependent protein catabolic process	biological_process	1.2e-06	9651	20	Camelina_sativa_XP_010496162_TNL,Aegilops_tauschii_AEGTA33159_CNL,Acer_yangbiense_Acyan01G0276800.1_TNL,Oryza_rufipogon_GWHPACCP030689_CNL,Camelina_sativa_XP_010422256_TNL,Tectona_grandis_Tg12g10880.t1_CNL,Fragaria_vesca_gene19978-v1.0-hybrid_RNL,Salix_brachista_GWHPAAZH019407_CNL,Helianthus_annuus_HanXRQChr02g0052061_TNL,Nyssa_sinensis_Nsi19988_CNL,Camelina_sativa_XP_010496161_TNL,Catharanthus_r…
biological_process	sexual reproduction	biological_process	7.7e-05	9651	20	Abrus_precatorius_XP_009346661_TNL,Quercus_lobata_QL08p008655_TNL,Populus_alba_GWHPAAEP044703_CNL,Liriodendron_chinense_Lchi35369_CNL,Taraxacum_kok_saghyz_GWHPAAAA030985_CNL,Oryza_brachyantha_OB12G11930.1_CNL,Abrus_precatorius_XP_009344853_TNL,Brassica_nigra_BniB025876-PA_TNL,Pyrus_bretschneideri_XP_009346661.1_TNL,Corchorus_olitorius_OMO98320.1_TNL,Camptotheca_acuminata_Cac_g013331.t1_CNL,Raphan…
biological_process	multi-organism reproductive process	biological_process	2.4e-05	9651	20	Calotropis_gigantea_cal_g010514.t1_CNL,Abrus_precatorius_XP_009346661_TNL,Quercus_lobata_QL08p008655_TNL,Populus_alba_GWHPAAEP044703_CNL,Liriodendron_chinense_Lchi35369_CNL,Taraxacum_kok_saghyz_GWHPAAAA030985_CNL,Oryza_brachyantha_OB12G11930.1_CNL,Abrus_precatorius_XP_009344853_TNL,Taraxacum_kok_saghyz_GWHPAAAA010987_TNL,Taraxacum_kok_saghyz_GWHPAAAA012550_TNL,Brassica_nigra_BniB025876-PA_TNL,Pyr…
biological_process	negative regulation of growth	biological_process	2.8e-11	9651	20	Calotropis_gigantea_cal_g010514.t1_CNL,Barbarea_vulgaris_maker-Contig1329-snap-gene-0.47-mRNA-1_TNL,Medicago_truncatula_Medtr5g018910_RNL,Oryza_rufipogon_GWHPACCP030689_CNL,Taraxacum_kok_saghyz_GWHPAAAA010987_TNL,Taraxacum_kok_saghyz_GWHPAAAA012550_TNL,Pyrus_communis_pycom10g01270_TNL,Vitis_vinifera_VIT_218s0041g02190_TNL,Eriobotrya_japonica_EVM0028884_TNL,Quercus_lobata_QL05p061584_CNL,Pyrus_bet…
molecular_function	calmodulin binding	molecular_function	5.5e-05	9651	20	Puccinellia_tenuiflora_Pt_Chr0306632_CNL,Malania_oleifera_Maole_015893.T1_CNL,Dryas_drummondii_Drydr184S17207_CNL,Quercus_lobata_QL02p102304_TNL,Populus_pruinosa_Ppr_13964.5134_CNL,Arabidopsis_lyrata_AL6G46820.t1_TNL,Aethionema_arabicum_AA_scaffold6113_13_TNL,Taraxacum_kok_saghyz_GWHPAAAA036281_TNL,Brassica_nigra_BniB025876-PA_TNL,Triticum_urartu_TRIUR3_06382-P1_CNL,Eutrema_salsugineum_Thhalv1002…
cellular_component	obsolete anchored component of plasma membrane	cellular_component	2.7e-05	9651	20	Oryza_punctata_OPUNC12G11010_CNL,Dichanthelium_oligosanthes_Do026165.1_CNL,Triticum_aestivum_TraesCS5D02G494300_CNL,Triticum_aestivum_TraesCS3B02G569900_CNL,Aegilops_tauschii_AEGTA02380_CNL,Fagopyrum_esculentum_Fes_sc0013172.1.g000002.aua.1_CNL,Aquilaria_sinensis_Scaffold1.572_CNL,Fagopyrum_esculentum_Fes_sc0008664.1.g000008.aua.1_CNL,Triticum_aestivum_TraesCS5D02G494000_CNL,Triticum_aestivum_Tra…
biological_process	generation of precursor metabolites and energy	biological_process	5.2e-05	9651	20	Dimocarpus_longan_Dlo_027461.1_CNL,Taraxacum_kok_saghyz_GWHPAAAA014211_TNL,Dioscorea_rotundata_Dr20146.1_CNL,Ananas_comosus_Aco001975.1_CNL,Fagus_sylvatica_FSB012997001_CNL,Chiococca_alba_g1867.t1_CNL,Piper_nigrum_Pn13.1975_CNL,Ananas_bracteatus_Aco001975.1.mrna1_CNL,Saccharum_spontaneum_Sspon.07G0015000-1A_CNL,Dioscorea_rotundata_Dr22834.1_CNL,Cercis_canadensis_Cerca1029S11850_CNL,Chrysanthemum_…
biological_process	regulation of anatomical structure morphogenesis	biological_process	2.1e-07	9651	20	Punica_granatum_OWM80330.1_TNL,Abrus_precatorius_XP_009346661_TNL,Abrus_precatorius_XP_009344853_TNL,Boechera_retrofracta_BOERETT00048265_TNL,Brassica_nigra_BniB004914-PA_TNL,Brassica_nigra_BniB025876-PA_TNL,Pyrus_bretschneideri_XP_009346661.1_TNL,Punica_granatum_OWM83098.1_TNL,Trifolium_pratense_mRNA25477_CNL,Cerasus_yedoensis_SPE6_g024480.1_CNL,Panicum_miliaceum_GWHPAAEZ018006_CNL,Rosa_multiflo…
biological_process	mRNA processing	biological_process	2.7e-06	9651	20	Alnus_glutinosa_Alngl12693S00661_CNL,Oryza_nivara_ONIVA02G26740_CNL,Echinochloa_crus_galli_EC_v6.g001327.t1_CNL,Triticum_aestivum_TraesCS4A02G308300_CNL,Alnus_glutinosa_Alngl425462S10460_CNL,Rosa_multiflora_Rmu_sc0002406.1_g000014.1_TNL,Quercus_lobata_QL04p092107_CNL,Puccinellia_tenuiflora_Pt_Chr0200549_CNL,Microthlaspi_erraticum_CAA7033082.1_TNL,Fagus_sylvatica_FSB010843301_CNL,Capsicum_baccatum…
biological_process	ubiquitin-dependent protein catabolic process	biological_process	2.4e-66	9651	20	Camelina_sativa_XP_010496162_TNL,Aegilops_tauschii_AEGTA33159_CNL,Acer_yangbiense_Acyan01G0276800.1_TNL,Oryza_rufipogon_GWHPACCP030689_CNL,Camelina_sativa_XP_010422256_TNL,Tectona_grandis_Tg12g10880.t1_CNL,Fragaria_vesca_gene19978-v1.0-hybrid_RNL,Salix_brachista_GWHPAAZH019407_CNL,Helianthus_annuus_HanXRQChr02g0052061_TNL,Nyssa_sinensis_Nsi19988_CNL,Camelina_sativa_XP_010496161_TNL,Catharanthus_r…
molecular_function	disulfide oxidoreductase activity	molecular_function	3.6e-44	9651	20	Chiococca_alba_g5795.t1_CNL,Punica_granatum_OWM80330.1_TNL,Alnus_glutinosa_Alngl13546S07276_CNL,Oryza_glumipatula_OGLUM12G09920_CNL,Oryza_punctata_OPUNC12G07830_CNL,Chiococca_alba_g15231.t1_CNL,Sorghum_bicolor_SbRio.08G024000_CNL,Oryza_brachyantha_OB12G17410.1_CNL,Setaria_italica_Seita.8G088900_CNL,Oryza_rufipogon_GWHPACCP018175_CNL,Oryza_glaberrima_ORGLA12G0081300.1_CNL,Oryza_longistaminata_KN54…
cellular_component	cullin-RING ubiquitin ligase complex	cellular_component	2.2e-05	9651	20	Capsella_rubella_Carub.0007s3397_TNL,Camelina_sativa_XP_010496162_TNL,Brassica_oleracea_Bo4g142140.1_TNL,Camelina_sativa_XP_010422256_TNL,Capsella_bursa_Cbp33420_TNL,Boechera_retrofracta_BOERETT00048953_TNL,Brassica_nigra_BniB011003-PA_CNL,Helianthus_annuus_HanXRQChr02g0052061_TNL,Arabidopsis_thaliana_AT5G41750_TNL,Aethionema_arabicum_AA_scaffold1582_6_CNL,Camelina_sativa_XP_010496161_TNL,Boecher…
biological_process	G protein-coupled receptor signaling pathway	biological_process	2.2e-05	9651	20	Vitis_vinifera_VIT_212s0121g00290_CNL,Fragaria_vesca_gene15980-v2.0.a2-hybrid_CNL,Pyrus_bretschneideri_XP_009336333.1_CNL,Cerasus_yedoensis_SPA0_g028760.1_CNL,Rubus_occidentalis_Ro06_G13351_CNL,Abrus_precatorius_XP_009336333_CNL,Potentilla_micrantha_30277_t_CNL,Abrus_precatorius_XP_009338497_CNL,Pyrus_bretschneideri_XP_009336332.1_CNL,Actinidia_eriantha_DTZ79_14g12000_CNL,Rubus_occidentalis_Ro06_…
biological_process	floral organ morphogenesis	biological_process	1.3e-06	9651	20	Rosa_chinensis_GWHPAAAF018889_TNL,Potentilla_micrantha_22319_t_CNL,Barbarea_vulgaris_maker-Contig1329-snap-gene-0.47-mRNA-1_TNL,Medicago_truncatula_Medtr5g018910_RNL,Aethionema_arabicum_AA_scaffold5279_36_CNL,Pyrus_communis_pycom10g01270_TNL,Vitis_vinifera_VIT_218s0041g02190_TNL,Eriobotrya_japonica_EVM0028884_TNL,Fagus_sylvatica_FSB010843301_CNL,Rosa_multiflora_Rmu_sc0007456.1_g000004.1_CNL,Pyrus…
biological_process	anatomical structure arrangement	biological_process	4.5e-11	9651	20	Brassica_juncea_BjuA040686_TNL,Potentilla_micrantha_22319_t_CNL,Brassica_napus_2T00001594001_TNL,Oryza_nivara_ONIVA05G24990_CNL,Musa_balbisiana_ITC1587_Bchr5_P12034_CNL,Brassica_oleracea_Bo00889s060.1_TNL,Raphanus_sativus_Rsa10021217_TNL,Boea_hygrometrica_KZV24872.1_CNL,Oryza_glaberrima_ORGLA05G0073000.1_CNL,Boechera_retrofracta_BOERETT00048265_TNL,Brassica_nigra_BniB004914-PA_TNL,Brassica_juncea…
molecular_function	UDP-glycosyltransferase activity	molecular_function	3.2e-05	9651	19	Casuarina_glauca_Casgl62S05754_CNL,Quercus_suber_XP_023889998.1_TNL,Cocos_nucifera_CCG004028_CNL,Brassica_nigra_BniB003381-PA_CNL,Medicago_truncatula_Medtr6g478020_TNL,Acer_yangbiense_Acyan03G0051300.1_CNL,Vernicia_fordii_GWHPAAEU040874_CNL,Arachis_hypogaea_AH05G00290.1_CNL,Gossypium_hirsutum_Ghicr24_A11G277100_CNL,Lolium_perenne_maker-scaffold_3206|ref0012048-exonerate_est2genome-gene-0.1_CNL,Po…
molecular_function	monoatomic cation transmembrane transporter activity	molecular_function	3.3e-06	9651	19	Phyllostachys_edulis_PH02Gene37380.t1_CNL,Helianthus_annuus_HanXRQChr09g0243851_RNL,Fragaria_ananassa_FAN_iscf00023165.1.g00001.1_CNL,Arachis_ipaensis_XP_007135975.1-D3_CNL,Aethionema_arabicum_AA_scaffold6761_11_CNL,Oryza_barthii_OBART12G15640_CNL,Ananas_comosus_Aco016958.1_CNL,Carnegiea_gigantea_Cgig1_01448_CNL,Chenopodium_quinoa_AUR62010175RA_CNL,Populus_alba_GWHPAAEP012281_CNL,Chenopodium_pall…
cellular_component	Golgi apparatus subcompartment	cellular_component	6.7e-06	9651	19	Saccharum_spontaneum_Sspon.01G0041390-1B_CNL,Quercus_suber_XP_023889998.1_TNL,Aegilops_tauschii_AEGTA33159_CNL,Arachis_hypogaea_AH13G58860.1_CNL,Taraxacum_kok_saghyz_GWHPAAAA018885_TNL,Spinacia_oleracea_Spo07263_CNL,Echinochloa_crus_galli_EC_v6.g048041.t1_CNL,Dichanthelium_oligosanthes_Do016828.1_CNL,Vernicia_fordii_GWHPAAEU040874_CNL,Rosa_multiflora_Rmu_sc0007456.1_g000004.1_CNL,Prunus_dulcis_Pr…
biological_process	organic cyclic compound catabolic process	biological_process	1.6e-09	9651	19	Quercus_lobata_QL04p096516_TNL,Camelina_sativa_XP_010494568_TNL,Chenopodium_quinoa_AUR62010338RA_CNL,Capsella_bursa_Cbp32207_CNL,Musa_balbisiana_ITC1587_Bchr5_P12034_CNL,Ananas_comosus_Aco001975.1_CNL,Guadua_angustifolia_Gan013587_CNL,Ananas_bracteatus_Aco001975.1.mrna1_CNL,Taraxacum_kok_saghyz_GWHPAAAA020395_CNL,Microthlaspi_erraticum_CAA7033082.1_TNL,Fagus_sylvatica_FSB010843301_CNL,Trifolium_p…
cellular_component	nuclear outer membrane-endoplasmic reticulum membrane network	cellular_component	2.2e-16	9651	19	Chiococca_alba_g5795.t1_CNL,Sedum_album_Sal_035178-RA_CNL,Aegilops_tauschii_AEGTA18512_CNL,Chiococca_alba_g15231.t1_CNL,Quercus_lobata_QL02p102304_TNL,Diospyros_lotus_Dlo_alt0083F-003-01.1_g00030.1_TNL,Liriodendron_chinense_Lchi35369_CNL,Brassica_nigra_BniB030172-PA_TNL,Boea_hygrometrica_KZV23328.1_CNL,Sedum_album_Sal_011670-RA_CNL,Cucurbita_maxima_CmaCh14G005820.1_TNL,Oryza_longistaminata_KN5424…
biological_process	plastid organization	biological_process	3.7e-07	9651	19	Raphanus_sativus_Rsa10032267_TNL,Manihot_esculenta_07G060750_CNL,Phyllostachys_edulis_PH02Gene40380.t1_CNL,Eragrostis_curvula_TVU26274.1_CNL,Fagus_sylvatica_FSB012997001_CNL,Juglans_regia_WALNUT_00029006-RA_CNL,Saccharum_spontaneum_Sspon.07G0015000-1A_CNL,Rosa_multiflora_Rmu_sc0000908.1_g000021.1_CNL,Manihot_esculenta_07G063001_CNL,Eragrostis_curvula_TVU26263.1_CNL,Brassica_oleracea_Bo1g070930.1_…
biological_process	induced systemic resistance	biological_process	3.3e-08	9651	19	Eriobotrya_japonica_EVM0044886_CNL,Arachis_ipaensis_XP_014631204.1_CNL,Malus_baccata_MABA025881_CNL,Boechera_retrofracta_BOERETT00040706_TNL,Fragaria_nilgerrensis_GWHPABKC028210_TNL,Arachis_monticola_EVM0045855.1_CNL,Pyrus_bretschneideri_XP_009357229.1_CNL,Abrus_precatorius_XP_009357229_CNL,Arachis_hypogaea_AH10G05340.1_CNL,Quercus_lobata_QL04p014419_CNL,Arachis_hypogaea_AH20G09240.1_CNL,Capsella…
biological_process	abscission	biological_process	1.3e-07	9651	19	Puccinellia_tenuiflora_Pt_Chr0702607_CNL,Olyra_latifolia_Ola005859.1_CNL,Punica_granatum_OWM87359.1_TNL,Coffea_arabica_XP_027066702.1_CNL,Coffea_arabica_XP_027070440.1_CNL,Punica_granatum_OWM87355.1_TNL,Fragaria_vesca_gene24108-v2.0.a2-hybrid_RNL,Coffea_arabica_XP_027069057.1_CNL,Rhododendron_williamsianum_C3L33_02307-RA_CNL,Catharanthus_roseus_CRO_T024513_CNL,Fragaria_ananassa_FAN_iscf00388461.1…
biological_process	vegetative phase change	biological_process	1.3e-07	9651	19	Abrus_precatorius_XP_009358687_RNL,Malus_domestica_MD06G1116100_RNL,Eriobotrya_japonica_EVM0005928_RNL,Malus_baccata_MABA017960_RNL,Pyrus_bretschneideri_XP_018503481.1_RNL,Abrus_precatorius_XP_018503481_RNL,Pyrus_communis_pycom06g10800_RNL,Malus_baccata_MABA017956_RNL,Malus_baccata_MABA017953_RNL,Malus_baccata_MABA042229_RNL,Pyrus_betuleafolia_GWHPAAYT045900_RNL,Pyrus_betuleafolia_GWHPAAYT045902_…
biological_process	nucleobase-containing compound catabolic process	biological_process	1.1e-07	9651	19	Quercus_lobata_QL04p096516_TNL,Camelina_sativa_XP_010494568_TNL,Chenopodium_quinoa_AUR62010338RA_CNL,Capsella_bursa_Cbp32207_CNL,Musa_balbisiana_ITC1587_Bchr5_P12034_CNL,Ananas_comosus_Aco001975.1_CNL,Guadua_angustifolia_Gan013587_CNL,Ananas_bracteatus_Aco001975.1.mrna1_CNL,Taraxacum_kok_saghyz_GWHPAAAA020395_CNL,Microthlaspi_erraticum_CAA7033082.1_TNL,Fagus_sylvatica_FSB010843301_CNL,Trifolium_p…
biological_process	stomatal movement	biological_process	1.1e-07	9651	19	Calotropis_gigantea_cal_g010514.t1_CNL,Solanum_melongena_Sme2.5_00179.1_g00023.1_CNL,Solanum_chacoense_g39863.t1_CNL,Arachis_hypogaea_AH13G58860.1_CNL,Dioscorea_rotundata_Dr20146.1_CNL,Catharanthus_roseus_CRO_T018079_CNL,Taraxacum_kok_saghyz_GWHPAAAA010987_TNL,Taraxacum_kok_saghyz_GWHPAAAA012550_TNL,Dioscorea_rotundata_Dr22834.1_CNL,Malus_domestica_MD05G1140600_TNL,Quercus_lobata_QL05p061584_CNL,…
biological_process	floral organ abscission	biological_process	4.4e-05	9651	19	Puccinellia_tenuiflora_Pt_Chr0702607_CNL,Olyra_latifolia_Ola005859.1_CNL,Punica_granatum_OWM87359.1_TNL,Coffea_arabica_XP_027066702.1_CNL,Coffea_arabica_XP_027070440.1_CNL,Punica_granatum_OWM87355.1_TNL,Fragaria_vesca_gene24108-v2.0.a2-hybrid_RNL,Coffea_arabica_XP_027069057.1_CNL,Rhododendron_williamsianum_C3L33_02307-RA_CNL,Catharanthus_roseus_CRO_T024513_CNL,Fragaria_ananassa_FAN_iscf00388461.1…
biological_process	vegetative to reproductive phase transition of meristem	biological_process	5.3e-05	9651	19	Camelina_sativa_XP_010494568_TNL,Sedum_album_Sal_035178-RA_CNL,Potentilla_micrantha_22319_t_CNL,Echinochloa_crus_galli_EC_v6.g088830.t1_CNL,Saccharum_spontaneum_Sspon.07G0002790-1A_CNL,Echinochloa_crus_galli_EC_v6.g061377.t1_CNL,Eragrostis_curvula_TVU41972.1_CNL,Guadua_angustifolia_Gan013587_CNL,Liriodendron_chinense_Lchi28703_CNL,Quercus_lobata_QL04p092107_CNL,Sedum_album_Sal_011670-RA_CNL,Oryza…
biological_process	regulation of vegetative phase change	biological_process	4.9e-07	9651	19	Abrus_precatorius_XP_009358687_RNL,Malus_domestica_MD06G1116100_RNL,Eriobotrya_japonica_EVM0005928_RNL,Malus_baccata_MABA017960_RNL,Pyrus_bretschneideri_XP_018503481.1_RNL,Abrus_precatorius_XP_018503481_RNL,Pyrus_communis_pycom06g10800_RNL,Malus_baccata_MABA017956_RNL,Malus_baccata_MABA017953_RNL,Malus_baccata_MABA042229_RNL,Pyrus_betuleafolia_GWHPAAYT045900_RNL,Pyrus_betuleafolia_GWHPAAYT045902_…
biological_process	proteasomal protein catabolic process	biological_process	5.3e-05	9651	19	Camelina_sativa_XP_010496162_TNL,Acer_yangbiense_Acyan01G0276800.1_TNL,Oryza_rufipogon_GWHPACCP030689_CNL,Camelina_sativa_XP_010422256_TNL,Tectona_grandis_Tg12g10880.t1_CNL,Fragaria_vesca_gene19978-v1.0-hybrid_RNL,Salix_brachista_GWHPAAZH019407_CNL,Helianthus_annuus_HanXRQChr02g0052061_TNL,Nyssa_sinensis_Nsi19988_CNL,Camelina_sativa_XP_010496161_TNL,Catharanthus_roseus_CRO_T028847_CNL,Populus_pru…
biological_process	negative regulation of immune system process	biological_process	1.5e-05	9651	19	Triticum_aestivum_TraesCS4A02G491300_CNL,Abrus_precatorius_XP_009346661_TNL,Triticum_urartu_TRIUR3_24281-P1_CNL,Oryza_nivara_ONIVA09G06790_CNL,Triticum_aestivum_TraesCS5D02G199600_CNL,Oryza_punctata_OPUNC09G06450_CNL,Aegilops_tauschii_AEGTA00009_CNL,Oryza_barthii_OBART09G07680_CNL,Abrus_precatorius_XP_009344853_TNL,Pyrus_bretschneideri_XP_009346661.1_TNL,Puccinellia_tenuiflora_Pt_Chr0205164_CNL,O…
biological_process	aromatic compound catabolic process	biological_process	1.3e-08	9651	19	Quercus_lobata_QL04p096516_TNL,Camelina_sativa_XP_010494568_TNL,Chenopodium_quinoa_AUR62010338RA_CNL,Capsella_bursa_Cbp32207_CNL,Musa_balbisiana_ITC1587_Bchr5_P12034_CNL,Ananas_comosus_Aco001975.1_CNL,Guadua_angustifolia_Gan013587_CNL,Ananas_bracteatus_Aco001975.1.mrna1_CNL,Taraxacum_kok_saghyz_GWHPAAAA020395_CNL,Microthlaspi_erraticum_CAA7033082.1_TNL,Fagus_sylvatica_FSB010843301_CNL,Trifolium_p…
biological_process	cellular nitrogen compound catabolic process	biological_process	4.4e-07	9651	19	Quercus_lobata_QL04p096516_TNL,Camelina_sativa_XP_010494568_TNL,Chenopodium_quinoa_AUR62010338RA_CNL,Capsella_bursa_Cbp32207_CNL,Musa_balbisiana_ITC1587_Bchr5_P12034_CNL,Ananas_comosus_Aco001975.1_CNL,Guadua_angustifolia_Gan013587_CNL,Ananas_bracteatus_Aco001975.1.mrna1_CNL,Taraxacum_kok_saghyz_GWHPAAAA020395_CNL,Microthlaspi_erraticum_CAA7033082.1_TNL,Fagus_sylvatica_FSB010843301_CNL,Trifolium_p…
cellular_component	obsolete endoplasmic reticulum part	cellular_component	1.4e-09	9651	19	Chiococca_alba_g5795.t1_CNL,Sedum_album_Sal_035178-RA_CNL,Aegilops_tauschii_AEGTA18512_CNL,Chiococca_alba_g15231.t1_CNL,Quercus_lobata_QL02p102304_TNL,Diospyros_lotus_Dlo_alt0083F-003-01.1_g00030.1_TNL,Liriodendron_chinense_Lchi35369_CNL,Brassica_nigra_BniB030172-PA_TNL,Lupinus_angustifolius_Lup018942.1_CNL,Boea_hygrometrica_KZV23328.1_CNL,Sedum_album_Sal_011670-RA_CNL,Cucurbita_maxima_CmaCh14G00…
biological_process	membrane organization	biological_process	1e-07	9651	19	Malania_oleifera_Maole_015893.T1_CNL,Phyllostachys_edulis_PH02Gene30637.t1_CNL,Raphanus_sativus_Rsa10032267_TNL,Populus_alba_GWHPAAEP044703_CNL,Arachis_hypogaea_AH13G58860.1_CNL,Cinnamomum_kanehirae_RWR71934.1_CNL,Petunia_axillaris_Peaxi162Scf00000g00843.1_CNL,Piper_nigrum_Pn16.423_CNL,Saccharum_spontaneum_Sspon.07G0015000-1A_CNL,Brassica_nigra_BniB025876-PA_TNL,Cucurbita_maxima_CmaCh14G005820.1_…
biological_process	pigment biosynthetic process	biological_process	1e-07	9651	19	Panax_ginseng_Ppse_ynau_034736_CNL,Alnus_glutinosa_Alngl13546S07276_CNL,Aegilops_tauschii_AEGTA03908_CNL,Arachis_hypogaea_AH20G07270.1_CNL,Brassica_nigra_BniB025876-PA_TNL,Aethionema_arabicum_AA_scaffold4513_25_TNL,Ficus_erecta_Fer1.1hctg_g145020.1_CNL,Corchorus_capsularis_OMO62440_CNL,Microthlaspi_erraticum_CAA7054872.1_TNL,Capsella_bursa_Cbp33161_CNL,Rosa_multiflora_Rmu_sc0006084.1_g000019.1_CN…
molecular_function	phospholipid binding	molecular_function	2.2e-10	9651	19	Abrus_precatorius_XP_009346661_TNL,Mimulus_guttatus_Migut.D01519.1_CNL,Panicum_miliaceum_GWHPAAEZ039187_CNL,Abrus_precatorius_XP_009344853_TNL,Brassica_nigra_BniB025876-PA_TNL,Pyrus_bretschneideri_XP_009346661.1_TNL,Brassica_juncea_BjuB045575_TNL,Brassica_nigra_BniB026067-PA_TNL,Fragaria_nilgerrensis_GWHPABKC016223_CNL,Leavenworthia_alabamica_LA_scaffold2455_9_TNL,Fragaria_ananassa_FAN_iscf000362…
biological_process	heterocycle catabolic process	biological_process	1.1e-07	9651	19	Quercus_lobata_QL04p096516_TNL,Camelina_sativa_XP_010494568_TNL,Chenopodium_quinoa_AUR62010338RA_CNL,Capsella_bursa_Cbp32207_CNL,Musa_balbisiana_ITC1587_Bchr5_P12034_CNL,Ananas_comosus_Aco001975.1_CNL,Guadua_angustifolia_Gan013587_CNL,Ananas_bracteatus_Aco001975.1.mrna1_CNL,Taraxacum_kok_saghyz_GWHPAAAA020395_CNL,Microthlaspi_erraticum_CAA7033082.1_TNL,Fagus_sylvatica_FSB010843301_CNL,Trifolium_p…
cellular_component	mitochondrial inner membrane	cellular_component	1.9e-67	9651	19	Dimocarpus_longan_Dlo_027461.1_CNL,Dimocarpus_longan_Dlo_004619.1_CNL,Quercus_lobata_QL01p000749_CNL,Dimocarpus_longan_Dlo_012720.1_CNL,Taraxacum_kok_saghyz_GWHPAAAA014211_TNL,Mimulus_guttatus_Migut.A00636.1_CNL,Dimocarpus_longan_Dlo_004617.1_CNL,Cercis_canadensis_Cerca1029S11850_CNL,Ipomoea_batatas_Itrk_sc0001439.1_g000007.1_CNL,Dimocarpus_longan_Dlo_004620.1_CNL,Chrysanthemum_nankingense_CHR000…
cellular_component	trans-Golgi network	cellular_component	1.3e-78	9651	19	Saccharum_spontaneum_Sspon.01G0041390-1B_CNL,Quercus_suber_XP_023889998.1_TNL,Aegilops_tauschii_AEGTA33159_CNL,Arachis_hypogaea_AH13G58860.1_CNL,Taraxacum_kok_saghyz_GWHPAAAA018885_TNL,Spinacia_oleracea_Spo07263_CNL,Echinochloa_crus_galli_EC_v6.g048041.t1_CNL,Dichanthelium_oligosanthes_Do016828.1_CNL,Vernicia_fordii_GWHPAAEU040874_CNL,Rosa_multiflora_Rmu_sc0007456.1_g000004.1_CNL,Prunus_dulcis_Pr…
biological_process	chromatin remodeling	biological_process	4.5e-15	9651	19	Oryza_nivara_ONIVA11G15900_CNL,Echinochloa_crus_galli_EC_v6.g088830.t1_CNL,Oryza_nivara_ONIVA02G26740_CNL,Taraxacum_kok_saghyz_GWHPAAAA030985_CNL,Echinochloa_crus_galli_EC_v6.g061377.t1_CNL,Triticum_aestivum_TraesCS4A02G308300_CNL,Eragrostis_curvula_TVU41972.1_CNL,Acer_yangbiense_Acyan04G0255400.1_CNL,Quercus_lobata_QL04p092107_CNL,Ipomoea_batatas_Itrk_sc0000248.1_g000018.1_CNL,Oryza_longistamina…
biological_process	fatty acid metabolic process	biological_process	1.3e-72	9651	19	Cucurbita_maxima_CmaCh05G007670.1_CNL,Dianthus_caryophyllus_Dca60402.1_CNL,Pyrus_betuleafolia_GWHPAAYT043964_TNL,Diospyros_lotus_Dlo_alt0083F-003-01.1_g00030.1_TNL,Chiococca_alba_g1867.t1.1.5b57c5e6_CNL,Quercus_suber_XP_023904980.1_CNL,Fragaria_vesca_gene19978-v1.0-hybrid_RNL,Hibiscus_syriacus_KAE8670938.1_CNL,Pyrus_betuleafolia_GWHPAAYT005573_TNL,Piper_nigrum_Pn13.1975_CNL,Brassica_nigra_BniB025…
molecular_function	oxidoreductase activity, acting on a sulfur group of donors, NAD(P) as acceptor	molecular_function	2e-05	9651	18	Punica_granatum_OWM80330.1_TNL,Alnus_glutinosa_Alngl13546S07276_CNL,Oryza_glumipatula_OGLUM12G09920_CNL,Oryza_punctata_OPUNC12G07830_CNL,Sorghum_bicolor_SbRio.08G024000_CNL,Oryza_brachyantha_OB12G17410.1_CNL,Setaria_italica_Seita.8G088900_CNL,Oryza_rufipogon_GWHPACCP018175_CNL,Oryza_glaberrima_ORGLA12G0081300.1_CNL,Oryza_longistaminata_KN541557.1_FGP001_CNL,Oryza_nivara_ONIVA12G08350_CNL,Oryza_ba…
cellular_component	endoplasmic reticulum subcompartment	cellular_component	1.9e-67	9651	18	Chiococca_alba_g5795.t1_CNL,Sedum_album_Sal_035178-RA_CNL,Aegilops_tauschii_AEGTA18512_CNL,Chiococca_alba_g15231.t1_CNL,Quercus_lobata_QL02p102304_TNL,Diospyros_lotus_Dlo_alt0083F-003-01.1_g00030.1_TNL,Liriodendron_chinense_Lchi35369_CNL,Brassica_nigra_BniB030172-PA_TNL,Boea_hygrometrica_KZV23328.1_CNL,Sedum_album_Sal_011670-RA_CNL,Cucurbita_maxima_CmaCh14G005820.1_TNL,Oryza_longistaminata_KN5424…
biological_process	antibiotic metabolic process	biological_process	1.3e-78	9651	18	Phyllostachys_edulis_PH02Gene33226.t1_CNL,Alnus_glutinosa_Alngl13546S07276_CNL,Sclerocarya_birrea_Sclbi841S03844_SCLBI_CNL,Dryas_drummondii_Drydr184S17207_CNL,Arabidopsis_lyrata_AL6G46820.t1_TNL,Taraxacum_kok_saghyz_GWHPAAAA014211_TNL,Aethionema_arabicum_AA_scaffold6113_13_TNL,Sclerocarya_birrea_Sclbi792S05814_SCLBI_CNL,Taraxacum_kok_saghyz_GWHPAAAA036281_TNL,Eutrema_salsugineum_Thhalv10028393m_T…
biological_process	pollination	biological_process	4.5e-15	9651	18	Calotropis_gigantea_cal_g010514.t1_CNL,Setaria_italica_Seita.8G089100_CNL,Linum_usitatissimum_Lus10020534_TNL,Punica_granatum_OWM80330.1_TNL,Eragrostis_curvula_TVU44154.1_CNL,Taraxacum_kok_saghyz_GWHPAAAA010987_TNL,Taraxacum_kok_saghyz_GWHPAAAA012550_TNL,Punica_granatum_OWM83098.1_TNL,Trifolium_pratense_mRNA25477_CNL,Brassica_nigra_BniB037873-PA_TNL,Rosa_multiflora_Rmu_sc0019190.1_g000006.1_CNL,Q…
biological_process	response to extracellular stimulus	biological_process	1.3e-72	9651	18	Trifolium_subterranum_Tsuw_co7137366.1_g00001.1_RNL,Fragaria_nilgerrensis_GWHPABKC012058_CNL,Rosa_chinensis_GWHPAAAF019762_CNL,Pyrus_betuleafolia_GWHPAAYT009971_TNL,Juglans_regia_WALNUT_00029006-RA_CNL,Brassica_nigra_BniB025876-PA_TNL,Punica_granatum_OWM69214.1_CNL,Microthlaspi_erraticum_CAA7026689.1_RNL,Catharanthus_roseus_CRO_T026560_CNL,Oryza_granulata_GWHPAAKB006419_CNL,Leavenworthia_alabamic…
biological_process	regulation of systemic acquired resistance	biological_process	1.9e-05	9651	18	Dryas_drummondii_Drydr184S17207_CNL,Arabidopsis_lyrata_AL6G46820.t1_TNL,Aethionema_arabicum_AA_scaffold6113_13_TNL,Glycyrrhiza_uralensis_Glyur000531s00022806_TNL,Boechera_retrofracta_BOERETT00040706_TNL,Saccharum_spontaneum_Sspon.06G0016970-2B_CNL,Taraxacum_kok_saghyz_GWHPAAAA036281_TNL,Nissolia_schottii_Nissc161S06025_CNL,Eutrema_salsugineum_Thhalv10028393m_TNL,Dryas_drummondii_Drydr394S11589_RN…
biological_process	cell division	biological_process	2.1e-07	9651	18	Trichopus_zeylanicus_jcf7180002768270.40_CNL,Abrus_precatorius_XP_009346661_TNL,Quercus_lobata_QL08p008655_TNL,Abrus_precatorius_XP_009344853_TNL,Brassica_nigra_BniB025876-PA_TNL,Pyrus_bretschneideri_XP_009346661.1_TNL,Microthlaspi_erraticum_CAA7054872.1_TNL,Rosa_multiflora_Rmu_sc0007456.1_g000004.1_CNL,Trifolium_pratense_mRNA29339_CNL,Prunus_dulcis_Prudul26A032095_CNL,Asparagus_setaceus_OF22834-…
biological_process	proteasome-mediated ubiquitin-dependent protein catabolic process	biological_process	1.6e-05	9651	18	Camelina_sativa_XP_010496162_TNL,Acer_yangbiense_Acyan01G0276800.1_TNL,Oryza_rufipogon_GWHPACCP030689_CNL,Camelina_sativa_XP_010422256_TNL,Tectona_grandis_Tg12g10880.t1_CNL,Fragaria_vesca_gene19978-v1.0-hybrid_RNL,Salix_brachista_GWHPAAZH019407_CNL,Helianthus_annuus_HanXRQChr02g0052061_TNL,Nyssa_sinensis_Nsi19988_CNL,Camelina_sativa_XP_010496161_TNL,Catharanthus_roseus_CRO_T028847_CNL,Populus_pru…
biological_process	regulation of cellular localization	biological_process	7.4e-05	9651	18	Sorghum_bicolor_SbRio.02G177900_CNL,Oryza_punctata_OPUNC12G07830_CNL,Sorghum_bicolor_SbRio.08G024000_CNL,Helianthus_annuus_HanXRQChr09g0243851_RNL,Oryza_brachyantha_OB12G17410.1_CNL,Setaria_italica_Seita.8G088900_CNL,Setaria_italica_Seita.8G088800_CNL,Brassica_nigra_BniB025876-PA_TNL,Cerasus_yedoensis_SPE6_g024480.1_CNL,Corchorus_olitorius_OMO98320.1_TNL,Bonia_amplexicaulis_Bam009766_CNL,Hordeum_…
biological_process	developmental growth involved in morphogenesis	biological_process	6.6e-05	9651	18	Linum_usitatissimum_Lus10020534_TNL,Punica_granatum_OWM80330.1_TNL,Arachis_hypogaea_AH19G06380.1_TNL,Brassica_nigra_BniB025876-PA_TNL,Punica_granatum_OWM83098.1_TNL,Trifolium_pratense_mRNA25477_CNL,Malus_domestica_MD07G1259300_CNL,Rosa_multiflora_Rmu_sc0007456.1_g000004.1_CNL,Brassica_nigra_BniB037873-PA_TNL,Rosa_multiflora_Rmu_sc0019190.1_g000006.1_CNL,Punica_granatum_OWM80332.1_TNL,Medicago_tru…
biological_process	multi-multicellular organism process	biological_process	1.7e-52	9651	18	Calotropis_gigantea_cal_g010514.t1_CNL,Setaria_italica_Seita.8G089100_CNL,Linum_usitatissimum_Lus10020534_TNL,Punica_granatum_OWM80330.1_TNL,Eragrostis_curvula_TVU44154.1_CNL,Taraxacum_kok_saghyz_GWHPAAAA010987_TNL,Taraxacum_kok_saghyz_GWHPAAAA012550_TNL,Punica_granatum_OWM83098.1_TNL,Trifolium_pratense_mRNA25477_CNL,Brassica_nigra_BniB037873-PA_TNL,Rosa_multiflora_Rmu_sc0019190.1_g000006.1_CNL,Q…
molecular_function	thioredoxin-disulfide reductase (NADP) activity	molecular_function	1.7e-05	9651	18	Punica_granatum_OWM80330.1_TNL,Alnus_glutinosa_Alngl13546S07276_CNL,Oryza_glumipatula_OGLUM12G09920_CNL,Oryza_punctata_OPUNC12G07830_CNL,Sorghum_bicolor_SbRio.08G024000_CNL,Oryza_brachyantha_OB12G17410.1_CNL,Setaria_italica_Seita.8G088900_CNL,Oryza_rufipogon_GWHPACCP018175_CNL,Oryza_glaberrima_ORGLA12G0081300.1_CNL,Oryza_longistaminata_KN541557.1_FGP001_CNL,Oryza_nivara_ONIVA12G08350_CNL,Oryza_ba…
cellular_component	endoplasmic reticulum membrane	cellular_component	1.7e-05	9651	18	Chiococca_alba_g5795.t1_CNL,Sedum_album_Sal_035178-RA_CNL,Aegilops_tauschii_AEGTA18512_CNL,Chiococca_alba_g15231.t1_CNL,Quercus_lobata_QL02p102304_TNL,Diospyros_lotus_Dlo_alt0083F-003-01.1_g00030.1_TNL,Liriodendron_chinense_Lchi35369_CNL,Brassica_nigra_BniB030172-PA_TNL,Boea_hygrometrica_KZV23328.1_CNL,Sedum_album_Sal_011670-RA_CNL,Cucurbita_maxima_CmaCh14G005820.1_TNL,Oryza_longistaminata_KN5424…
biological_process	purine nucleotide metabolic process	biological_process	2.2e-05	9651	18	Taraxacum_kok_saghyz_GWHPAAAA014211_TNL,Dichanthelium_oligosanthes_Do010374.1_CNL,Ananas_comosus_Aco001975.1_CNL,Chiococca_alba_g1867.t1_CNL,Oryza_rufipogon_GWHPACCP013543_CNL,Ananas_bracteatus_Aco001975.1.mrna1_CNL,Chrysanthemum_seticuspe_Cse_sc002098.1_g070.1_CNL,Cercis_canadensis_Cerca915S11362_CNL,Arachis_monticola_EVM0009263.1_CNL,Liriodendron_chinense_Lchi32223_CNL,Dioscorea_rotundata_Dr167…
biological_process	protein-RNA complex assembly	biological_process	2.9e-05	9651	18	Liriodendron_chinense_Lchi35369_CNL,Chrysanthemum_seticuspe_Cse_sc023032.1_g040.1_CNL,Chrysanthemum_seticuspe_Cse_sc000599.1_g010.1_CNL,Taraxacum_kok_saghyz_GWHPAAAA020395_CNL,Boechera_retrofracta_BOERETT00048265_TNL,Brassica_nigra_BniB004914-PA_TNL,Chrysanthemum_seticuspe_Cse_sc001384.1_g150.1_CNL,Puccinellia_tenuiflora_Pt_Chr0200549_CNL,Chrysanthemum_seticuspe_Cse_sc000599.1_g090.1_CNL,Chrysant…
biological_process	protein-RNA complex organization	biological_process	2.6e-05	9651	18	Liriodendron_chinense_Lchi35369_CNL,Chrysanthemum_seticuspe_Cse_sc023032.1_g040.1_CNL,Chrysanthemum_seticuspe_Cse_sc000599.1_g010.1_CNL,Taraxacum_kok_saghyz_GWHPAAAA020395_CNL,Boechera_retrofracta_BOERETT00048265_TNL,Brassica_nigra_BniB004914-PA_TNL,Chrysanthemum_seticuspe_Cse_sc001384.1_g150.1_CNL,Puccinellia_tenuiflora_Pt_Chr0200549_CNL,Chrysanthemum_seticuspe_Cse_sc000599.1_g090.1_CNL,Chrysant…
molecular_function	inorganic cation transmembrane transporter activity	molecular_function	2.1e-20	9651	18	Phyllostachys_edulis_PH02Gene37380.t1_CNL,Helianthus_annuus_HanXRQChr09g0243851_RNL,Arachis_ipaensis_XP_007135975.1-D3_CNL,Aethionema_arabicum_AA_scaffold6761_11_CNL,Oryza_barthii_OBART12G15640_CNL,Ananas_comosus_Aco016958.1_CNL,Carnegiea_gigantea_Cgig1_01448_CNL,Chenopodium_quinoa_AUR62010175RA_CNL,Populus_alba_GWHPAAEP012281_CNL,Chenopodium_pallidicaule_CP021850-RA_CNL,Corchorus_capsularis_OMO9…
biological_process	monoatomic anion transport	biological_process	2.1e-20	9651	18	Populus_alba_GWHPAAEP044703_CNL,Helianthus_annuus_HanXRQChr09g0243851_RNL,Fragaria_ananassa_FAN_iscf00023165.1.g00001.1_CNL,Spinacia_oleracea_Spo07263_CNL,Punica_granatum_OWM69214.1_CNL,Cercis_canadensis_Cerca1029S11850_CNL,Malus_domestica_MD05G1140600_TNL,Solanum_melongena_Sme2.5_08411.1_g00002.1_CNL,Rosa_multiflora_Rmu_sc0004035.1_g000005.1_CNL,Rosa_multiflora_Rmu_sc0012915.1_g000002.1_CNL,Radd…
biological_process	purine-containing compound metabolic process	biological_process	1.6e-06	9651	18	Taraxacum_kok_saghyz_GWHPAAAA014211_TNL,Dichanthelium_oligosanthes_Do010374.1_CNL,Ananas_comosus_Aco001975.1_CNL,Chiococca_alba_g1867.t1_CNL,Oryza_rufipogon_GWHPACCP013543_CNL,Ananas_bracteatus_Aco001975.1.mrna1_CNL,Chrysanthemum_seticuspe_Cse_sc002098.1_g070.1_CNL,Cercis_canadensis_Cerca915S11362_CNL,Arachis_monticola_EVM0009263.1_CNL,Liriodendron_chinense_Lchi32223_CNL,Dioscorea_rotundata_Dr167…
biological_process	regulation of locomotion	biological_process	1.2e-11	9651	18	Vitis_vinifera_VIT_212s0121g00290_CNL,Fragaria_vesca_gene15980-v2.0.a2-hybrid_CNL,Pyrus_bretschneideri_XP_009336333.1_CNL,Cerasus_yedoensis_SPA0_g028760.1_CNL,Rubus_occidentalis_Ro06_G13351_CNL,Abrus_precatorius_XP_009336333_CNL,Potentilla_micrantha_30277_t_CNL,Brassica_nigra_BniB025876-PA_TNL,Abrus_precatorius_XP_009338497_CNL,Pyrus_bretschneideri_XP_009336332.1_CNL,Rubus_occidentalis_Ro06_G0997…
biological_process	gynoecium development	biological_process	1.1e-196	9651	18	Potentilla_micrantha_22319_t_CNL,Barbarea_vulgaris_maker-Contig1329-snap-gene-0.47-mRNA-1_TNL,Medicago_truncatula_Medtr5g018910_RNL,Taraxacum_kok_saghyz_GWHPAAAA030985_CNL,Pyrus_communis_pycom10g01270_TNL,Brassica_nigra_BniB025876-PA_TNL,Vitis_vinifera_VIT_218s0041g02190_TNL,Eriobotrya_japonica_EVM0028884_TNL,Pyrus_betuleafolia_GWHPAAYT002501_TNL,Vitis_vinifera_VIT_218s0041g02180_TNL,Cerasus_yedo…
molecular_function	zinc ion binding	molecular_function	1.1e-196	9651	17	Abrus_precatorius_XP_009346661_TNL,Quercus_lobata_QL12p033457_TNL,Chiococca_alba_g1867.t1.1.5b57c5e6_CNL,Abrus_precatorius_XP_009344853_TNL,Gossypium_raimondii_D5.v1.pred_00011786-RA_CNL,Medicago_truncatula_Medtr6g015665_TNL,Mimulus_guttatus_Migut.A00636.1_CNL,Pyrus_bretschneideri_XP_009346661.1_TNL,Striga_asiatica_SGA_v2.0_scaffold34T13858_CNL,Chiococca_alba_g5728.t1_CNL,Brassica_nigra_BniB02836…
biological_process	regulation of protein localization	biological_process	1e-06	9651	17	Sorghum_bicolor_SbRio.02G177900_CNL,Oryza_punctata_OPUNC12G07830_CNL,Sorghum_bicolor_SbRio.08G024000_CNL,Helianthus_annuus_HanXRQChr09g0243851_RNL,Oryza_brachyantha_OB12G17410.1_CNL,Setaria_italica_Seita.8G088900_CNL,Setaria_italica_Seita.8G088800_CNL,Brassica_nigra_BniB025876-PA_TNL,Cerasus_yedoensis_SPE6_g024480.1_CNL,Corchorus_olitorius_OMO98320.1_TNL,Bonia_amplexicaulis_Bam009766_CNL,Hordeum_…
biological_process	regulation of organelle organization	biological_process	1.2e-05	9651	17	Quercus_lobata_QL12p033457_TNL,Echinochloa_crus_galli_EC_v6.g088830.t1_CNL,Echinochloa_crus_galli_EC_v6.g061377.t1_CNL,Eragrostis_curvula_TVU41972.1_CNL,Petunia_axillaris_Peaxi162Scf00000g00843.1_CNL,Piper_nigrum_Pn16.423_CNL,Ipomoea_batatas_Itrk_sc0000248.1_g000018.1_CNL,Brassica_nigra_BniB025876-PA_TNL,Corchorus_olitorius_OMO98320.1_TNL,Oryza_brachyantha_OB07G14170.1_CNL,Ipomoea_batatas_Itrk_sc…
biological_process	obsolete cell morphogenesis involved in differentiation	biological_process	9.1e-08	9651	17	Linum_usitatissimum_Lus10020534_TNL,Punica_granatum_OWM80330.1_TNL,Diospyros_lotus_Dlo_alt0083F-003-01.1_g00030.1_TNL,Brassica_nigra_BniB025876-PA_TNL,Punica_granatum_OWM83098.1_TNL,Trifolium_pratense_mRNA25477_CNL,Malus_domestica_MD07G1259300_CNL,Rosa_multiflora_Rmu_sc0007456.1_g000004.1_CNL,Brassica_nigra_BniB037873-PA_TNL,Rosa_multiflora_Rmu_sc0019190.1_g000006.1_CNL,Punica_granatum_OWM80332.1…
biological_process	export from cell	biological_process	1.2e-05	9651	17	Alnus_glutinosa_Alngl11162S06875_CNL,Helianthus_annuus_HanXRQChr09g0243851_RNL,Arachis_hypogaea_AH13G58860.1_CNL,Nyssa_sinensis_Nsi20560_CNL,Echinochloa_crus_galli_EC_v6.g048041.t1_CNL,Boea_hygrometrica_KZV24872.1_CNL,Brassica_nigra_BniB025876-PA_TNL,Dichanthelium_oligosanthes_Do016828.1_CNL,Hibiscus_syriacus_KAE8684738.1_CNL,Phyllostachys_edulis_PH02Gene06533.t1_CNL,Nyssa_sinensis_Nsi32834_CNL,O…
biological_process	regulation of cell growth	biological_process	1.9e-07	9651	17	Calotropis_gigantea_cal_g010514.t1_CNL,Punica_granatum_OWM80330.1_TNL,Salix_brachista_GWHPAAZH027861_CNL,Taraxacum_kok_saghyz_GWHPAAAA010987_TNL,Medicago_truncatula_Medtr7g089080_CNL,Taraxacum_kok_saghyz_GWHPAAAA012550_TNL,Brassica_nigra_BniB025876-PA_TNL,Punica_granatum_OWM83098.1_TNL,Trifolium_pratense_mRNA25477_CNL,Quercus_lobata_QL05p061584_CNL,Punica_granatum_OWM80332.1_TNL,Ipomoea_batatas_I…
biological_process	unidimensional cell growth	biological_process	1.6e-06	9651	17	Linum_usitatissimum_Lus10020534_TNL,Punica_granatum_OWM80330.1_TNL,Arachis_hypogaea_AH19G06380.1_TNL,Brassica_nigra_BniB025876-PA_TNL,Punica_granatum_OWM83098.1_TNL,Trifolium_pratense_mRNA25477_CNL,Malus_domestica_MD07G1259300_CNL,Rosa_multiflora_Rmu_sc0007456.1_g000004.1_CNL,Brassica_nigra_BniB037873-PA_TNL,Rosa_multiflora_Rmu_sc0019190.1_g000006.1_CNL,Punica_granatum_OWM80332.1_TNL,Medicago_tru…
biological_process	regulation of flower development	biological_process	4e-09	9651	17	Puccinellia_tenuiflora_Pt_Chr0702607_CNL,Potentilla_micrantha_22319_t_CNL,Olyra_latifolia_Ola005859.1_CNL,Saccharum_spontaneum_Sspon.07G0002790-1A_CNL,Medicago_truncatula_Medtr6g015665_TNL,Fragaria_vesca_gene24108-v2.0.a2-hybrid_RNL,Quercus_lobata_QL04p092107_CNL,Rhododendron_williamsianum_C3L33_02307-RA_CNL,Fragaria_ananassa_FAN_iscf00388461.1.g00001.1_RNL,Brachypodium_distachyon_Bradi4g28188_CN…
biological_process	regulation of chemotaxis	biological_process	1.8e-06	9651	17	Vitis_vinifera_VIT_212s0121g00290_CNL,Fragaria_vesca_gene15980-v2.0.a2-hybrid_CNL,Pyrus_bretschneideri_XP_009336333.1_CNL,Cerasus_yedoensis_SPA0_g028760.1_CNL,Rubus_occidentalis_Ro06_G13351_CNL,Abrus_precatorius_XP_009336333_CNL,Potentilla_micrantha_30277_t_CNL,Abrus_precatorius_XP_009338497_CNL,Pyrus_bretschneideri_XP_009336332.1_CNL,Rubus_occidentalis_Ro06_G09976_CNL,Pyrus_communis_pycom17g2211…
biological_process	regulation of positive chemotaxis	biological_process	2.7e-18	9651	17	Vitis_vinifera_VIT_212s0121g00290_CNL,Fragaria_vesca_gene15980-v2.0.a2-hybrid_CNL,Pyrus_bretschneideri_XP_009336333.1_CNL,Cerasus_yedoensis_SPA0_g028760.1_CNL,Rubus_occidentalis_Ro06_G13351_CNL,Abrus_precatorius_XP_009336333_CNL,Potentilla_micrantha_30277_t_CNL,Abrus_precatorius_XP_009338497_CNL,Pyrus_bretschneideri_XP_009336332.1_CNL,Rubus_occidentalis_Ro06_G09976_CNL,Pyrus_communis_pycom17g2211…
biological_process	organelle localization	biological_process	1.7e-07	9651	17	Malania_oleifera_Maole_015893.T1_CNL,Arachis_hypogaea_AH13G58860.1_CNL,Chrysanthemum_seticuspe_Cse_sc023032.1_g040.1_CNL,Chrysanthemum_seticuspe_Cse_sc000599.1_g010.1_CNL,Brassica_nigra_BniB025876-PA_TNL,Quercus_lobata_QL04p096475_CNL,Chrysanthemum_seticuspe_Cse_sc001384.1_g150.1_CNL,Chrysanthemum_seticuspe_Cse_sc000599.1_g090.1_CNL,Chrysanthemum_seticuspe_Cse_sc002386.1_g030.1_CNL,Chrysanthemum_…
cellular_component	obsolete cytoplasmic vesicle part	cellular_component	1.2e-05	9651	17	Oryza_brachyantha_OB07G19320.1_CNL,Aegilops_tauschii_AEGTA33159_CNL,Cinnamomum_kanehirae_RWR71934.1_CNL,Echinochloa_crus_galli_EC_v6.g048041.t1_CNL,Piper_nigrum_Pn16.423_CNL,Brassica_nigra_BniB025876-PA_TNL,Dichanthelium_oligosanthes_Do016828.1_CNL,Phyllostachys_edulis_PH02Gene06533.t1_CNL,Cucurbita_maxima_CmaCh14G005820.1_TNL,Nyssa_sinensis_Nsi32834_CNL,Oryza_granulata_GWHPAAKB006419_CNL,Dryas_d…
biological_process	response to decreased oxygen levels	biological_process	2e-43	9651	17	Arachis_ipaensis_XP_006575644.2-D13_TNL,Dryas_drummondii_Drydr184S17207_CNL,Arabidopsis_lyrata_AL6G46820.t1_TNL,Aethionema_arabicum_AA_scaffold6113_13_TNL,Boechera_retrofracta_BOERETT00040706_TNL,Taraxacum_kok_saghyz_GWHPAAAA036281_TNL,Eutrema_salsugineum_Thhalv10028393m_TNL,Brassica_napus_2T00048544001_TNL,Dimocarpus_longan_Dlo_007726.1_CNL,Oryza_granulata_GWHPAAKB006419_CNL,Brassica_napus_2T001…
molecular_function	diacylglycerol binding	molecular_function	6.5e-05	9651	17	Vitis_vinifera_VIT_212s0121g00290_CNL,Fragaria_vesca_gene15980-v2.0.a2-hybrid_CNL,Pyrus_bretschneideri_XP_009336333.1_CNL,Cerasus_yedoensis_SPA0_g028760.1_CNL,Rubus_occidentalis_Ro06_G13351_CNL,Abrus_precatorius_XP_009336333_CNL,Potentilla_micrantha_30277_t_CNL,Abrus_precatorius_XP_009338497_CNL,Pyrus_bretschneideri_XP_009336332.1_CNL,Rubus_occidentalis_Ro06_G09976_CNL,Pyrus_communis_pycom17g2211…
biological_process	response to oxygen levels	biological_process	1.6e-06	9651	17	Arachis_ipaensis_XP_006575644.2-D13_TNL,Dryas_drummondii_Drydr184S17207_CNL,Arabidopsis_lyrata_AL6G46820.t1_TNL,Aethionema_arabicum_AA_scaffold6113_13_TNL,Boechera_retrofracta_BOERETT00040706_TNL,Taraxacum_kok_saghyz_GWHPAAAA036281_TNL,Eutrema_salsugineum_Thhalv10028393m_TNL,Brassica_napus_2T00048544001_TNL,Dimocarpus_longan_Dlo_007726.1_CNL,Oryza_granulata_GWHPAAKB006419_CNL,Brassica_napus_2T001…
biological_process	positive regulation of transcription by RNA polymerase II	biological_process	6.7e-06	9651	17	Puccinellia_tenuiflora_Pt_Chr0306632_CNL,Solanum_melongena_Sme2.5_00179.1_g00023.1_CNL,Solanum_chacoense_g39863.t1_CNL,Oryza_rufipogon_GWHPACCP017511_CNL,Camelina_sativa_XP_019087970_TNL,Potentilla_micrantha_23067_t_CNL,Camelina_sativa_XP_010449345_TNL,Salix_brachista_GWHPAAZH019407_CNL,Oryza_nivara_ONIVA06G28780_CNL,Oryza_longistaminata_KN538730.1_FGP048_CNL,Camelina_sativa_XP_010449344_TNL,Popu…
molecular_function	glucosyltransferase activity	molecular_function	3.2e-12	9651	17	Casuarina_glauca_Casgl62S05754_CNL,Cocos_nucifera_CCG004028_CNL,Brassica_nigra_BniB003381-PA_CNL,Medicago_truncatula_Medtr6g478020_TNL,Acer_yangbiense_Acyan03G0051300.1_CNL,Prunus_dulcis_Prudul26A032095_CNL,Asparagus_setaceus_OF22834-RA_CNL,Arachis_hypogaea_AH05G00290.1_CNL,Gossypium_hirsutum_Ghicr24_A11G277100_CNL,Lolium_perenne_maker-scaffold_3206|ref0012048-exonerate_est2genome-gene-0.1_CNL,Me…
biological_process	cellular response to biotic stimulus	biological_process	1.6e-06	9651	17	Dryas_drummondii_Drydr184S17207_CNL,Oryza_nivara_ONIVA09G06790_CNL,Arabidopsis_lyrata_AL6G46820.t1_TNL,Aethionema_arabicum_AA_scaffold6113_13_TNL,Glycyrrhiza_uralensis_Glyur000531s00022806_TNL,Saccharum_spontaneum_Sspon.06G0016970-2B_CNL,Oryza_barthii_OBART09G07680_CNL,Taraxacum_kok_saghyz_GWHPAAAA036281_TNL,Eutrema_salsugineum_Thhalv10028393m_TNL,Oryza_rufipogon_GWHPACCP019046_CNL,Dryas_drummond…
biological_process	cellular response to molecule of bacterial origin	biological_process	3.1e-06	9651	17	Dryas_drummondii_Drydr184S17207_CNL,Oryza_nivara_ONIVA09G06790_CNL,Arabidopsis_lyrata_AL6G46820.t1_TNL,Aethionema_arabicum_AA_scaffold6113_13_TNL,Glycyrrhiza_uralensis_Glyur000531s00022806_TNL,Saccharum_spontaneum_Sspon.06G0016970-2B_CNL,Oryza_barthii_OBART09G07680_CNL,Taraxacum_kok_saghyz_GWHPAAAA036281_TNL,Eutrema_salsugineum_Thhalv10028393m_TNL,Oryza_rufipogon_GWHPACCP019046_CNL,Dryas_drummond…
biological_process	obsolete coenzyme metabolic process	biological_process	1.1e-05	9651	17	Capsicum_chinense_CC.CCv1.2.scaffold792.5_TNL,Catharanthus_roseus_CRO_T008329_CNL,Capsicum_baccatum_CB.CBv1.2.scaffold245.12_CNL,Ananas_comosus_Aco001975.1_CNL,Chiococca_alba_g1867.t1_CNL,Oryza_rufipogon_GWHPACCP013543_CNL,Ananas_bracteatus_Aco001975.1.mrna1_CNL,Cercis_canadensis_Cerca915S11362_CNL,Solanum_melongena_Sme2.5_02412.1_g00001.1_CNL,Arachis_monticola_EVM0009263.1_CNL,Dioscorea_rotundat…
biological_process	protein kinase C-activating G protein-coupled receptor signaling pathway	biological_process	1.2e-05	9651	17	Vitis_vinifera_VIT_212s0121g00290_CNL,Fragaria_vesca_gene15980-v2.0.a2-hybrid_CNL,Pyrus_bretschneideri_XP_009336333.1_CNL,Cerasus_yedoensis_SPA0_g028760.1_CNL,Rubus_occidentalis_Ro06_G13351_CNL,Abrus_precatorius_XP_009336333_CNL,Potentilla_micrantha_30277_t_CNL,Abrus_precatorius_XP_009338497_CNL,Pyrus_bretschneideri_XP_009336332.1_CNL,Rubus_occidentalis_Ro06_G09976_CNL,Pyrus_communis_pycom17g2211…
biological_process	negative regulation of post-embryonic development	biological_process	1.2e-05	9651	17	Puccinellia_tenuiflora_Pt_Chr0702607_CNL,Abrus_precatorius_XP_009346661_TNL,Olyra_latifolia_Ola005859.1_CNL,Saccharum_spontaneum_Sspon.07G0002790-1A_CNL,Abrus_precatorius_XP_009344853_TNL,Medicago_truncatula_Medtr6g015665_TNL,Fragaria_vesca_gene24108-v2.0.a2-hybrid_RNL,Pyrus_bretschneideri_XP_009346661.1_TNL,Rhododendron_williamsianum_C3L33_02307-RA_CNL,Fragaria_ananassa_FAN_iscf00388461.1.g00001…
biological_process	multicellular organism reproduction	biological_process	6.5e-47	9651	17	Abrus_precatorius_XP_009346661_TNL,Quercus_lobata_QL08p008655_TNL,Liriodendron_chinense_Lchi35369_CNL,Fragaria_vesca_gene19978-v1.0-hybrid_RNL,Abrus_precatorius_XP_009344853_TNL,Chenopodium_pallidicaule_CP012296-RA_CNL,Cocos_nucifera_CCG004028_CNL,Brassica_nigra_BniB025876-PA_TNL,Pyrus_bretschneideri_XP_009346661.1_TNL,Echinochloa_crus_galli_EC_v6.g024252.t1_CNL,Malus_domestica_MD07G1259300_CNL,P…
biological_process	obsolete activation of MAPKK activity	biological_process	5.6e-43	9651	16	Trifolium_subterranum_Tsuw_co7137366.1_g00001.1_RNL,Triticum_aestivum_TraesCS4A02G223400_CNL,Triticum_urartu_TRIUR3_20899-P1_CNL,Fragaria_nilgerrensis_GWHPABKC012058_CNL,Aegilops_tauschii_AEGTA19781_CNL,Triticum_turgidum_TRITD4Bv1G033270_CNL,Rosa_chinensis_GWHPAAAF019762_CNL,Mangifera_indica_GWHPABLA027891_RNL,Microthlaspi_erraticum_CAA7026689.1_RNL,Triticum_aestivum_TraesCS4B02G093200_CNL,Leaven…
molecular_function	oxidoreductase activity, acting on a sulfur group of donors, disulfide as acceptor	molecular_function	2.1e-40	9651	16	Alnus_glutinosa_Alngl13546S07276_CNL,Eragrostis_tef_Et_s3769-1.7-1_CNL,Oryza_glumipatula_OGLUM12G09920_CNL,Oryza_punctata_OPUNC12G07830_CNL,Sorghum_bicolor_SbRio.08G024000_CNL,Oryza_brachyantha_OB12G17410.1_CNL,Setaria_italica_Seita.8G088900_CNL,Oryza_rufipogon_GWHPACCP018175_CNL,Oryza_glaberrima_ORGLA12G0081300.1_CNL,Oryza_longistaminata_KN541557.1_FGP001_CNL,Gossypium_raimondii_D5.v1.pred_00011…
biological_process	positive regulation of response to alcohol	biological_process	7.6e-09	9651	16	Dryas_drummondii_Drydr184S17207_CNL,Mimulus_guttatus_Migut.D01519.1_CNL,Arabidopsis_lyrata_AL6G46820.t1_TNL,Aethionema_arabicum_AA_scaffold6113_13_TNL,Taraxacum_kok_saghyz_GWHPAAAA036281_TNL,Eutrema_salsugineum_Thhalv10028393m_TNL,Brassica_napus_2T00048544001_TNL,Leavenworthia_alabamica_LA_scaffold2455_9_TNL,Brassica_napus_2T00145434001_TNL,Sisymbrium_irio_SI_scaffold2450_31_TNL,Microthlaspi_erra…
biological_process	negative regulation of response to alcohol	biological_process	3.7e-40	9651	16	Calotropis_gigantea_cal_g010514.t1_CNL,Fragaria_vesca_gene03578-v2.0.a2-hybrid_CNL,Capsicum_chinense_CC.CCv1.2.scaffold1073.12_CNL,Dioscorea_rotundata_Dr20146.1_CNL,Taraxacum_kok_saghyz_GWHPAAAA010987_TNL,Taraxacum_kok_saghyz_GWHPAAAA012550_TNL,Potentilla_micrantha_29286_t_CNL,Aquilegia_coerulea_Aqcoe7G107500_CNL,Dioscorea_rotundata_Dr22834.1_CNL,Acer_yangbiense_Acyan03G0322600.1_CNL,Quercus_loba…
biological_process	cellular response to nitrogen compound	biological_process	7.1e-48	9651	16	Triticum_aestivum_TraesCS4A02G223400_CNL,Triticum_urartu_TRIUR3_20899-P1_CNL,Oryza_nivara_ONIVA02G26740_CNL,Taraxacum_kok_saghyz_GWHPAAAA030985_CNL,Solanum_melongena_Sme2.5_04376.1_g00001.1_CNL,Aegilops_tauschii_AEGTA19781_CNL,Triticum_turgidum_TRITD4Bv1G033270_CNL,Brassica_nigra_BniB025876-PA_TNL,Chenopodium_quinoa_AUR62010175RA_CNL,Chenopodium_pallidicaule_CP021850-RA_CNL,Mangifera_indica_GWHPA…
biological_process	defense response to symbiont	biological_process	1.2e-05	9651	16	Raphanus_sativus_Rsa10025477_TNL,Brassica_juncea_BjuA013204_TNL,Taraxacum_kok_saghyz_GWHPAAAA030985_CNL,Brassica_juncea_BjuB037610_TNL,Tarenaya_hassleriana_Th25216_TNL,Acer_yangbiense_Acyan04G0255400.1_CNL,Camelina_sativa_XP_010455634_TNL,Arabidopsis_thaliana_AT4G12010_TNL,Capsella_bursa_Cbp16373_TNL,Microthlaspi_erraticum_CAA7054875.1_TNL,Brassica_juncea_BjuO009722_TNL,Sisymbrium_irio_SI_scaffol…
biological_process	ribosomal large subunit biogenesis	biological_process	8.2e-15	9651	16	Liriodendron_chinense_Lchi35369_CNL,Chrysanthemum_seticuspe_Cse_sc023032.1_g040.1_CNL,Chrysanthemum_seticuspe_Cse_sc000599.1_g010.1_CNL,Salix_brachista_GWHPAAZH019452_CNL,Chrysanthemum_seticuspe_Cse_sc001384.1_g150.1_CNL,Chrysanthemum_seticuspe_Cse_sc000599.1_g090.1_CNL,Chrysanthemum_seticuspe_Cse_sc002386.1_g030.1_CNL,Chrysanthemum_seticuspe_Cse_sc000599.1_g050.1_CNL,Chrysanthemum_seticuspe_Cse_…
biological_process	photomorphogenesis	biological_process	8.2e-15	9651	16	Averrhoa_carambola_GWHPABKE005711_CNL,Cinnamomum_kanehirae_RWR88076.1_CNL,Catharanthus_roseus_CRO_T018079_CNL,Punica_granatum_OWM84849.1_CNL,Fagus_sylvatica_FSB012997001_CNL,Capsella_bursa_Cbp32219_CNL,Petunia_axillaris_Peaxi162Scf00085g01213.1_CNL,Boea_hygrometrica_KZV24872.1_CNL,Capsella_bursa_Cbp19042_CNL,Averrhoa_carambola_GWHPABKE005699_CNL,Coriandrum_sativum_Cs10G02878.1_CNL,Sisymbrium_irio…
biological_process	chloroplast organization	biological_process	8.2e-15	9651	16	Raphanus_sativus_Rsa10032267_TNL,Manihot_esculenta_07G060750_CNL,Phyllostachys_edulis_PH02Gene40380.t1_CNL,Eragrostis_curvula_TVU26274.1_CNL,Fagus_sylvatica_FSB012997001_CNL,Juglans_regia_WALNUT_00029006-RA_CNL,Rosa_multiflora_Rmu_sc0000908.1_g000021.1_CNL,Manihot_esculenta_07G063001_CNL,Eragrostis_curvula_TVU26263.1_CNL,Brassica_oleracea_Bo1g070930.1_CNL,Rosa_multiflora_Rmu_sc0003069.1_g000053.1…
biological_process	negative regulation of abscisic acid-activated signaling pathway	biological_process	2.1e-08	9651	16	Calotropis_gigantea_cal_g010514.t1_CNL,Fragaria_vesca_gene03578-v2.0.a2-hybrid_CNL,Capsicum_chinense_CC.CCv1.2.scaffold1073.12_CNL,Dioscorea_rotundata_Dr20146.1_CNL,Taraxacum_kok_saghyz_GWHPAAAA010987_TNL,Taraxacum_kok_saghyz_GWHPAAAA012550_TNL,Potentilla_micrantha_29286_t_CNL,Aquilegia_coerulea_Aqcoe7G107500_CNL,Dioscorea_rotundata_Dr22834.1_CNL,Acer_yangbiense_Acyan03G0322600.1_CNL,Quercus_loba…
biological_process	positive regulation of abscisic acid-activated signaling pathway	biological_process	8.5e-11	9651	16	Dryas_drummondii_Drydr184S17207_CNL,Mimulus_guttatus_Migut.D01519.1_CNL,Arabidopsis_lyrata_AL6G46820.t1_TNL,Aethionema_arabicum_AA_scaffold6113_13_TNL,Taraxacum_kok_saghyz_GWHPAAAA036281_TNL,Eutrema_salsugineum_Thhalv10028393m_TNL,Brassica_napus_2T00048544001_TNL,Leavenworthia_alabamica_LA_scaffold2455_9_TNL,Brassica_napus_2T00145434001_TNL,Sisymbrium_irio_SI_scaffold2450_31_TNL,Microthlaspi_erra…
cellular_component	microbody	cellular_component	1e-11	9651	16	Cucurbita_maxima_CmaCh05G007670.1_CNL,Phyllostachys_edulis_PH02Gene33226.t1_CNL,Sclerocarya_birrea_Sclbi841S03844_SCLBI_CNL,Pyrus_betuleafolia_GWHPAAYT043964_TNL,Rosa_multiflora_Rmu_sc0012471.1_g000017.1_CNL,Manihot_esculenta_07G060750_CNL,Sclerocarya_birrea_Sclbi792S05814_SCLBI_CNL,Pyrus_betuleafolia_GWHPAAYT005573_TNL,Helianthus_annuus_HanXRQChr02g0052061_TNL,Quercus_lobata_QL04p096475_CNL,Mani…
biological_process	response to hypoxia	biological_process	2e-11	9651	16	Arachis_ipaensis_XP_006575644.2-D13_TNL,Dryas_drummondii_Drydr184S17207_CNL,Arabidopsis_lyrata_AL6G46820.t1_TNL,Aethionema_arabicum_AA_scaffold6113_13_TNL,Boechera_retrofracta_BOERETT00040706_TNL,Taraxacum_kok_saghyz_GWHPAAAA036281_TNL,Eutrema_salsugineum_Thhalv10028393m_TNL,Brassica_napus_2T00048544001_TNL,Oryza_granulata_GWHPAAKB006419_CNL,Brassica_napus_2T00145434001_TNL,Sisymbrium_irio_SI_sca…
biological_process	regulation of catabolic process	biological_process	1.9e-11	9651	16	Quercus_lobata_QL04p096516_TNL,Chenopodium_quinoa_AUR62010338RA_CNL,Malania_oleifera_Maole_015893.T1_CNL,Acer_yangbiense_Acyan01G0276800.1_TNL,Salix_brachista_GWHPAAZH019407_CNL,Taraxacum_kok_saghyz_GWHPAAAA020395_CNL,Microthlaspi_erraticum_CAA7033082.1_TNL,Chimonanthus_salicifolius_Cs08g00175_CNL,Fagus_sylvatica_FSB010843301_CNL,Trifolium_pratense_mRNA38113_CNL,Fagus_sylvatica_FSB010215701_CNL,O…
biological_process	regulation of response to drug	biological_process	1.1e-05	9651	16	Camelina_sativa_XP_010494568_TNL,Oryza_punctata_OPUNC12G07830_CNL,Sorghum_bicolor_SbRio.08G024000_CNL,Boechera_retrofracta_BOERETT00040706_TNL,Oryza_brachyantha_OB12G17410.1_CNL,Setaria_italica_Seita.8G088900_CNL,Guadua_angustifolia_Gan013587_CNL,Medicago_truncatula_Medtr6g015455_TNL,Setaria_italica_Seita.8G088800_CNL,Camelina_sativa_XP_010494569_TNL,Camelina_sativa_XP_010494567_TNL,Boechera_retr…
molecular_function	ubiquitin binding	molecular_function	3.9e-07	9651	16	Barbarea_vulgaris_maker-Contig1329-snap-gene-0.47-mRNA-1_TNL,Medicago_truncatula_Medtr5g018910_RNL,Pyrus_communis_pycom10g01270_TNL,Vitis_vinifera_VIT_218s0041g02190_TNL,Eriobotrya_japonica_EVM0028884_TNL,Pyrus_betuleafolia_GWHPAAYT002501_TNL,Vitis_vinifera_VIT_218s0041g02180_TNL,Cerasus_yedoensis_SPA6_g012480.1_TNL,Punica_granatum_OWM81943.1_TNL,Capsella_bursa_Cbp11464_TNL,Cerasus_yedoensis_SPA6…
biological_process	regulation of cellular response to drug	biological_process	5e-05	9651	16	Camelina_sativa_XP_010494568_TNL,Oryza_punctata_OPUNC12G07830_CNL,Sorghum_bicolor_SbRio.08G024000_CNL,Boechera_retrofracta_BOERETT00040706_TNL,Oryza_brachyantha_OB12G17410.1_CNL,Setaria_italica_Seita.8G088900_CNL,Guadua_angustifolia_Gan013587_CNL,Medicago_truncatula_Medtr6g015455_TNL,Setaria_italica_Seita.8G088800_CNL,Camelina_sativa_XP_010494569_TNL,Camelina_sativa_XP_010494567_TNL,Boechera_retr…
biological_process	response to amino acid	biological_process	7.4e-05	9651	16	Trifolium_subterranum_Tsuw_co7137366.1_g00001.1_RNL,Fragaria_nilgerrensis_GWHPABKC012058_CNL,Daucus_carota_DCAR_025159_CNL,Rosa_chinensis_GWHPAAAF019762_CNL,Brassica_nigra_BniB025876-PA_TNL,Chenopodium_quinoa_AUR62010175RA_CNL,Musa_balbisiana_ITC1587_Bchr6_P16894_CNL,Chenopodium_pallidicaule_CP021850-RA_CNL,Microthlaspi_erraticum_CAA7026689.1_RNL,Mikania_micrantha_KAD6453976.1_TNL,Oryza_granulata…
biological_process	defense response to virus	biological_process	1.5e-14	9651	16	Raphanus_sativus_Rsa10025477_TNL,Brassica_juncea_BjuA013204_TNL,Taraxacum_kok_saghyz_GWHPAAAA030985_CNL,Brassica_juncea_BjuB037610_TNL,Tarenaya_hassleriana_Th25216_TNL,Acer_yangbiense_Acyan04G0255400.1_CNL,Camelina_sativa_XP_010455634_TNL,Arabidopsis_thaliana_AT4G12010_TNL,Capsella_bursa_Cbp16373_TNL,Microthlaspi_erraticum_CAA7054875.1_TNL,Brassica_juncea_BjuO009722_TNL,Sisymbrium_irio_SI_scaffol…
biological_process	phenol-containing compound metabolic process	biological_process	2.4e-13	9651	16	Dryas_drummondii_Drydr184S17207_CNL,Arabidopsis_lyrata_AL6G46820.t1_TNL,Aethionema_arabicum_AA_scaffold6113_13_TNL,Glycyrrhiza_uralensis_Glyur000531s00022806_TNL,Saccharum_spontaneum_Sspon.06G0016970-2B_CNL,Taraxacum_kok_saghyz_GWHPAAAA036281_TNL,Brassica_nigra_BniB025876-PA_TNL,Eutrema_salsugineum_Thhalv10028393m_TNL,Dryas_drummondii_Drydr394S11589_RNL,Brassica_napus_2T00048544001_TNL,Actinidia_…
biological_process	immune response-activating signaling pathway	biological_process	2e-06	9651	16	Raphanus_sativus_Rsa10025477_TNL,Brassica_juncea_BjuA013204_TNL,Brassica_juncea_BjuB037610_TNL,Tarenaya_hassleriana_Th25216_TNL,Salvia_miltiorrhiza_evm.model.scaffold11033.5_CNL,Brassica_nigra_BniB025876-PA_TNL,Camelina_sativa_XP_010455634_TNL,Actinidia_chinensis_Achn174311_CNL,Arabidopsis_thaliana_AT4G12010_TNL,Capsella_bursa_Cbp16373_TNL,Microthlaspi_erraticum_CAA7054875.1_TNL,Brassica_juncea_B…
biological_process	immune response-regulating signaling pathway	biological_process	7.5e-06	9651	16	Raphanus_sativus_Rsa10025477_TNL,Brassica_juncea_BjuA013204_TNL,Brassica_juncea_BjuB037610_TNL,Tarenaya_hassleriana_Th25216_TNL,Salvia_miltiorrhiza_evm.model.scaffold11033.5_CNL,Brassica_nigra_BniB025876-PA_TNL,Camelina_sativa_XP_010455634_TNL,Actinidia_chinensis_Achn174311_CNL,Arabidopsis_thaliana_AT4G12010_TNL,Capsella_bursa_Cbp16373_TNL,Microthlaspi_erraticum_CAA7054875.1_TNL,Brassica_juncea_B…
biological_process	plant-type ovary development	biological_process	2.2e-06	9651	16	Potentilla_micrantha_22319_t_CNL,Barbarea_vulgaris_maker-Contig1329-snap-gene-0.47-mRNA-1_TNL,Medicago_truncatula_Medtr5g018910_RNL,Taraxacum_kok_saghyz_GWHPAAAA030985_CNL,Pyrus_communis_pycom10g01270_TNL,Vitis_vinifera_VIT_218s0041g02190_TNL,Eriobotrya_japonica_EVM0028884_TNL,Pyrus_betuleafolia_GWHPAAYT002501_TNL,Vitis_vinifera_VIT_218s0041g02180_TNL,Cerasus_yedoensis_SPA6_g012480.1_TNL,Cerasus_…
biological_process	ribose phosphate metabolic process	biological_process	1.3e-08	9651	16	Oryza_nivara_ONIVA02G13310_CNL,Taraxacum_kok_saghyz_GWHPAAAA014211_TNL,Dichanthelium_oligosanthes_Do010374.1_CNL,Ananas_comosus_Aco001975.1_CNL,Chiococca_alba_g1867.t1_CNL,Oryza_rufipogon_GWHPACCP013543_CNL,Ananas_bracteatus_Aco001975.1.mrna1_CNL,Oryza_barthii_OBART02G11910_CNL,Arachis_monticola_EVM0009263.1_CNL,Liriodendron_chinense_Lchi32223_CNL,Dioscorea_rotundata_Dr16746.1_CNL,Arachis_hypogae…
molecular_function	kinase binding	molecular_function	5.2e-08	9651	16	Trifolium_subterranum_Tsuw_co7137366.1_g00001.1_RNL,Fragaria_nilgerrensis_GWHPABKC012058_CNL,Dioscorea_rotundata_Dr20146.1_CNL,Rosa_chinensis_GWHPAAAF019762_CNL,Leavenworthia_alabamica_LA_scaffold1290_12_CNL,Brassica_nigra_BniB025876-PA_TNL,Dioscorea_rotundata_Dr22834.1_CNL,Punica_granatum_OWM69214.1_CNL,Microthlaspi_erraticum_CAA7026689.1_RNL,Pyrus_betuleafolia_GWHPAAYT036515_TNL,Leavenworthia_a…
biological_process	regulation of establishment of protein localization	biological_process	5.2e-12	9651	16	Sorghum_bicolor_SbRio.02G177900_CNL,Oryza_punctata_OPUNC12G07830_CNL,Sorghum_bicolor_SbRio.08G024000_CNL,Helianthus_annuus_HanXRQChr09g0243851_RNL,Oryza_brachyantha_OB12G17410.1_CNL,Setaria_italica_Seita.8G088900_CNL,Setaria_italica_Seita.8G088800_CNL,Cerasus_yedoensis_SPE6_g024480.1_CNL,Corchorus_olitorius_OMO98320.1_TNL,Bonia_amplexicaulis_Bam009766_CNL,Hordeum_vulgare_HORVU6Hr1G090910_CNL,Cera…
molecular_function	MAP kinase kinase kinase activity	molecular_function	1.6e-10	9651	16	Trifolium_subterranum_Tsuw_co7137366.1_g00001.1_RNL,Triticum_aestivum_TraesCS4A02G223400_CNL,Triticum_urartu_TRIUR3_20899-P1_CNL,Fragaria_nilgerrensis_GWHPABKC012058_CNL,Aegilops_tauschii_AEGTA19781_CNL,Triticum_turgidum_TRITD4Bv1G033270_CNL,Rosa_chinensis_GWHPAAAF019762_CNL,Mangifera_indica_GWHPABLA027891_RNL,Microthlaspi_erraticum_CAA7026689.1_RNL,Triticum_aestivum_TraesCS4B02G093200_CNL,Leaven…
biological_process	phenol-containing compound biosynthetic process	biological_process	3.6e-08	9651	16	Dryas_drummondii_Drydr184S17207_CNL,Arabidopsis_lyrata_AL6G46820.t1_TNL,Aethionema_arabicum_AA_scaffold6113_13_TNL,Glycyrrhiza_uralensis_Glyur000531s00022806_TNL,Saccharum_spontaneum_Sspon.06G0016970-2B_CNL,Taraxacum_kok_saghyz_GWHPAAAA036281_TNL,Brassica_nigra_BniB025876-PA_TNL,Eutrema_salsugineum_Thhalv10028393m_TNL,Dryas_drummondii_Drydr394S11589_RNL,Brassica_napus_2T00048544001_TNL,Actinidia_…
biological_process	positive regulation of cellular response to alcohol	biological_process	1.2e-16	9651	16	Dryas_drummondii_Drydr184S17207_CNL,Mimulus_guttatus_Migut.D01519.1_CNL,Arabidopsis_lyrata_AL6G46820.t1_TNL,Aethionema_arabicum_AA_scaffold6113_13_TNL,Taraxacum_kok_saghyz_GWHPAAAA036281_TNL,Eutrema_salsugineum_Thhalv10028393m_TNL,Brassica_napus_2T00048544001_TNL,Leavenworthia_alabamica_LA_scaffold2455_9_TNL,Brassica_napus_2T00145434001_TNL,Sisymbrium_irio_SI_scaffold2450_31_TNL,Microthlaspi_erra…
biological_process	negative regulation of cellular response to alcohol	biological_process	5.6e-94	9651	16	Calotropis_gigantea_cal_g010514.t1_CNL,Fragaria_vesca_gene03578-v2.0.a2-hybrid_CNL,Capsicum_chinense_CC.CCv1.2.scaffold1073.12_CNL,Dioscorea_rotundata_Dr20146.1_CNL,Taraxacum_kok_saghyz_GWHPAAAA010987_TNL,Taraxacum_kok_saghyz_GWHPAAAA012550_TNL,Potentilla_micrantha_29286_t_CNL,Aquilegia_coerulea_Aqcoe7G107500_CNL,Dioscorea_rotundata_Dr22834.1_CNL,Acer_yangbiense_Acyan03G0322600.1_CNL,Quercus_loba…
biological_process	regulation of proteolysis	biological_process	5.1e-15	9651	16	Camelina_sativa_XP_010496162_TNL,Malania_oleifera_Maole_015893.T1_CNL,Acer_yangbiense_Acyan01G0276800.1_TNL,Camelina_sativa_XP_010422256_TNL,Salix_brachista_GWHPAAZH019407_CNL,Helianthus_annuus_HanXRQChr02g0052061_TNL,Camelina_sativa_XP_010496161_TNL,Populus_pruinosa_Ppr_502.22854_CNL,Corchorus_olitorius_OMO50182.1_CNL,Camelina_sativa_XP_019084097_TNL,Pyrus_betuleafolia_GWHPAAYT036515_TNL,Oryza_g…
cellular_component	peroxisome	cellular_component	3e-11	9651	16	Cucurbita_maxima_CmaCh05G007670.1_CNL,Phyllostachys_edulis_PH02Gene33226.t1_CNL,Sclerocarya_birrea_Sclbi841S03844_SCLBI_CNL,Pyrus_betuleafolia_GWHPAAYT043964_TNL,Rosa_multiflora_Rmu_sc0012471.1_g000017.1_CNL,Manihot_esculenta_07G060750_CNL,Sclerocarya_birrea_Sclbi792S05814_SCLBI_CNL,Pyrus_betuleafolia_GWHPAAYT005573_TNL,Helianthus_annuus_HanXRQChr02g0052061_TNL,Quercus_lobata_QL04p096475_CNL,Mani…
biological_process	protein transmembrane transport	biological_process	8.6e-14	9651	16	Cucurbita_maxima_CmaCh05G007670.1_CNL,Phyllostachys_edulis_PH02Gene30637.t1_CNL,Quercus_lobata_QL01p000749_CNL,Eragrostis_curvula_TVU26274.1_CNL,Quercus_lobata_QL04p096475_CNL,Actinidia_eriantha_DTZ79_14g12000_CNL,Eragrostis_curvula_TVU26263.1_CNL,Ipomoea_batatas_Itrk_sc0001439.1_g000007.1_CNL,Brassica_oleracea_Bo1g070930.1_CNL,Fagus_sylvatica_FSB013214601_CNL,Pisum_sativum_Psat5g306400_RNL,Dicha…
biological_process	RNA catabolic process	biological_process	1.4e-26	9651	16	Quercus_lobata_QL04p096516_TNL,Camelina_sativa_XP_010494568_TNL,Chenopodium_quinoa_AUR62010338RA_CNL,Capsella_bursa_Cbp32207_CNL,Musa_balbisiana_ITC1587_Bchr5_P12034_CNL,Guadua_angustifolia_Gan013587_CNL,Taraxacum_kok_saghyz_GWHPAAAA020395_CNL,Microthlaspi_erraticum_CAA7033082.1_TNL,Fagus_sylvatica_FSB010843301_CNL,Trifolium_pratense_mRNA38113_CNL,Camelina_sativa_XP_010494569_TNL,Fagus_sylvatica_…
biological_process	regulation of cellular catabolic process	biological_process	1e-25	9651	16	Quercus_lobata_QL04p096516_TNL,Chenopodium_quinoa_AUR62010338RA_CNL,Malania_oleifera_Maole_015893.T1_CNL,Acer_yangbiense_Acyan01G0276800.1_TNL,Salix_brachista_GWHPAAZH019407_CNL,Taraxacum_kok_saghyz_GWHPAAAA020395_CNL,Microthlaspi_erraticum_CAA7033082.1_TNL,Chimonanthus_salicifolius_Cs08g00175_CNL,Fagus_sylvatica_FSB010843301_CNL,Trifolium_pratense_mRNA38113_CNL,Fagus_sylvatica_FSB010215701_CNL,O…
biological_process	cytoskeleton organization	biological_process	8e-15	9651	16	Ipomoea_nil_XP_019189977.1_CNL,Quercus_lobata_QL08p008655_TNL,Populus_alba_GWHPAAEP044703_CNL,Ipomoea_nil_XP_019189898.1_CNL,Gossypium_raimondii_D5.v1.pred_00011786-RA_CNL,Brassica_nigra_BniB025876-PA_TNL,Rosa_multiflora_Rmu_sc0007456.1_g000004.1_CNL,Brassica_nigra_BniB037873-PA_TNL,Raphanus_raphanistrum_RrC607_p4-mRNA-1_RNL,Dryas_drummondii_Drydr35S03675_CNL,Chamaecrista_fasciculata_Chafa95366S1…
cellular_component	apoplast	cellular_component	1.4e-05	9651	16	Rosa_multiflora_Rmu_sc0002604.1_g000022.1_CNL,Fagus_sylvatica_FSB015562501_CNL,Chiococca_alba_g1867.t1_CNL,Liriodendron_chinense_Lchi28703_CNL,Aquilegia_coerulea_Aqcoe7G107500_CNL,Aquilaria_sinensis_Scaffold1.572_CNL,Cerasus_yedoensis_SPE6_g024480.1_CNL,Quercus_lobata_QL11p001962_TNL,Cerasus_yedoensis_SPA0_g028240.1_CNL,Trifolium_pratense_mRNA1216_CNL,Cucurbita_moschata_CmoCh17G012360.1_TNL,Fagus…
biological_process	response to nutrient levels	biological_process	2.2e-17	9651	16	Trifolium_subterranum_Tsuw_co7137366.1_g00001.1_RNL,Fragaria_nilgerrensis_GWHPABKC012058_CNL,Rosa_chinensis_GWHPAAAF019762_CNL,Juglans_regia_WALNUT_00029006-RA_CNL,Brassica_nigra_BniB025876-PA_TNL,Punica_granatum_OWM69214.1_CNL,Microthlaspi_erraticum_CAA7026689.1_RNL,Catharanthus_roseus_CRO_T026560_CNL,Oryza_granulata_GWHPAAKB006419_CNL,Leavenworthia_alabamica_LA_scaffold664_9_TNL,Solanum_melonge…
biological_process	carpel development	biological_process	2.2e-17	9651	16	Potentilla_micrantha_22319_t_CNL,Barbarea_vulgaris_maker-Contig1329-snap-gene-0.47-mRNA-1_TNL,Medicago_truncatula_Medtr5g018910_RNL,Taraxacum_kok_saghyz_GWHPAAAA030985_CNL,Pyrus_communis_pycom10g01270_TNL,Vitis_vinifera_VIT_218s0041g02190_TNL,Eriobotrya_japonica_EVM0028884_TNL,Pyrus_betuleafolia_GWHPAAYT002501_TNL,Vitis_vinifera_VIT_218s0041g02180_TNL,Cerasus_yedoensis_SPA6_g012480.1_TNL,Cerasus_…
biological_process	plant ovule development	biological_process	8.4e-71	9651	16	Potentilla_micrantha_22319_t_CNL,Barbarea_vulgaris_maker-Contig1329-snap-gene-0.47-mRNA-1_TNL,Medicago_truncatula_Medtr5g018910_RNL,Taraxacum_kok_saghyz_GWHPAAAA030985_CNL,Pyrus_communis_pycom10g01270_TNL,Vitis_vinifera_VIT_218s0041g02190_TNL,Eriobotrya_japonica_EVM0028884_TNL,Pyrus_betuleafolia_GWHPAAYT002501_TNL,Vitis_vinifera_VIT_218s0041g02180_TNL,Cerasus_yedoensis_SPA6_g012480.1_TNL,Cerasus_…
molecular_function	ubiquitin-like protein binding	molecular_function	2.4e-19	9651	16	Barbarea_vulgaris_maker-Contig1329-snap-gene-0.47-mRNA-1_TNL,Medicago_truncatula_Medtr5g018910_RNL,Pyrus_communis_pycom10g01270_TNL,Vitis_vinifera_VIT_218s0041g02190_TNL,Eriobotrya_japonica_EVM0028884_TNL,Pyrus_betuleafolia_GWHPAAYT002501_TNL,Vitis_vinifera_VIT_218s0041g02180_TNL,Cerasus_yedoensis_SPA6_g012480.1_TNL,Punica_granatum_OWM81943.1_TNL,Capsella_bursa_Cbp11464_TNL,Cerasus_yedoensis_SPA6…
biological_process	multicellular organismal reproductive process	biological_process	7e-11	9651	16	Abrus_precatorius_XP_009346661_TNL,Quercus_lobata_QL08p008655_TNL,Liriodendron_chinense_Lchi35369_CNL,Fragaria_vesca_gene19978-v1.0-hybrid_RNL,Abrus_precatorius_XP_009344853_TNL,Chenopodium_pallidicaule_CP012296-RA_CNL,Cocos_nucifera_CCG004028_CNL,Brassica_nigra_BniB025876-PA_TNL,Pyrus_bretschneideri_XP_009346661.1_TNL,Echinochloa_crus_galli_EC_v6.g024252.t1_CNL,Punica_granatum_OWM81943.1_TNL,Pyr…
biological_process	regulation of defense response to bacterium	biological_process	5.9e-28	9651	16	Mimulus_guttatus_Migut.D01519.1_CNL,Quercus_lobata_QL02p102304_TNL,Cenchrus_americanus_GLEAN_10034951_CNL,Glycyrrhiza_uralensis_Glyur000531s00022806_TNL,Camelina_sativa_XP_019084085_TNL,Saccharum_spontaneum_Sspon.06G0016970-2B_CNL,Brachypodium_distachyon_Bradi4g09886_CNL,Dryas_drummondii_Drydr394S11589_RNL,Rubus_occidentalis_Ro04_G02811_CNL,Leavenworthia_alabamica_LA_scaffold2455_9_TNL,Olyra_lati…
biological_process	secretion by cell	biological_process	1e-13	9651	15	Alnus_glutinosa_Alngl11162S06875_CNL,Helianthus_annuus_HanXRQChr09g0243851_RNL,Arachis_hypogaea_AH13G58860.1_CNL,Nyssa_sinensis_Nsi20560_CNL,Echinochloa_crus_galli_EC_v6.g048041.t1_CNL,Brassica_nigra_BniB025876-PA_TNL,Dichanthelium_oligosanthes_Do016828.1_CNL,Phyllostachys_edulis_PH02Gene06533.t1_CNL,Nyssa_sinensis_Nsi32834_CNL,Oryza_granulata_GWHPAAKB006419_CNL,Panax_ginseng_Ppse_ynau_002119_CNL…
molecular_function	isomerase activity	molecular_function	1e-13	9651	15	Panax_ginseng_Ppse_ynau_034736_CNL,Chiococca_alba_g5795.t1_CNL,Chiococca_alba_g15231.t1_CNL,Catharanthus_roseus_CRO_T008329_CNL,Piper_nigrum_Pn12.1098_CNL,Chimonanthus_salicifolius_Cs08g02190_CNL,Cercis_canadensis_Cerca915S11362_CNL,Ficus_erecta_Fer1.1hctg_g145020.1_CNL,Lupinus_angustifolius_Lup018942.1_CNL,Dioscorea_rotundata_Dr16746.1_CNL,Quercus_lobata_QL04p008589_CNL,Hibiscus_syriacus_KAE8675…
biological_process	nucleoside phosphate biosynthetic process	biological_process	1.6e-13	9651	15	Oryza_nivara_ONIVA02G13310_CNL,Cucurbita_moschata_CmoCh14G005830.1_TNL,Dichanthelium_oligosanthes_Do010374.1_CNL,Ananas_comosus_Aco001975.1_CNL,Oryza_rufipogon_GWHPACCP013543_CNL,Ananas_bracteatus_Aco001975.1.mrna1_CNL,Chrysanthemum_seticuspe_Cse_sc002098.1_g070.1_CNL,Oryza_barthii_OBART02G11910_CNL,Dioscorea_rotundata_Dr16746.1_CNL,Oryza_meridionalis_OMERI09G05150_CNL,Microthlaspi_erraticum_CAA7…
biological_process	nucleotide biosynthetic process	biological_process	1.6e-13	9651	15	Oryza_nivara_ONIVA02G13310_CNL,Cucurbita_moschata_CmoCh14G005830.1_TNL,Dichanthelium_oligosanthes_Do010374.1_CNL,Ananas_comosus_Aco001975.1_CNL,Oryza_rufipogon_GWHPACCP013543_CNL,Ananas_bracteatus_Aco001975.1.mrna1_CNL,Chrysanthemum_seticuspe_Cse_sc002098.1_g070.1_CNL,Oryza_barthii_OBART02G11910_CNL,Dioscorea_rotundata_Dr16746.1_CNL,Oryza_meridionalis_OMERI09G05150_CNL,Microthlaspi_erraticum_CAA7…
molecular_function	cis-regulatory region sequence-specific DNA binding	molecular_function	1e-05	9651	15	Boechera_retrofracta_BOERETT00007969_RNL,Theobroma_cacao_Thecc.02G013700_CNL,Eragrostis_curvula_TVU41034.1_CNL,Leersia_perrieri_LPERR11G19410_CNL,Theobroma_cacao_Thecc.02G013200_CNL,Leersia_perrieri_LPERR11G19460_CNL,Capsicum_baccatum_CB.CBv1.2.scaffold668.17_CNL,Brassica_napus_2T00107670001_TNL,Triticum_aestivum_TraesCS5D02G349800_CNL,Brassica_oleracea_Bo1g021620.1_TNL,Sorghum_bicolor_SbRio.06G0…
biological_process	ribonucleotide metabolic process	biological_process	8.3e-05	9651	15	Oryza_nivara_ONIVA02G13310_CNL,Taraxacum_kok_saghyz_GWHPAAAA014211_TNL,Dichanthelium_oligosanthes_Do010374.1_CNL,Ananas_comosus_Aco001975.1_CNL,Oryza_rufipogon_GWHPACCP013543_CNL,Ananas_bracteatus_Aco001975.1.mrna1_CNL,Oryza_barthii_OBART02G11910_CNL,Arachis_monticola_EVM0009263.1_CNL,Liriodendron_chinense_Lchi32223_CNL,Dioscorea_rotundata_Dr16746.1_CNL,Arachis_hypogaea_AH12G37080.1_CNL,Microthla…
biological_process	response to UV	biological_process	3.8e-08	9651	15	Dryas_drummondii_Drydr184S17207_CNL,Arabidopsis_lyrata_AL6G46820.t1_TNL,Aethionema_arabicum_AA_scaffold6113_13_TNL,Glycyrrhiza_uralensis_Glyur000531s00022806_TNL,Saccharum_spontaneum_Sspon.06G0016970-2B_CNL,Taraxacum_kok_saghyz_GWHPAAAA036281_TNL,Eutrema_salsugineum_Thhalv10028393m_TNL,Dryas_drummondii_Drydr394S11589_RNL,Brassica_napus_2T00048544001_TNL,Olyra_latifolia_Ola026170.1_CNL,Brassica_na…
biological_process	salicylic acid metabolic process	biological_process	2.7e-07	9651	15	Dryas_drummondii_Drydr184S17207_CNL,Arabidopsis_lyrata_AL6G46820.t1_TNL,Aethionema_arabicum_AA_scaffold6113_13_TNL,Glycyrrhiza_uralensis_Glyur000531s00022806_TNL,Saccharum_spontaneum_Sspon.06G0016970-2B_CNL,Taraxacum_kok_saghyz_GWHPAAAA036281_TNL,Eutrema_salsugineum_Thhalv10028393m_TNL,Dryas_drummondii_Drydr394S11589_RNL,Brassica_napus_2T00048544001_TNL,Actinidia_chinensis_Achn174311_CNL,Olyra_la…
biological_process	salicylic acid biosynthetic process	biological_process	1.4e-06	9651	15	Dryas_drummondii_Drydr184S17207_CNL,Arabidopsis_lyrata_AL6G46820.t1_TNL,Aethionema_arabicum_AA_scaffold6113_13_TNL,Glycyrrhiza_uralensis_Glyur000531s00022806_TNL,Saccharum_spontaneum_Sspon.06G0016970-2B_CNL,Taraxacum_kok_saghyz_GWHPAAAA036281_TNL,Eutrema_salsugineum_Thhalv10028393m_TNL,Dryas_drummondii_Drydr394S11589_RNL,Brassica_napus_2T00048544001_TNL,Actinidia_chinensis_Achn174311_CNL,Olyra_la…
biological_process	response to ethylene	biological_process	7.6e-08	9651	15	Calotropis_gigantea_cal_g010514.t1_CNL,Cenchrus_americanus_GLEAN_10034951_CNL,Camelina_sativa_XP_019084085_TNL,Populus_pruinosa_Ppr_2901.16262_CNL,Taraxacum_kok_saghyz_GWHPAAAA010987_TNL,Medicago_truncatula_Medtr6g015455_TNL,Taraxacum_kok_saghyz_GWHPAAAA012550_TNL,Brachypodium_distachyon_Bradi4g09886_CNL,Rubus_occidentalis_Ro04_G02811_CNL,Quercus_lobata_QL05p061584_CNL,Quercus_lobata_QL04p014419_…
biological_process	response to cytokinin	biological_process	1.9e-18	9651	15	Rosa_chinensis_GWHPAAAF018889_TNL,Ipomoea_trifida_itf13g02550_CNL,Cinnamomum_kanehirae_RWR88076.1_CNL,Arachis_hypogaea_AH20G07270.1_CNL,Aegilops_tauschii_AEGTA00546_CNL,Echinochloa_crus_galli_EC_v6.g024252.t1_CNL,Aethionema_arabicum_AA_scaffold4513_25_TNL,Punica_granatum_OWM69214.1_CNL,Brassica_oleracea_Bo1g070930.1_CNL,Fagus_sylvatica_FSB013214601_CNL,Quercus_lobata_QL06p052765_CNL,Solanum_melon…
biological_process	benzene-containing compound metabolic process	biological_process	1.9e-18	9651	15	Dryas_drummondii_Drydr184S17207_CNL,Arabidopsis_lyrata_AL6G46820.t1_TNL,Aethionema_arabicum_AA_scaffold6113_13_TNL,Glycyrrhiza_uralensis_Glyur000531s00022806_TNL,Saccharum_spontaneum_Sspon.06G0016970-2B_CNL,Taraxacum_kok_saghyz_GWHPAAAA036281_TNL,Eutrema_salsugineum_Thhalv10028393m_TNL,Dryas_drummondii_Drydr394S11589_RNL,Brassica_napus_2T00048544001_TNL,Actinidia_chinensis_Achn174311_CNL,Olyra_la…
biological_process	response to red light	biological_process	2.9e-06	9651	15	Raphanus_sativus_Rsa10025477_TNL,Brassica_juncea_BjuA013204_TNL,Brassica_juncea_BjuB037610_TNL,Tarenaya_hassleriana_Th25216_TNL,Camelina_sativa_XP_010455634_TNL,Arabidopsis_thaliana_AT4G12010_TNL,Acer_yangbiense_Acyan02G0310900.1_TNL,Capsella_bursa_Cbp16373_TNL,Microthlaspi_erraticum_CAA7054875.1_TNL,Brassica_juncea_BjuO009722_TNL,Sisymbrium_irio_SI_scaffold930_152_TNL,Cardamine_hirsuta_CARHR2262…
cellular_component	cell projection	cellular_component	2.9e-06	9651	15	Jatropha_curcas_Jcr4S00625.20_CNL,Linum_usitatissimum_Lus10020534_TNL,Helianthus_annuus_HanXRQChr09g0243851_RNL,Vernicia_fordii_GWHPAAEU004671_CNL,Cerasus_yedoensis_SPA0_g028740.1_CNL,Brassica_nigra_BniB025876-PA_TNL,Microthlaspi_erraticum_CAA7033082.1_TNL,Acer_yangbiense_Acyan02G0338900.1_TNL,Raphanus_raphanistrum_RrC607_p4-mRNA-1_RNL,Helianthus_annuus_HanXRQChr08g0211071_TNL,Vernicia_fordii_GWH…
biological_process	regulation of protein transport	biological_process	1.9e-18	9651	15	Sorghum_bicolor_SbRio.02G177900_CNL,Oryza_punctata_OPUNC12G07830_CNL,Sorghum_bicolor_SbRio.08G024000_CNL,Helianthus_annuus_HanXRQChr09g0243851_RNL,Oryza_brachyantha_OB12G17410.1_CNL,Setaria_italica_Seita.8G088900_CNL,Setaria_italica_Seita.8G088800_CNL,Cerasus_yedoensis_SPE6_g024480.1_CNL,Bonia_amplexicaulis_Bam009766_CNL,Hordeum_vulgare_HORVU6Hr1G090910_CNL,Cerasus_yedoensis_SPA0_g028240.1_CNL,Pu…
biological_process	regulation of salicylic acid metabolic process	biological_process	1.9e-18	9651	15	Dryas_drummondii_Drydr184S17207_CNL,Arabidopsis_lyrata_AL6G46820.t1_TNL,Aethionema_arabicum_AA_scaffold6113_13_TNL,Glycyrrhiza_uralensis_Glyur000531s00022806_TNL,Saccharum_spontaneum_Sspon.06G0016970-2B_CNL,Taraxacum_kok_saghyz_GWHPAAAA036281_TNL,Eutrema_salsugineum_Thhalv10028393m_TNL,Dryas_drummondii_Drydr394S11589_RNL,Brassica_napus_2T00048544001_TNL,Actinidia_chinensis_Achn174311_CNL,Olyra_la…
biological_process	organ growth	biological_process	1.5e-08	9651	15	Barbarea_vulgaris_maker-Contig1329-snap-gene-0.47-mRNA-1_TNL,Medicago_truncatula_Medtr5g018910_RNL,Oryza_rufipogon_GWHPACCP030689_CNL,Pyrus_communis_pycom10g01270_TNL,Vitis_vinifera_VIT_218s0041g02190_TNL,Eriobotrya_japonica_EVM0028884_TNL,Pyrus_betuleafolia_GWHPAAYT002501_TNL,Vitis_vinifera_VIT_218s0041g02180_TNL,Cerasus_yedoensis_SPA6_g012480.1_TNL,Cerasus_yedoensis_SPA6_g012450.1_TNL,Arabidops…
biological_process	innate immune response-activating signaling pathway	biological_process	2.1e-09	9651	15	Raphanus_sativus_Rsa10025477_TNL,Brassica_juncea_BjuA013204_TNL,Brassica_juncea_BjuB037610_TNL,Tarenaya_hassleriana_Th25216_TNL,Salvia_miltiorrhiza_evm.model.scaffold11033.5_CNL,Camelina_sativa_XP_010455634_TNL,Actinidia_chinensis_Achn174311_CNL,Arabidopsis_thaliana_AT4G12010_TNL,Capsella_bursa_Cbp16373_TNL,Microthlaspi_erraticum_CAA7054875.1_TNL,Brassica_juncea_BjuO009722_TNL,Sisymbrium_irio_SI_…
biological_process	negative regulation of molecular function	biological_process	3.5e-09	9651	15	Oryza_glumipatula_OGLUM12G09920_CNL,Quercus_lobata_QL12p033457_TNL,Cinnamomum_kanehirae_RWR88076.1_CNL,Dioscorea_rotundata_Dr20146.1_CNL,Oryza_rufipogon_GWHPACCP018175_CNL,Oryza_glaberrima_ORGLA12G0081300.1_CNL,Oryza_longistaminata_KN541557.1_FGP001_CNL,Oryza_nivara_ONIVA12G08350_CNL,Oryza_barthii_OBART12G08660_CNL,Dioscorea_rotundata_Dr22834.1_CNL,Pyrus_betuleafolia_GWHPAAYT036515_TNL,Vernicia_f…
molecular_function	ubiquitin-like protein ligase activity	molecular_function	1.1e-06	9651	15	Abrus_precatorius_XP_009346661_TNL,Acer_yangbiense_Acyan01G0276800.1_TNL,Oryza_rufipogon_GWHPACCP030689_CNL,Fragaria_vesca_gene19978-v1.0-hybrid_RNL,Abrus_precatorius_XP_009344853_TNL,Lonicera_japonica_GWHPAAZE007208_CNL,Pyrus_bretschneideri_XP_009346661.1_TNL,Brassica_juncea_BjuA043809_TNL,Catharanthus_roseus_CRO_T028847_CNL,Striga_asiatica_SGA_v2.0_scaffold34T13858_CNL,Coriandrum_sativum_Cs10G0…
biological_process	regulation of cell differentiation	biological_process	2.7e-05	9651	15	Punica_granatum_OWM80330.1_TNL,Abrus_precatorius_XP_009346661_TNL,Abrus_precatorius_XP_009344853_TNL,Aethionema_arabicum_AA_scaffold5279_36_CNL,Brassica_nigra_BniB025876-PA_TNL,Pyrus_bretschneideri_XP_009346661.1_TNL,Punica_granatum_OWM83098.1_TNL,Trifolium_pratense_mRNA25477_CNL,Cerasus_yedoensis_SPE6_g024480.1_CNL,Rosa_multiflora_Rmu_sc0007456.1_g000004.1_CNL,Punica_granatum_OWM80332.1_TNL,Cera…
biological_process	negative regulation of leaf development	biological_process	5.6e-07	9651	15	Eriobotrya_japonica_EVM0044886_CNL,Arachis_ipaensis_XP_014631204.1_CNL,Malus_baccata_MABA025881_CNL,Fragaria_nilgerrensis_GWHPABKC028210_TNL,Arachis_monticola_EVM0045855.1_CNL,Pyrus_bretschneideri_XP_009357229.1_CNL,Abrus_precatorius_XP_009357229_CNL,Arachis_hypogaea_AH10G05340.1_CNL,Glycine_soja_11G030398_CNL,Arachis_hypogaea_AH20G09240.1_CNL,Capsella_rubella_Carub.0008s0293_TNL,Fragaria_vesca_g…
cellular_component	plasma membrane bounded cell projection	cellular_component	8.3e-38	9651	15	Jatropha_curcas_Jcr4S00625.20_CNL,Linum_usitatissimum_Lus10020534_TNL,Helianthus_annuus_HanXRQChr09g0243851_RNL,Vernicia_fordii_GWHPAAEU004671_CNL,Cerasus_yedoensis_SPA0_g028740.1_CNL,Brassica_nigra_BniB025876-PA_TNL,Microthlaspi_erraticum_CAA7033082.1_TNL,Acer_yangbiense_Acyan02G0338900.1_TNL,Raphanus_raphanistrum_RrC607_p4-mRNA-1_RNL,Helianthus_annuus_HanXRQChr08g0211071_TNL,Vernicia_fordii_GWH…
biological_process	regulation of organ growth	biological_process	8.3e-38	9651	15	Barbarea_vulgaris_maker-Contig1329-snap-gene-0.47-mRNA-1_TNL,Medicago_truncatula_Medtr5g018910_RNL,Oryza_rufipogon_GWHPACCP030689_CNL,Pyrus_communis_pycom10g01270_TNL,Vitis_vinifera_VIT_218s0041g02190_TNL,Eriobotrya_japonica_EVM0028884_TNL,Pyrus_betuleafolia_GWHPAAYT002501_TNL,Vitis_vinifera_VIT_218s0041g02180_TNL,Cerasus_yedoensis_SPA6_g012480.1_TNL,Cerasus_yedoensis_SPA6_g012450.1_TNL,Arabidops…
biological_process	lipid modification	biological_process	1e-40	9651	15	Jatropha_curcas_Jcr4S00625.20_CNL,Cucurbita_maxima_CmaCh05G007670.1_CNL,Dianthus_caryophyllus_Dca60402.1_CNL,Pyrus_betuleafolia_GWHPAAYT043964_TNL,Vernicia_fordii_GWHPAAEU004671_CNL,Pyrus_betuleafolia_GWHPAAYT005573_TNL,Piper_nigrum_Pn13.1975_CNL,Cerasus_yedoensis_SPA0_g028740.1_CNL,Quercus_lobata_QL04p096475_CNL,Brassica_nigra_BniB015966-PA_TNL,Vernicia_fordii_GWHPAAEU004670_CNL,Phoenix_dactylif…
biological_process	secretion	biological_process	1.1e-16	9651	15	Alnus_glutinosa_Alngl11162S06875_CNL,Helianthus_annuus_HanXRQChr09g0243851_RNL,Arachis_hypogaea_AH13G58860.1_CNL,Nyssa_sinensis_Nsi20560_CNL,Echinochloa_crus_galli_EC_v6.g048041.t1_CNL,Brassica_nigra_BniB025876-PA_TNL,Dichanthelium_oligosanthes_Do016828.1_CNL,Phyllostachys_edulis_PH02Gene06533.t1_CNL,Nyssa_sinensis_Nsi32834_CNL,Oryza_granulata_GWHPAAKB006419_CNL,Panax_ginseng_Ppse_ynau_002119_CNL…
biological_process	mRNA catabolic process	biological_process	9.9e-08	9651	15	Quercus_lobata_QL04p096516_TNL,Camelina_sativa_XP_010494568_TNL,Chenopodium_quinoa_AUR62010338RA_CNL,Musa_balbisiana_ITC1587_Bchr5_P12034_CNL,Guadua_angustifolia_Gan013587_CNL,Taraxacum_kok_saghyz_GWHPAAAA020395_CNL,Microthlaspi_erraticum_CAA7033082.1_TNL,Fagus_sylvatica_FSB010843301_CNL,Trifolium_pratense_mRNA38113_CNL,Camelina_sativa_XP_010494569_TNL,Fagus_sylvatica_FSB010215701_CNL,Camelina_sa…
biological_process	regulation of salicylic acid biosynthetic process	biological_process	8.7e-15	9651	15	Dryas_drummondii_Drydr184S17207_CNL,Arabidopsis_lyrata_AL6G46820.t1_TNL,Aethionema_arabicum_AA_scaffold6113_13_TNL,Glycyrrhiza_uralensis_Glyur000531s00022806_TNL,Saccharum_spontaneum_Sspon.06G0016970-2B_CNL,Taraxacum_kok_saghyz_GWHPAAAA036281_TNL,Eutrema_salsugineum_Thhalv10028393m_TNL,Dryas_drummondii_Drydr394S11589_RNL,Brassica_napus_2T00048544001_TNL,Actinidia_chinensis_Achn174311_CNL,Olyra_la…
molecular_function	protein-disulfide reductase activity	molecular_function	3.1e-16	9651	15	Chiococca_alba_g5795.t1_CNL,Oryza_glumipatula_OGLUM12G09920_CNL,Oryza_punctata_OPUNC12G07830_CNL,Chiococca_alba_g15231.t1_CNL,Sorghum_bicolor_SbRio.08G024000_CNL,Oryza_brachyantha_OB12G17410.1_CNL,Setaria_italica_Seita.8G088900_CNL,Oryza_rufipogon_GWHPACCP018175_CNL,Oryza_glaberrima_ORGLA12G0081300.1_CNL,Oryza_longistaminata_KN541557.1_FGP001_CNL,Oryza_nivara_ONIVA12G08350_CNL,Oryza_barthii_OBART…
biological_process	epigenetic regulation of gene expression	biological_process	4e-14	9651	15	Echinochloa_crus_galli_EC_v6.g088830.t1_CNL,Oryza_nivara_ONIVA02G26740_CNL,Taraxacum_kok_saghyz_GWHPAAAA030985_CNL,Echinochloa_crus_galli_EC_v6.g061377.t1_CNL,Triticum_aestivum_TraesCS4A02G308300_CNL,Eragrostis_curvula_TVU41972.1_CNL,Acer_yangbiense_Acyan04G0255400.1_CNL,Quercus_lobata_QL04p092107_CNL,Ipomoea_batatas_Itrk_sc0000248.1_g000018.1_CNL,Oryza_brachyantha_OB07G14170.1_CNL,Brassica_olera…
biological_process	methylation	biological_process	9.2e-15	9651	15	Saccharum_spontaneum_Sspon.01G0041390-1B_CNL,Taraxacum_kok_saghyz_GWHPAAAA030985_CNL,Chenopodium_pallidicaule_CP012296-RA_CNL,Oryza_rufipogon_GWHPACCP013682_CNL,Ipomoea_batatas_Itrk_sc0000248.1_g000018.1_CNL,Solanum_melongena_Sme2.5_02412.1_g00001.1_CNL,Brassica_oleracea_Bo5g021420.1_CNL,Rosa_multiflora_Rmu_sc0019190.1_g000006.1_CNL,Quercus_lobata_QL10p064222_CNL,Ipomoea_batatas_Itrk_sc0001507.1_…
biological_process	negative regulation of leaf senescence	biological_process	9.1e-15	9651	15	Eriobotrya_japonica_EVM0044886_CNL,Arachis_ipaensis_XP_014631204.1_CNL,Malus_baccata_MABA025881_CNL,Fragaria_nilgerrensis_GWHPABKC028210_TNL,Arachis_monticola_EVM0045855.1_CNL,Pyrus_bretschneideri_XP_009357229.1_CNL,Abrus_precatorius_XP_009357229_CNL,Arachis_hypogaea_AH10G05340.1_CNL,Glycine_soja_11G030398_CNL,Arachis_hypogaea_AH20G09240.1_CNL,Capsella_rubella_Carub.0008s0293_TNL,Fragaria_vesca_g…
cellular_component	large ribosomal subunit	cellular_component	6e-18	9651	15	Brassica_nigra_BniB029417-PA_CNL,Nelumbo_nucifera_NNU_020623_CNL,Populus_pruinosa_Ppr_771.31231_CNL,Liriodendron_chinense_Lchi35369_CNL,Petunia_axillaris_Peaxi162Scf00757g00220.1_CNL,Raphanus_sativus_Rsa10017239_TNL,Brassica_nigra_BniB039226-PA_TNL,Oryza_meridionalis_OMERI08G17200_CNL,Dianthus_caryophyllus_Dca3254.1_CNL,Fagopyrum_esculentum_Fes_sc0000218.1.g000009.aua.1_CNL,Phalaenopsis_aphrodite…
biological_process	photosynthesis	biological_process	6e-18	9651	15	Dimocarpus_longan_Dlo_027461.1_CNL,Dioscorea_rotundata_Dr20146.1_CNL,Eragrostis_curvula_TVU26274.1_CNL,Fagus_sylvatica_FSB012997001_CNL,Saccharum_spontaneum_Sspon.07G0015000-1A_CNL,Dioscorea_rotundata_Dr22834.1_CNL,Cercis_canadensis_Cerca1029S11850_CNL,Eragrostis_curvula_TVU26263.1_CNL,Dichanthelium_oligosanthes_Do019617.1_CNL,Handroanthus_impetiginosus_Haimp10012643m_CNL,Microthlaspi_erraticum_C…
biological_process	regulation of intracellular transport	biological_process	7.1e-16	9651	15	Sorghum_bicolor_SbRio.02G177900_CNL,Oryza_punctata_OPUNC12G07830_CNL,Sorghum_bicolor_SbRio.08G024000_CNL,Oryza_brachyantha_OB12G17410.1_CNL,Setaria_italica_Seita.8G088900_CNL,Setaria_italica_Seita.8G088800_CNL,Cerasus_yedoensis_SPE6_g024480.1_CNL,Bonia_amplexicaulis_Bam009766_CNL,Hordeum_vulgare_HORVU6Hr1G090910_CNL,Cerasus_yedoensis_SPA0_g028240.1_CNL,Punica_granatum_OWM81943.1_TNL,Solanum_melon…
biological_process	regulation of peptide transport	biological_process	2.1e-13	9651	15	Sorghum_bicolor_SbRio.02G177900_CNL,Oryza_punctata_OPUNC12G07830_CNL,Sorghum_bicolor_SbRio.08G024000_CNL,Helianthus_annuus_HanXRQChr09g0243851_RNL,Oryza_brachyantha_OB12G17410.1_CNL,Setaria_italica_Seita.8G088900_CNL,Setaria_italica_Seita.8G088800_CNL,Cerasus_yedoensis_SPE6_g024480.1_CNL,Bonia_amplexicaulis_Bam009766_CNL,Hordeum_vulgare_HORVU6Hr1G090910_CNL,Cerasus_yedoensis_SPA0_g028240.1_CNL,Pu…
[truncated: 3,880 more rows]
