# Supplementary material for: The Landscape of Integrated Domains of Angiosperm NLR Genes Reveals Continuous Architecture Evolution of Plant Intracellular Immune Receptors
Source: Plants (Basel). 2025 Dec 26;15(1):81. doi: 10.3390/plants15010081 (PMC12787737; doi:10.3390/plants15010081)
Supplement: Supplementary file 1 [file plants-15-00081-s001.zip › Supplementary File/Table S6.xlsx]

## Sheet: Sheet1
Table S6. ID targeted by three different pathogens in A. thaliana
ID name
TPR_1
TPR_11
TPR_12
TPR_17
TPR_19
SNAP
TCP
Kinesin
zf-C3HC4_3
HLH
tify
MIP
NAM
Myb_DNA-bind_3
