# Supplementary material for: The Landscape of Integrated Domains of Angiosperm NLR Genes Reveals Continuous Architecture Evolution of Plant Intracellular Immune Receptors
Source: Plants (Basel). 2025 Dec 26;15(1):81. doi: 10.3390/plants15010081 (PMC12787737; doi:10.3390/plants15010081)
Supplement: Supplementary file 1 [file plants-15-00081-s001.zip › Supplementary File/Table S7.xlsx]

## Sheet: Sheet1
Table S7. Non-angiosperm genomes used in this study.
Species	Link
Volvox carteri	https://www.ncbi.nlm.nih.gov/datasets/taxonomy/3067/
Chlamydomonas reinhardtii	https://www.ncbi.nlm.nih.gov/assembly/GCF_000002595.2
Chromochloris zofingiensis	https://data.jgi.doe.gov/refine-download/phytozome?proteomeId=461&expanded=461
Coccomyxa subellipsoidea	https://www.ncbi.nlm.nih.gov/genome/?term=txid248742
Klebsormidium nitens	https://www.ncbi.nlm.nih.gov/datasets/genome/?taxon=105231
Marchantia polymorpha	https://phytozome-next.jgi.doe.gov/
Physcomitrium patens	https://phytozome-next.jgi.doe.gov/
Azolla filiculoides	https://www.fernbase.org/
Salvinia cucullata	https://www.fernbase.org/
Ginkgo biloba	https://figshare.com/articles/dataset/annotation_of_Ginkgo_biloba/14759223
Gnetum montanum	https://datadryad.org/stash/dataset/doi:10.5061/dryad.ht76hdrdr
Picea abies	https://treegenesdb.org/FTP/Genomes/Paab/v1.0b/
pinus taeda	https://treegenesdb.org/FTP/Genomes/Pita/v2.01/
cycas panzhihuaensis	https://db.cngb.org/codeplot/datasets/PwRftGHfPs5qG3gE
